# Supplementary material for: Patrolling human SLE haematopoietic progenitors demonstrate enhanced extramedullary colonisation; implications for peripheral tissue injury
Source: Sci Rep. 2021 Aug 3;11:15759. doi: 10.1038/s41598-021-95224-y (PMC8333421; doi:10.1038/s41598-021-95224-y)
Supplement: Supplementary file 2 — Supplementary Table 1. [file 41598_2021_95224_MOESM2_ESM.xlsx]

## Sheet: DEGs
Probe	Chromosome	Start	End	Probe Strand	Feature	ID	Description	Feature Strand	Type	Feature Orientation	Distance	P-value (EdgeR stats p<0.05 after correction)	FDR (EdgeR stats p<0.05 after correction)	Log2 Fold Change (EdgeR stats p<0.05 after correction)	Galaxy1830-[BM_1H].bam	Galaxy1831-[BM_2H].bam	Galaxy1832-[BM_3H].bam	Galaxy1746-[013-CTRL].bam	Galaxy1878-[CTRL_PBMC_7959].bam	Galaxy1752-[7955CTRL].bam	Galaxy1753-[7961CTRL].bam	Galaxy1745-[CTRL_020-5405].bam	Galaxy1747-[020-5406].bam	Galaxy1748-[020-5407].bam
TTLL10	1	1173884	1197935	+	TTLL10	ENSG00000162571	tubulin tyrosine ligase like 10 [Source:HGNC Symbol;Acc:HGNC:26693]	+	gene	Name match	0	8.6959e-07	7.50407e-05	4.67052	NaN	NaN	-4.71148	-1.03606	-2.16251	-2.71362	-2.53153	-0.855734	-2.37067	-0.880537
HES5	1	2528745	2530245	-	HES5	ENSG00000197921	hes family bHLH transcription factor 5 [Source:HGNC Symbol;Acc:HGNC:19764]	-	gene	Name match	0	2.76756e-06	0.000212993	-6.70907	-4.81014	0.138003	-3.11734	NaN	NaN	NaN	NaN	NaN	NaN	NaN
SMIM1	1	3772761	3775982	+	SMIM1	ENSG00000235169	small integral membrane protein 1 (Vel blood group) [Source:HGNC Symbol;Acc:HGNC:44204]	+	gene	Name match	0	5.30706e-05	0.00275179	-2.08629	2.79251	2.45031	1.20238	1.06821	-1.01804	-0.706647	-0.581144	0.843112	-0.299576	0.382772
ESPN	1	6424776	6461367	+	ESPN	ENSG00000187017	espin [Source:HGNC Symbol;Acc:HGNC:13281]	+	gene	Name match	0	0.000710484	0.0237276	-2.5687	1.81376	-0.498976	-2.59101	-0.314675	-2.71761	-2.59315	-2.34966	-2.20438	-5.32631	-2.96171
ERRFI1	1	8004404	8026308	-	ERRFI1	ENSG00000116285	ERBB receptor feedback inhibitor 1 [Source:HGNC Symbol;Acc:HGNC:18185]	-	gene	Name match	0	1.92032e-05	0.00115978	-2.53471	0.181866	1.73443	-1.92329	-2.84816	-1.87028	-2.13693	-1.14832	-2.47253	-1.70693	-2.38185
SPSB1	1	9292880	9369532	+	SPSB1	ENSG00000171621	splA/ryanodine receptor domain and SOCS box containing 1 [Source:HGNC Symbol;Acc:HGNC:30628]	+	gene	Name match	0	0.000145577	0.0064725	-2.25392	0.937489	2.20057	0.358988	0.761389	-1.74839	-1.50113	-1.66193	-2.25622	-1.71073	-1.16555
AL139424.1	1	10429881	10430677	-	AL139424.1	ENSG00000271989	No description	-	gene	Name match	0	0.00044129	0.0160341	-3.07373	-2.09764	-1.04258	0.402517	NaN	NaN	-2.40697	-4.92533	-3.24953	NaN	-2.74382
CENPS	1	10430443	10442809	+	CENPS	ENSG00000175279	centromere protein S [Source:HGNC Symbol;Acc:HGNC:23163]	+	gene	Name match	0	0.000815637	0.0264981	-1.46614	0.926502	1.7249	2.52845	0.0762625	0.251184	-0.658111	-0.436223	0.94679	0.328209	0.77443
CLCN6	1	11806096	11848079	+	CLCN6	ENSG00000011021	chloride voltage-gated channel 6 [Source:HGNC Symbol;Acc:HGNC:2024]	+	gene	Name match	0	0.000170618	0.00734097	1.55525	2.00954	1.25111	2.11533	2.50273	2.69143	3.71509	3.28091	3.25781	3.78481	3.18896
TNFRSF8	1	12063377	12144207	+	TNFRSF8	ENSG00000120949	TNF receptor superfamily member 8 [Source:HGNC Symbol;Acc:HGNC:11923]	+	gene	Name match	0	1.18931e-06	9.89305e-05	2.87398	-2.23979	-0.587695	-1.75998	0.214615	1.74233	1.72682	1.66204	0.415671	1.55526	1.66681
TNFRSF1B	1	12167003	12209228	+	TNFRSF1B	ENSG00000028137	TNF receptor superfamily member 1B [Source:HGNC Symbol;Acc:HGNC:11917]	+	gene	Name match	0	0.000150384	0.00663092	1.94632	5.20791	5.40054	4.08723	6.16283	7.91895	6.7824	6.84997	5.41209	6.85374	6.85776
KAZN	1	13892792	15118043	+	KAZN	ENSG00000189337	kazrin, periplakin interacting protein [Source:HGNC Symbol;Acc:HGNC:29173]	+	gene	Name match	0	3.91317e-15	1.2142e-12	-4.81661	1.44413	2.09389	-1.42152	-3.31971	-4.83659	-3.86223	-5.72162	-3.0102	-2.68749	-3.46973
TMEM51-AS1	1	15111815	15153237	-	TMEM51-AS1	ENSG00000175147	TMEM51 antisense RNA 1 [Source:HGNC Symbol;Acc:HGNC:26301]	-	gene	Name match	0	3.68056e-07	3.46457e-05	-3.38794	-0.272617	0.377186	-3.97213	-3.87498	-4.48206	-3.97427	-4.22959	-4.96883	-2.6578	-4.58865
FBLIM1	1	15756607	15786594	+	FBLIM1	ENSG00000162458	filamin binding LIM protein 1 [Source:HGNC Symbol;Acc:HGNC:24686]	+	gene	Name match	0	4.1385e-06	0.000304133	-4.66763	-4.07759	-0.265098	-4.23278	NaN	NaN	NaN	NaN	-5.22948	-5.08838	-5.72377
EPHA2	1	16124337	16156087	-	EPHA2	ENSG00000142627	EPH receptor A2 [Source:HGNC Symbol;Acc:HGNC:3386]	-	gene	Name match	0	0.000114539	0.00527239	-2.44149	-1.35194	-0.841201	-1.5154	NaN	-3.39146	-5.37552	-3.84948	-2.46319	-3.44762	-4.1274
ANO7L1	1	16215909	16228027	-	ANO7L1	ENSG00000237276	anoctamin 7 like 1 [Source:HGNC Symbol;Acc:HGNC:32248]	-	gene	Name match	0	0.000611327	0.0208192	-2.79129	-2.24783	-0.710618	-3.72495	-3.89084	-4.49792	NaN	-4.66048	NaN	-4.25862	-4.06394
PADI4	1	17308195	17364004	+	PADI4	ENSG00000159339	peptidyl arginine deiminase 4 [Source:HGNC Symbol;Acc:HGNC:18368]	+	gene	Name match	0	5.3469e-10	8.44803e-08	-2.86238	6.96225	6.13518	7.38307	4.99655	3.64158	3.42718	4.61569	3.50502	3.30105	2.0892
ARHGEF10L	1	17539835	17697874	+	ARHGEF10L	ENSG00000074964	Rho guanine nucleotide exchange factor 10 like [Source:HGNC Symbol;Acc:HGNC:25540]	+	gene	Name match	0	0.00011553	0.00530967	2.77985	-0.272661	0.750921	-1.7602	1.53904	2.99584	3.30936	3.57959	0.831545	1.6684	1.83873
IGSF21	1	18107746	18378483	+	IGSF21	ENSG00000117154	immunoglobin superfamily member 21 [Source:HGNC Symbol;Acc:HGNC:28246]	+	gene	Name match	0	1.71975e-07	1.72989e-05	-6.07053	-1.34982	-0.673269	NaN	NaN	NaN	NaN	NaN	NaN	-6.47608	-6.69644
UBXN10	1	20186085	20196048	+	UBXN10	ENSG00000162543	UBX domain protein 10 [Source:HGNC Symbol;Acc:HGNC:26354]	+	gene	Name match	0	3.07497e-05	0.0017356	-2.23528	-0.545371	-2.40729	-0.888194	-3.50154	-2.59077	-3.79722	-3.20705	-4.24746	-4.52139	-3.15679
CDA	1	20588948	20618908	+	CDA	ENSG00000158825	cytidine deaminase [Source:HGNC Symbol;Acc:HGNC:1712]	+	gene	Name match	0	1.71987e-06	0.000137975	-1.98242	5.51663	5.16251	6.04899	3.17127	3.87117	4.18219	3.87318	2.19176	3.01093	3.2264
KIF17	1	20664014	20718017	-	KIF17	ENSG00000117245	kinesin family member 17 [Source:HGNC Symbol;Acc:HGNC:19167]	-	gene	Name match	0	4.55532e-05	0.00242416	-2.90466	-3.58526	-2.87812	-1.26797	-4.64331	-5.08046	-6.47956	-6.41295	NaN	-5.42613	-4.23144
E2F2	1	23506430	23531220	-	E2F2	ENSG00000007968	E2F transcription factor 2 [Source:HGNC Symbol;Acc:HGNC:3114]	-	gene	Name match	0	5.27965e-08	5.87514e-06	-2.13812	3.55002	2.92536	2.53852	-0.0363218	1.23162	1.2933	0.787057	0.154921	0.672623	1.1602
RHD	1	25272393	25330445	+	RHD	ENSG00000187010	Rh blood group D antigen [Source:HGNC Symbol;Acc:HGNC:10009]	+	gene	Name match	0	1.15298e-08	1.47632e-06	-5.40265	3.09717	2.98332	-4.46032	NaN	-2.64832	-2.34698	-2.73289	-2.84559	-6.57895	-2.27574
RHCE	1	25362249	25430192	-	RHCE	ENSG00000188672	Rh blood group CcEe antigens [Source:HGNC Symbol;Acc:HGNC:10008]	-	gene	Name match	0	3.68147e-13	9.18707e-11	-3.8444	3.2838	2.30817	0.466204	-0.765768	-1.88099	-2.60202	-1.72806	-1.68969	-1.17935	-1.22462
STMN1	1	25884181	25906991	-	STMN1	ENSG00000117632	stathmin 1 [Source:HGNC Symbol;Acc:HGNC:6510]	-	gene	Name match	0	0.00019732	0.00829521	-1.59335	4.22954	5.19453	6.06229	3.89848	3.01211	2.98415	1.95891	4.58569	3.52863	4.09822
ZNF683	1	26361634	26374522	-	ZNF683	ENSG00000176083	zinc finger protein 683 [Source:HGNC Symbol;Acc:HGNC:28495]	-	gene	Name match	0	0.000931279	0.0296171	-2.60863	2.60543	-0.727197	-2.98254	-3.73339	-0.39795	-1.32171	-1.21763	-2.24227	-2.77924	-1.03612
ATP5IF1	1	28236109	28246906	+	null					Not found	0	0.000491561	0.017471	-1.0563	5.25172	4.92983	4.99563	4.0636	4.1026	3.61172	3.65691	4.01078	3.81237	4.05696
RAB42	1	28592200	28595443	+	RAB42	ENSG00000188060	RAB42, member RAS oncogene family [Source:HGNC Symbol;Acc:HGNC:28702]	+	gene	Name match	0	1.24035e-05	0.000801091	-3.32688	-0.862051	1.12816	-2.28473	-4.03557	-3.05769	-3.45679	NaN	-2.01394	-3.98832	-3.62371
FABP3	1	31365625	31376850	-	FABP3	ENSG00000121769	fatty acid binding protein 3 [Source:HGNC Symbol;Acc:HGNC:3557]	-	gene	Name match	0	4.53565e-09	6.17143e-07	-4.71628	1.78591	4.03362	-2.35418	-0.712707	-1.95722	-2.77135	-2.70474	-3.02895	-2.56592	-2.1082
LINC01226	1	31506226	31583306	+	LINC01226	ENSG00000284543	long intergenic non-protein coding RNA 1226 [Source:HGNC Symbol;Acc:HGNC:49678]	+	gene	Name match	0	7.30984e-06	0.000504327	-2.38234	-1.34978	-0.937953	-1.759	-5.1979	-4.48305	-5.03415	-3.96754	-3.01873	-4.15064	-2.64308
COL16A1	1	31652247	31704319	-	COL16A1	ENSG00000084636	collagen type XVI alpha 1 chain [Source:HGNC Symbol;Acc:HGNC:2193]	-	gene	Name match	0	5.88763e-05	0.00302077	-3.25954	-5.6374	-0.023373	-4.07013	-4.23601	-4.91021	-6.5317	-6.14316	-3.8824	-4.7413	-4.96165
TMEM54	1	32894594	32901438	-	TMEM54	ENSG00000121900	transmembrane protein 54 [Source:HGNC Symbol;Acc:HGNC:24143]	-	gene	Name match	0	0.000818746	0.0265567	-4.38416	-4.92783	-0.287804	-4.81999	NaN	NaN	NaN	NaN	NaN	NaN	-3.98905
GJA4	1	34792998	34795747	+	GJA4	ENSG00000187513	gap junction protein alpha 4 [Source:HGNC Symbol;Acc:HGNC:4278]	+	gene	Name match	0	2.65019e-09	3.79067e-07	-4.76827	2.37255	2.95572	-0.927114	-0.940993	NaN	-2.51421	-3.4476	-2.35677	-4.04574	-3.85106
AL590434.1	1	35141515	35146435	-	AL590434.1	ENSG00000284640	No description	-	gene	Name match	0	0.000110221	0.00510567	-5.60147	-4.34032	-1.63318	-5.23248	NaN	NaN	NaN	NaN	NaN	NaN	NaN
CLSPN	1	35720218	35769967	-	CLSPN	ENSG00000092853	claspin [Source:HGNC Symbol;Acc:HGNC:19715]	-	gene	Name match	0	9.95513e-12	2.03418e-09	-3.48977	1.60264	1.07332	2.3659	-3.91893	-1.98685	-1.23162	-2.51865	-1.01278	-3.03878	-1.24028
AL354864.1	1	35739389	35743576	+	AL354864.1	ENSG00000232335	No description	+	gene	Name match	0	2.70423e-05	0.00154719	-3.61617	1.1671	0.299324	2.24692	NaN	-0.443579	-1.42764	NaN	-2.68524	NaN	-2.59456
TEKT2	1	36084075	36088275	+	TEKT2	ENSG00000092850	tektin 2 [Source:HGNC Symbol;Acc:HGNC:11725]	+	gene	Name match	0	0.00171762	0.0476031	2.15769	-1.9496	-2.8394	0.190662	1.23337	-0.319264	1.07171	-0.149255	1.65825	0.688707	1.85768
RSPO1	1	37611350	37634923	-	RSPO1	ENSG00000169218	R-spondin 1 [Source:HGNC Symbol;Acc:HGNC:21679]	-	gene	Name match	0	4.35759e-10	7.00127e-08	-7.92734	-3.24477	1.28304	-4.35933	NaN	-6.13229	NaN	NaN	NaN	NaN	NaN
CDCA8	1	37692418	37709719	+	CDCA8	ENSG00000134690	cell division cycle associated 8 [Source:HGNC Symbol;Acc:HGNC:14629]	+	gene	Name match	0	3.18738e-21	1.96759e-18	-4.09241	3.21653	3.12612	3.41784	-0.786958	0.0238163	-1.71632	-1.97164	-1.35724	-1.51088	-0.375095
PPIEL	1	39522280	39559671	-	PPIEL	ENSG00000243970	peptidylprolyl isomerase E like pseudogene [Source:HGNC Symbol;Acc:HGNC:33195]	-	gene	Name match	0	0.00102886	0.0318904	1.39784	1.57241	0.268134	1.40549	2.38124	1.80246	2.68436	2.69596	2.89278	2.39144	2.15516
MYCL	1	39895426	39902256	-	MYCL	ENSG00000116990	MYCL proto-oncogene, bHLH transcription factor [Source:HGNC Symbol;Acc:HGNC:7555]	-	gene	Name match	0	0.000188855	0.0080081	2.38351	-1.51705	-0.932312	-1.37174	0.4531	2.06475	0.616847	1.8146	-0.594944	0.842618	-0.0802435
AL031985.1	1	40364766	40365183	+	AL031985.1	ENSG00000213172	No description	+	gene	Name match	0	0.000781439	0.0255562	3.03441	-2.16656	-2.91886	NaN	0.475833	0.21271	0.524103	-0.99425	0.0034733	-0.270459	-0.22778
RIMS3	1	40620679	40665657	-	RIMS3	ENSG00000117016	regulating synaptic membrane exocytosis 3 [Source:HGNC Symbol;Acc:HGNC:21292]	-	gene	Name match	0	7.79774e-05	0.0037981	-1.71954	1.74239	1.54893	-0.572229	-0.679813	-0.417625	-0.544921	-0.560773	-0.312932	-0.885627	-0.687756
KCNQ4	1	40783814	40840452	+	KCNQ4	ENSG00000117013	potassium voltage-gated channel subfamily Q member 4 [Source:HGNC Symbol;Acc:HGNC:6298]	+	gene	Name match	0	8.00221e-08	8.57919e-06	-3.29459	1.5935	1.63397	-2.36095	-2.09073	-3.63641	-2.36308	-2.25465	-3.0077	-1.77262	-1.77616
CITED4	1	40861051	40862366	-	CITED4	ENSG00000179862	Cbp/p300 interacting transactivator with Glu/Asp rich carboxy-terminal domain 4 [Source:HGNC Symbol;Acc:HGNC:18696]	-	gene	Name match	0	5.95511e-06	0.000423311	-1.85892	3.37361	4.24034	3.25824	2.19762	2.45625	1.49401	1.69102	1.33074	0.902775	1.52136
CTPS1	1	40979335	41012565	+	CTPS1	ENSG00000171793	CTP synthase 1 [Source:HGNC Symbol;Acc:HGNC:2519]	+	gene	Name match	0	0.000683311	0.0229639	-1.11183	1.39139	1.40293	2.05953	0.125702	0.113818	0.284305	0.457646	0.810316	0.401571	0.595432
CDC20	1	43358955	43363203	+	CDC20	ENSG00000117399	cell division cycle 20 [Source:HGNC Symbol;Acc:HGNC:1723]	+	gene	Name match	0	8.03575e-17	3.06005e-14	-4.73134	4.04371	3.85356	3.95719	-0.555989	0.555162	-1.17651	-3.1099	-0.903594	-3.293	-0.928397
SHMT1P1	1	43850300	43851611	-	SHMT1P1	ENSG00000224751	serine hydroxymethyltransferase 1 (soluble) pseudogene 1 [Source:HGNC Symbol;Acc:HGNC:10851]	-	gene	Name match	0	0.00101895	0.0316501	-3.24618	-2.49483	-3.56905	-1.38699	-4.8748	NaN	-3.71105	NaN	NaN	-5.24258	NaN
SLC6A9	1	43991500	44031467	-	SLC6A9	ENSG00000196517	solute carrier family 6 member 9 [Source:HGNC Symbol;Acc:HGNC:11056]	-	gene	Name match	0	0.000241349	0.00978816	-1.98318	1.17947	-0.240592	-1.82626	-2.52819	-1.25753	-1.68638	-1.78688	-1.98977	-2.63294	-1.68337
AL356653.1	1	44122153	44122512	-	AL356653.1	ENSG00000233514	No description	-	gene	Name match	0	0.00165507	0.0463735	-1.27939	3.07131	3.42593	4.08752	2.57586	2.58349	1.85509	2.1039	2.06698	1.62312	2.21012
KIF2C	1	44739818	44767767	+	KIF2C	ENSG00000142945	kinesin family member 2C [Source:HGNC Symbol;Acc:HGNC:6393]	+	gene	Name match	0	4.81808e-27	5.1373e-24	-4.21145	2.71151	2.54137	3.12942	-2.10142	-0.847899	-1.66204	-2.26101	-1.05088	-1.85915	-1.32277
UROD	1	45012147	45015575	+	UROD	ENSG00000126088	uroporphyrinogen decarboxylase [Source:HGNC Symbol;Acc:HGNC:12591]	+	gene	Name match	0	1.1479e-06	9.65817e-05	-1.59397	5.38924	6.11835	5.18037	4.11008	3.84509	3.39572	3.46233	4.50697	3.93221	4.08751
HPDL	1	45326905	45328533	+	HPDL	ENSG00000186603	4-hydroxyphenylpyruvate dioxygenase like [Source:HGNC Symbol;Acc:HGNC:28242]	+	gene	Name match	0	0.00165047	0.0462888	-1.44805	0.263344	2.01355	2.04495	-0.602056	-0.209133	-0.322832	-0.149307	0.928587	-0.0953676	0.374593
RAD54L	1	46247688	46278473	+	RAD54L	ENSG00000085999	RAD54 like (S. cerevisiae) [Source:HGNC Symbol;Acc:HGNC:9826]	+	gene	Name match	0	1.47646e-09	2.19205e-07	-2.78282	1.4151	1.31916	2.8291	-1.30852	-1.48818	-1.1954	-1.65074	0.324611	-0.949322	-0.92175
STIL	1	47250139	47314147	-	STIL	ENSG00000123473	STIL, centriolar assembly protein [Source:HGNC Symbol;Acc:HGNC:10879]	-	gene	Name match	0	6.68835e-10	1.03491e-07	-2.42162	1.26732	0.731389	1.52064	-1.10122	-1.20134	-1.9	-2.62694	-1.12107	-0.909574	-1.00655
TRABD2B	1	47760528	47996895	-	TRABD2B	ENSG00000269113	TraB domain containing 2B [Source:HGNC Symbol;Acc:HGNC:44200]	-	gene	Name match	0	1.31524e-08	1.6659e-06	-7.40651	-5.65437	-0.483832	-5.54653	NaN	NaN	NaN	-8.06702	NaN	NaN	NaN
SPATA6	1	48295372	48472208	-	SPATA6	ENSG00000132122	spermatogenesis associated 6 [Source:HGNC Symbol;Acc:HGNC:18309]	-	gene	Name match	0	0.000149352	0.00661025	1.648	-1.16232	-0.725134	0.434559	0.835492	1.31265	1.09918	1.40833	1.26229	1.11035	1.13669
AL592182.3	1	50252569	50258994	+	AL592182.3	ENSG00000284645	No description	+	gene	Name match	0	0.000614375	0.0208866	-5.29773	-2.97928	-4.31653	NaN	NaN	NaN	NaN	NaN	NaN	NaN	NaN
CDKN2C	1	50960745	50974633	+	CDKN2C	ENSG00000123080	cyclin dependent kinase inhibitor 2C [Source:HGNC Symbol;Acc:HGNC:1789]	+	gene	Name match	0	4.75546e-09	6.44063e-07	-2.16325	2.36434	2.99929	2.36193	0.86347	0.62252	0.0378641	-0.413133	0.658591	-0.0112709	0.358389
TTC39A	1	51287258	51345116	-	TTC39A	ENSG00000085831	tetratricopeptide repeat domain 39A [Source:HGNC Symbol;Acc:HGNC:18657]	-	gene	Name match	0	0.000226593	0.00933169	-2.37915	-2.52252	-2.70366	-4.37404	-5.38792	-5.147	-5.22417	-4.89453	NaN	-5.49267	-5.71302
RAB3B	1	51907956	51990764	-	RAB3B	ENSG00000169213	RAB3B, member RAS oncogene family [Source:HGNC Symbol;Acc:HGNC:9778]	-	gene	Name match	0	3.60749e-07	3.40125e-05	-5.86618	-4.02055	-2.24559	-8.00017	NaN	NaN	NaN	NaN	NaN	NaN	-7.16923
ORC1	1	52372829	52404459	-	ORC1	ENSG00000085840	origin recognition complex subunit 1 [Source:HGNC Symbol;Acc:HGNC:8487]	-	gene	Name match	0	1.77687e-10	3.01164e-08	-3.30904	2.66465	1.60711	3.22887	-1.68215	-1.03442	-2.17048	-2.38767	0.319155	0.014195	-0.621198
PODN	1	53062052	53085502	+	PODN	ENSG00000174348	podocan [Source:HGNC Symbol;Acc:HGNC:23174]	+	gene	Name match	0	2.35446e-06	0.0001841	-4.50841	-2.32545	1.43683	-5.60993	NaN	-4.476	-4.29014	-3.45799	-5.86966	-5.55863	-4.55659
AL445183.1	1	53069938	53085502	-	AL445183.1	ENSG00000232993	No description	-	gene	Name match	0	1.87464e-05	0.00114045	-7.04171	-3.32648	2.09115	NaN	NaN	NaN	NaN	NaN	NaN	NaN	NaN
NDC1	1	53765460	53838860	-	NDC1	ENSG00000058804	NDC1 transmembrane nucleoporin [Source:HGNC Symbol;Acc:HGNC:25525]	-	gene	Name match	0	0.000569258	0.0196374	-1.18183	2.3542	2.73848	3.45048	1.43273	1.90598	1.20909	1.11488	2.15287	1.63745	1.60189
PCSK9	1	55039548	55064852	+	PCSK9	ENSG00000169174	proprotein convertase subtilisin/kexin type 9 [Source:HGNC Symbol;Acc:HGNC:20001]	+	gene	Name match	0	5.35317e-10	8.44803e-08	-6.61106	-1.12671	-3.49372	-3.63358	NaN	NaN	NaN	NaN	-6.89331	NaN	NaN
AC119674.2	1	56173433	56524495	-	AC119674.2	ENSG00000284686	No description	-	gene	Name match	0	0.000273999	0.0109309	-2.6032	0.336226	1.10051	-1.81897	-2.30678	-4.91386	-4.728	-2.13783	-2.98559	-0.800093	-3.02045
PLPP3	1	56494747	56645301	-	PLPP3	ENSG00000162407	phospholipid phosphatase 3 [Source:HGNC Symbol;Acc:HGNC:9229]	-	gene	Name match	0	3.55652e-06	0.000265017	-3.38882	1.47662	3.32893	-0.674931	-0.819119	-3.00043	-3.02102	-1.58876	-1.80913	0.412347	-3.38588
TACSTD2	1	58575423	58577773	-	TACSTD2	ENSG00000184292	tumor associated calcium signal transducer 2 [Source:HGNC Symbol;Acc:HGNC:11530]	-	gene	Name match	0	6.85521e-12	1.43067e-09	-5.1681	2.81747	2.90233	1.10779	NaN	-1.3461	-3.55256	-6.48595	-2.10971	-4.08409	-1.91212
NFIA	1	60865259	61462793	+	NFIA	ENSG00000162599	nuclear factor I A [Source:HGNC Symbol;Acc:HGNC:7784]	+	gene	Name match	0	2.66492e-06	0.000205905	-1.79018	0.955835	-0.0499714	0.425181	-1.58573	-1.9033	-1.65331	-1.57628	-0.653103	-1.46047	-1.17386
USP1	1	62436297	62451804	+	USP1	ENSG00000162607	ubiquitin specific peptidase 1 [Source:HGNC Symbol;Acc:HGNC:12607]	+	gene	Name match	0	2.91468e-06	0.000222563	-1.4228	4.12067	4.36747	4.95949	2.90488	2.87872	2.71297	2.94663	2.9533	3.25331	3.11889
PGM1	1	63593276	63660245	+	PGM1	ENSG00000079739	phosphoglucomutase 1 [Source:HGNC Symbol;Acc:HGNC:8905]	+	gene	Name match	0	0.00136277	0.0398595	-1.06855	2.94966	3.23001	3.50013	2.24012	2.38324	1.54872	1.41091	2.2615	1.87881	2.44491
AL513493.1	1	65703962	65714847	+	null					Not found	0	2.56728e-06	0.000199411	-5.80683	-3.31469	-2.38892	-3.52878	NaN	NaN	NaN	NaN	NaN	NaN	NaN
SERBP1	1	67407810	67430415	-	SERBP1	ENSG00000142864	SERPINE1 mRNA binding protein 1 [Source:HGNC Symbol;Acc:HGNC:17860]	-	gene	Name match	0	0.00156226	0.0443251	-0.983303	4.30044	4.65468	5.01978	3.68056	3.77729	2.89391	3.0152	3.75306	3.86392	3.86768
GADD45A	1	67685061	67688338	+	GADD45A	ENSG00000116717	growth arrest and DNA damage inducible alpha [Source:HGNC Symbol;Acc:HGNC:4095]	+	gene	Name match	0	0.000129365	0.00586735	-1.95919	4.76925	5.32741	4.09335	4.3869	1.7497	1.6652	2.00673	2.94783	1.71496	2.60782
GNG12	1	67701466	67833467	-	GNG12	ENSG00000172380	G protein subunit gamma 12 [Source:HGNC Symbol;Acc:HGNC:19663]	-	gene	Name match	0	1.57441e-06	0.000127237	-4.98644	-0.734259	1.67017	-6.55716	-3.0226	NaN	-5.55929	NaN	-5.23193	-4.09082	-4.72621
DEPDC1	1	68474152	68497221	-	DEPDC1	ENSG00000024526	DEP domain containing 1 [Source:HGNC Symbol;Acc:HGNC:22949]	-	gene	Name match	0	2.84675e-20	1.58995e-17	-5.10128	1.59075	0.830881	1.29108	-3.8748	-3.48188	-4.29601	-7.81437	-4.33122	-4.60515	-2.67866
AL138789.1	1	68479129	68483539	+	AL138789.1	ENSG00000233589	No description	+	gene	Name match	0	9.89084e-14	2.68536e-11	-5.91733	0.955835	-0.030925	0.385601	-4.42414	NaN	NaN	NaN	-4.51799	-4.79192	NaN
PTGER3	1	70852353	71047808	-	PTGER3	ENSG00000050628	prostaglandin E receptor 3 [Source:HGNC Symbol;Acc:HGNC:9595]	-	gene	Name match	0	3.8144e-10	6.19644e-08	-4.15237	-0.31226	1.23122	-1.50066	-3.29458	-3.96877	-5.0053	-3.7163	-3.59993	-3.66236	NaN
PIGK	1	77088990	77219430	-	PIGK	ENSG00000142892	phosphatidylinositol glycan anchor biosynthesis class K [Source:HGNC Symbol;Acc:HGNC:8965]	-	gene	Name match	0	0.000886913	0.0283445	-1.21205	2.48504	2.83966	2.64628	1.69438	1.73592	0.512498	0.31791	1.45614	1.5287	1.66567
IFI44L	1	78619922	78646145	+	IFI44L	ENSG00000137959	interferon induced protein 44 like [Source:HGNC Symbol;Acc:HGNC:17817]	+	gene	Name match	0	0.000853387	0.0274552	1.51905	0.466797	0.626446	1.48405	2.19287	1.76259	3.29683	1.82997	1.97236	1.79022	2.53631
ADGRL4	1	78889764	79006718	-	ADGRL4	ENSG00000162618	adhesion G protein-coupled receptor L4 [Source:HGNC Symbol;Acc:HGNC:20822]	-	gene	Name match	0	1.33806e-11	2.65998e-09	-7.18093	-1.09406	2.74185	-2.73625	-4.03963	NaN	NaN	NaN	-5.45541	NaN	-5.36473
ADGRL2	1	81306160	81992436	+	ADGRL2	ENSG00000117114	adhesion G protein-coupled receptor L2 [Source:HGNC Symbol;Acc:HGNC:18582]	+	gene	Name match	0	2.09353e-05	0.00123639	-3.71392	-3.37993	0.343511	-4.68713	-4.85301	-5.87512	NaN	-5.20762	-4.07239	-6.22079	-3.56668
SSX2IP	1	84643707	84690803	-	SSX2IP	ENSG00000117155	SSX family member 2 interacting protein [Source:HGNC Symbol;Acc:HGNC:16509]	-	gene	Name match	0	0.00107529	0.0329463	-1.55727	2.75301	3.67619	2.0087	2.69497	0.229479	0.440216	0.466183	1.62514	1.17275	1.13085
DDAH1	1	85318481	85578363	-	DDAH1	ENSG00000153904	dimethylarginine dimethylaminohydrolase 1 [Source:HGNC Symbol;Acc:HGNC:2715]	-	gene	Name match	0	3.18765e-05	0.00178716	-2.66622	-1.22423	-0.414648	-0.985149	-2.42667	-4.69671	-4.18892	NaN	-2.76844	-3.34194	-3.9408
CYR61	1	85580761	85583962	+	CYR61	ENSG00000142871	cysteine rich angiogenic inducer 61 [Source:HGNC Symbol;Acc:HGNC:2654]	+	gene	Name match	0	6.76416e-08	7.38692e-06	-4.62466	-1.81382	1.29518	-2.44295	-3.77875	NaN	-4.03005	-4.96344	-4.28764	NaN	-4.78193
CLCA2	1	86424086	86456558	+	CLCA2	ENSG00000137975	chloride channel accessory 2 [Source:HGNC Symbol;Acc:HGNC:2016]	+	gene	Name match	0	0.000529785	0.0184845	-4.87877	-4.59363	-2.64548	NaN	NaN	NaN	NaN	NaN	NaN	NaN	-7.23981
AL356270.1	1	86571181	86696311	-	AL356270.1	ENSG00000236915	No description	-	gene	Name match	0	0.00149499	0.0428715	5.70517	NaN	NaN	NaN	-3.35119	-4.37331	-2.18744	NaN	-3.70807	-2.8445	-3.71694
GBP1	1	89052319	89065360	-	GBP1	ENSG00000117228	guanylate binding protein 1 [Source:HGNC Symbol;Acc:HGNC:4182]	-	gene	Name match	0	7.4683e-05	0.00366503	1.66457	1.24408	1.66801	1.40763	2.3369	3.15823	3.389	2.4263	2.92528	2.61584	3.6867
GBP2	1	89106132	89150456	-	GBP2	ENSG00000162645	guanylate binding protein 2 [Source:HGNC Symbol;Acc:HGNC:4183]	-	gene	Name match	0	1.96388e-06	0.000155216	1.84347	2.85738	2.20905	2.57797	4.0408	4.61443	4.72261	3.91366	3.87591	3.97912	4.68997
AL590094.1	1	90782983	90851657	-	AL590094.1	ENSG00000233593	No description	-	gene	Name match	0	0.000607257	0.0206926	-5.51709	-5.49949	-2.79236	NaN	NaN	NaN	NaN	NaN	NaN	NaN	NaN
CDC7	1	91500893	91525764	+	CDC7	ENSG00000097046	cell division cycle 7 [Source:HGNC Symbol;Acc:HGNC:1745]	+	gene	Name match	0	1.22588e-05	0.000793492	-1.66809	3.15798	2.42669	3.49605	1.30836	0.432376	1.15384	1.04595	2.23992	1.29007	1.09817
TGFBR3	1	91680343	91906335	-	TGFBR3	ENSG00000069702	transforming growth factor beta receptor 3 [Source:HGNC Symbol;Acc:HGNC:11774]	-	gene	Name match	0	0.000270307	0.0108204	-2.06589	2.57081	1.37683	-1.58101	-1.56048	-0.649711	-0.754628	-0.214648	-0.878545	-0.995377	0.353882
GFI1	1	92474762	92486876	-	GFI1	ENSG00000162676	growth factor independent 1 transcriptional repressor [Source:HGNC Symbol;Acc:HGNC:4237]	-	gene	Name match	0	2.02114e-11	3.9378e-09	-2.6621	4.0749	3.34061	3.67075	0.333224	0.642315	1.19622	0.689758	1.37264	-0.0659213	1.77958
GCLM	1	93885205	93909456	-	GCLM	ENSG00000023909	glutamate-cysteine ligase modifier subunit [Source:HGNC Symbol;Acc:HGNC:4312]	-	gene	Name match	0	7.75457e-07	6.74717e-05	-2.40884	3.27627	2.89815	2.24456	1.66739	-1.16208	-0.36526	-0.976722	0.779243	0.257789	0.512907
SLC44A3	1	94820342	94895246	+	SLC44A3	ENSG00000143036	solute carrier family 44 member 3 [Source:HGNC Symbol;Acc:HGNC:28689]	+	gene	Name match	0	0.000245254	0.00992595	-5.49572	NaN	-0.942942	-5.8377	NaN	NaN	-5.83983	NaN	NaN	NaN	NaN
TMEM56	1	95117338	95197607	+	TMEM56	ENSG00000152078	transmembrane protein 56 [Source:HGNC Symbol;Acc:HGNC:26477]	+	gene	Name match	0	5.32547e-08	5.9149e-06	-4.08092	3.17795	1.66951	1.17431	0.343299	-2.34867	-3.62224	-2.81866	-3.76436	-3.83184	-3.31523
SNX7	1	98661701	98760500	+	SNX7	ENSG00000162627	sorting nexin 7 [Source:HGNC Symbol;Acc:HGNC:14971]	+	gene	Name match	0	0.000142444	0.00635246	-3.55003	-3.88756	0.360142	-2.04276	NaN	-4.55269	NaN	-3.71525	-3.62442	NaN	-3.79678
SASS6	1	100083563	100132955	-	SASS6	ENSG00000156876	SAS-6 centriolar assembly protein [Source:HGNC Symbol;Acc:HGNC:25403]	-	gene	Name match	0	0.00163644	0.0460495	-1.15779	1.82832	1.06167	1.99677	0.614566	-0.0520689	0.0127778	0.0793876	0.908988	0.602265	0.485861
VCAM1	1	100719742	100739045	+	VCAM1	ENSG00000162692	vascular cell adhesion molecule 1 [Source:HGNC Symbol;Acc:HGNC:12663]	+	gene	Name match	0	1.82638e-13	4.78154e-11	-9.31367	4.39986	5.27212	-1.45441	-2.7578	-5.51688	NaN	NaN	NaN	NaN	-4.49794
OLFM3	1	101802574	101997030	-	OLFM3	ENSG00000118733	olfactomedin 3 [Source:HGNC Symbol;Acc:HGNC:17990]	-	gene	Name match	0	7.78347e-08	8.38469e-06	-4.52619	-2.34152	-3.17182	-3.02218	-6.6475	NaN	NaN	NaN	-5.74134	-7.01528	NaN
PSRC1	1	109279556	109283186	-	PSRC1	ENSG00000134222	proline and serine rich coiled-coil 1 [Source:HGNC Symbol;Acc:HGNC:24472]	-	gene	Name match	0	0.000258205	0.0103785	-1.80033	2.42347	3.48415	1.21375	0.980758	0.581275	1.13301	1.54217	-0.0903706	0.12755	0.156808
GSTM3	1	109733932	109741038	-	GSTM3	ENSG00000134202	glutathione S-transferase mu 3 [Source:HGNC Symbol;Acc:HGNC:4635]	-	gene	Name match	0	0.000359805	0.0136615	-2.15907	0.121502	1.45131	-0.61088	-1.05853	-2.94572	-1.61302	-4.69325	-0.539405	-1.67248	-1.79553
CSF1	1	109910242	109930992	+	CSF1	ENSG00000184371	colony stimulating factor 1 [Source:HGNC Symbol;Acc:HGNC:2432]	+	gene	Name match	0	0.00170353	0.0473019	-1.46792	1.4948	2.42113	1.66716	0.249133	-0.024044	-0.217886	-0.759698	1.85572	0.120818	-0.242142
INKA2	1	111680630	111739424	-	null					Not found	0	0.00150055	0.0429679	1.3413	0.529284	1.19756	1.28718	2.83113	1.83897	2.36751	2.66032	1.93497	1.60987	2.08313
AL049557.1	1	111722064	111755824	-	null					Not found	0	0.0010078	0.0313536	1.38463	0.600311	1.15323	1.30565	2.85814	1.86159	2.446	2.71286	2.01819	1.67387	2.12489
SLC16A1	1	112911847	112957013	-	SLC16A1	ENSG00000155380	solute carrier family 16 member 1 [Source:HGNC Symbol;Acc:HGNC:10922]	-	gene	Name match	0	0.00146763	0.0422936	-1.18309	1.20468	1.8186	2.25088	0.297538	0.799844	-0.38869	0.164618	1.05278	0.412358	0.854967
BCL2L15	1	113878168	113887547	-	BCL2L15	ENSG00000188761	BCL2 like 15 [Source:HGNC Symbol;Acc:HGNC:33624]	-	gene	Name match	0	1.27272e-11	2.55608e-09	-3.50932	0.828142	0.383969	2.07393	-2.10765	-3.12976	-3.56539	-1.26848	-2.56923	-2.21239	-3.62539
DCLRE1B	1	113905141	113914086	+	DCLRE1B	ENSG00000118655	DNA cross-link repair 1B [Source:HGNC Symbol;Acc:HGNC:17641]	+	gene	Name match	0	4.1215e-06	0.000303264	-1.63614	1.69485	2.0294	2.30828	0.306957	0.900362	-0.210018	-0.101588	0.199812	0.380445	0.226761
OLFML3	1	113979391	114035572	+	OLFML3	ENSG00000116774	olfactomedin like 3 [Source:HGNC Symbol;Acc:HGNC:24956]	+	gene	Name match	0	3.03861e-08	3.53991e-06	-6.90484	-2.0143	3.34053	-2.35392	NaN	-3.67943	NaN	-3.42695	NaN	NaN	NaN
DENND2C	1	114582848	114670422	-	DENND2C	ENSG00000175984	DENN domain containing 2C [Source:HGNC Symbol;Acc:HGNC:24748]	-	gene	Name match	0	5.657e-06	0.000404079	-2.67936	1.93288	2.14941	-1.11974	0.20434	-1.32912	-2.62438	-2.03421	-1.85223	-1.69648	-0.873763
VANGL1	1	115641953	115698224	+	VANGL1	ENSG00000173218	VANGL planar cell polarity protein 1 [Source:HGNC Symbol;Acc:HGNC:15512]	+	gene	Name match	0	0.000837031	0.02706	-1.40246	1.46665	1.75923	1.0344	0.694691	-0.0411201	-0.616471	-1.83259	0.393038	-0.0590987	0.166855
IGSF3	1	116574399	116667755	-	IGSF3	ENSG00000143061	immunoglobulin superfamily member 3 [Source:HGNC Symbol;Acc:HGNC:5950]	-	gene	Name match	0	0.000305086	0.0119276	-1.85806	-2.92019	-2.20683	-3.20467	-4.78559	-4.07074	-5.20681	-4.97028	-4.65705	-4.56841	-4.78877
PHGDH	1	119648411	119744226	+	PHGDH	ENSG00000092621	phosphoglycerate dehydrogenase [Source:HGNC Symbol;Acc:HGNC:8923]	+	gene	Name match	0	0.00127041	0.0377224	-1.56725	0.091815	1.51627	2.64346	0.126452	0.185374	0.0310069	-1.84226	0.527162	-0.816705	0.814647
AL359752.1	1	119909255	119910613	-	AL359752.1	ENSG00000261662	No description	-	gene	Name match	0	0.00113002	0.0344074	1.78796	1.24099	0.994883	0.147197	1.51737	2.76655	2.73002	3.3816	1.81346	2.58316	2.15162
NOTCH2	1	119911553	120069626	-	NOTCH2	ENSG00000134250	notch 2 [Source:HGNC Symbol;Acc:HGNC:7882]	-	gene	Name match	0	1.07055e-05	0.000702253	1.81896	3.44287	2.76296	3.12904	4.10084	5.22051	5.08292	5.26089	4.20095	4.94798	4.56423
NBPF26	1	120723923	120841481	+	NBPF26	ENSG00000273136	NBPF member 26 [Source:HGNC Symbol;Acc:HGNC:49571]	+	gene	Name match	0	0.000179886	0.00769454	1.90608	-0.54189	-0.0834175	-0.154898	0.0740791	1.50584	2.21478	1.77124	1.83891	1.64136	0.658124
AC244453.2	1	121090289	121097655	-	AC244453.2	ENSG00000233029	No description	-	gene	Name match	0	0.00152634	0.0435151	3.57054	NaN	NaN	-6.14212	-4.308	-4.33012	-4.55929	-3.90772	-2.94242	-3.50586	-4.57421
FAM72B	1	121167646	121185539	-	FAM72B	ENSG00000188610	family with sequence similarity 72 member B [Source:HGNC Symbol;Acc:HGNC:24805]	-	gene	Name match	0	3.36263e-05	0.00187629	-2.48598	-0.353307	-1.07759	-0.632492	-5.08378	-4.10589	-2.33507	-2.60549	-5.17763	-3.6442	-2.76502
FAM72C	1	143955364	143971965	-	FAM72C	ENSG00000263513	family with sequence similarity 72 member C [Source:HGNC Symbol;Acc:HGNC:30602]	-	gene	Name match	0	0.00111956	0.0341244	-2.95262	-2.16531	-2.37703	-3.19497	NaN	-4.7049	NaN	-3.86746	NaN	NaN	-6.27092
FAM72D	1	145096000	145112696	+	FAM72D	ENSG00000215784	family with sequence similarity 72 member D [Source:HGNC Symbol;Acc:HGNC:33593]	+	gene	Name match	0	0.00135411	0.0396458	-2.79858	-2.36429	-1.73807	-1.77102	NaN	NaN	-3.99555	-3.5139	NaN	NaN	-4.01047
GJA5	1	147756199	147773362	-	GJA5	ENSG00000265107	gap junction protein alpha 5 [Source:HGNC Symbol;Acc:HGNC:4279]	-	gene	Name match	0	3.94666e-08	4.48542e-06	-5.8103	-0.896024	-1.03826	-6.03611	NaN	NaN	NaN	-5.97164	NaN	NaN	-6.79013
AC241644.3	1	147757185	147758434	+	AC241644.3	ENSG00000274415	No description	+	gene	Name match	0	0.000944382	0.029924	-3.92542	-0.520979	-0.595202	NaN	NaN	NaN	NaN	-3.6706	NaN	NaN	-4.48909
NBPF19	1	149390623	149556361	+	NBPF19	ENSG00000271383	NBPF member 19 [Source:HGNC Symbol;Acc:HGNC:31999]	+	gene	Name match	0	0.00102675	0.0318418	1.6275	0.390628	-0.908945	-1.13927	0.660499	0.9126	1.53136	1.9167	0.693448	0.83505	0.89454
AC242988.2	1	150173049	150181429	+	null					Not found	0	0.0010405	0.0321152	2.16463	-0.93244	-2.06325	-2.94008	0.557003	0.456885	0.72075	0.626895	-0.140917	0.526257	-0.886743
ANP32E	1	150218417	150236156	-	ANP32E	ENSG00000143401	acidic nuclear phosphoprotein 32 family member E [Source:HGNC Symbol;Acc:HGNC:16673]	-	gene	Name match	0	4.70735e-07	4.34054e-05	-1.68006	4.9253	5.23364	5.35396	3.43515	3.56818	2.6445	2.7997	3.10645	4.04989	3.66567
ECM1	1	150508062	150513789	+	ECM1	ENSG00000143369	extracellular matrix protein 1 [Source:HGNC Symbol;Acc:HGNC:3153]	+	gene	Name match	0	9.97597e-05	0.00468024	-2.00765	-0.219252	0.9569	-1.11141	-1.1871	-2.79418	-1.74582	-2.41617	-2.41845	-1.74129	-2.11919
ADAMTSL4	1	150549369	150560937	+	ADAMTSL4	ENSG00000143382	ADAMTS like 4 [Source:HGNC Symbol;Acc:HGNC:19706]	+	gene	Name match	0	4.71793e-05	0.00250061	2.17409	1.72264	2.41822	1.16249	2.99535	4.36753	4.72209	4.42592	2.93875	3.17128	3.61207
ADAMTSL4-AS1	1	150560202	150574552	-	ADAMTSL4-AS1	ENSG00000203804	ADAMTSL4 antisense RNA 1 [Source:HGNC Symbol;Acc:HGNC:32041]	-	gene	Name match	0	0.000451218	0.0163543	1.93621	0.115083	1.59192	0.701575	2.11499	3.18899	3.44233	3.21619	1.50819	2.16366	2.47774
HORMAD1	1	150698060	150720888	-	HORMAD1	ENSG00000143452	HORMA domain containing 1 [Source:HGNC Symbol;Acc:HGNC:25245]	-	gene	Name match	0	1.81955e-05	0.00111617	3.12599	-3.69102	-3.85836	-2.26126	-0.842178	-0.601259	0.681465	0.710107	-1.31935	-0.0944817	-0.504315
SELENBP1	1	151364302	151372733	-	SELENBP1	ENSG00000143416	selenium binding protein 1 [Source:HGNC Symbol;Acc:HGNC:10719]	-	gene	Name match	0	1.14997e-19	5.76402e-17	-5.9847	4.45688	3.43788	1.03372	-3.48468	-3.14422	-3.32093	-2.97421	-1.06395	-4.33789	-1.75089
AL450992.1	1	151994531	152042774	+	AL450992.1	ENSG00000229021	No description	+	gene	Name match	0	0.000219192	0.00907789	5.71498	NaN	NaN	NaN	-4.19989	-3.54393	-3.77311	-3.29146	-4.61567	-4.8896	-4.78803
TCHH	1	152106317	152115454	-	TCHH	ENSG00000159450	trichohyalin [Source:HGNC Symbol;Acc:HGNC:11791]	-	gene	Name match	0	2.11516e-06	0.000166276	-5.26182	-3.06139	-1.07671	NaN	NaN	-7.31147	NaN	-6.47404	NaN	-7.65714	-7.87749
LCE5A	1	152510844	152512177	+	LCE5A	ENSG00000186207	late cornified envelope 5A [Source:HGNC Symbol;Acc:HGNC:16614]	+	gene	Name match	0	0.000579656	0.0199374	-5.42984	NaN	-2.88922	-0.444122	NaN	NaN	NaN	NaN	NaN	NaN	NaN
S100A9	1	153357854	153361027	+	S100A9	ENSG00000163220	S100 calcium binding protein A9 [Source:HGNC Symbol;Acc:HGNC:10499]	+	gene	Name match	0	5.2112e-11	9.49086e-09	-2.70032	12.8035	12.817	13.5666	10.4715	11.2536	9.73455	10.7382	8.9461	9.84661	9.60435
S100A12	1	153373706	153375649	-	S100A12	ENSG00000163221	S100 calcium binding protein A12 [Source:HGNC Symbol;Acc:HGNC:10489]	-	gene	Name match	0	2.83651e-20	1.58995e-17	-4.09101	9.47964	9.22007	10.6412	5.9598	6.45785	4.61838	6.31652	4.47538	5.6178	4.92493
S100A8	1	153390032	153391188	-	S100A8	ENSG00000143546	S100 calcium binding protein A8 [Source:HGNC Symbol;Acc:HGNC:10498]	-	gene	Name match	0	6.34201e-21	3.68238e-18	-3.79687	11.5469	11.7354	12.3512	8.31307	8.95752	7.3352	8.3357	6.86157	7.60969	7.34961
S100A16	1	153606886	153613145	-	S100A16	ENSG00000188643	S100 calcium binding protein A16 [Source:HGNC Symbol;Acc:HGNC:20441]	-	gene	Name match	0	0.000518767	0.0182171	-3.28636	-1.28448	1.87651	-3.08353	-1.44206	NaN	-3.08567	-4.01906	-5.34326	-4.6172	-1.58962
NPR1	1	153678637	153693992	+	NPR1	ENSG00000169418	natriuretic peptide receptor 1 [Source:HGNC Symbol;Acc:HGNC:7943]	+	gene	Name match	0	4.62887e-10	7.39661e-08	-7.05801	-2.28835	0.999771	-4.63994	-5.22086	NaN	NaN	-7.57547	NaN	NaN	NaN
CKS1B	1	154974653	154979249	+	CKS1B	ENSG00000173207	CDC28 protein kinase regulatory subunit 1B [Source:HGNC Symbol;Acc:HGNC:19083]	+	gene	Name match	0	1.90688e-08	2.32974e-06	-2.25638	0.8733	1.78727	2.19229	-1.38638	-0.686028	-0.84412	-0.595307	-0.37589	-0.68377	-0.4138
TRIM46	1	155173787	155184971	+	TRIM46	ENSG00000163462	tripartite motif containing 46 [Source:HGNC Symbol;Acc:HGNC:19019]	+	gene	Name match	0	0.000627291	0.0212641	1.81096	-0.0976583	-1.49977	0.433122	1.56532	0.571775	1.81766	0.594765	2.18223	0.934505	2.01046
THBS3	1	155195588	155209051	-	THBS3	ENSG00000169231	thrombospondin 3 [Source:HGNC Symbol;Acc:HGNC:11787]	-	gene	Name match	0	0.00156413	0.0443553	1.35881	2.30282	1.41479	2.72669	3.30391	2.65889	3.79156	3.42419	4.12868	2.83062	3.66983
PKLR	1	155289293	155301438	-	PKLR	ENSG00000143627	pyruvate kinase, liver and RBC [Source:HGNC Symbol;Acc:HGNC:9020]	-	gene	Name match	0	4.42899e-19	2.09463e-16	-4.28923	3.29082	1.50787	2.20415	-1.97668	-2.70929	-2.66093	-2.45682	-0.8829	-1.6564	-1.52529
BGLAP	1	156241962	156243321	+	BGLAP	ENSG00000242252	bone gamma-carboxyglutamate protein [Source:HGNC Symbol;Acc:HGNC:1043]	+	gene	Name match	0	5.28047e-05	0.00274042	-2.52261	0.847613	4.33331	0.561173	-0.090137	0.243891	0.921607	0.427101	0.69572	-0.346887	0.262833
IQGAP3	1	156525405	156572604	-	IQGAP3	ENSG00000183856	IQ motif containing GTPase activating protein 3 [Source:HGNC Symbol;Acc:HGNC:20669]	-	gene	Name match	0	7.44802e-38	1.89905e-34	-5.79966	2.34344	1.35956	3.02243	-4.23621	-3.55788	-3.75053	-3.68392	-2.62962	-4.14456	-3.43203
HDGF	1	156742107	156766925	-	HDGF	ENSG00000143321	heparin binding growth factor [Source:HGNC Symbol;Acc:HGNC:4856]	-	gene	Name match	0	0.000643276	0.0217682	-1.087	6.25524	6.6911	6.46504	6.04663	5.46372	4.81741	4.80019	5.20115	5.10841	5.24031
LRRC71	1	156920650	156933094	+	LRRC71	ENSG00000160838	leucine rich repeat containing 71 [Source:HGNC Symbol;Acc:HGNC:26556]	+	gene	Name match	0	4.21801e-06	0.000309201	-4.5311	-1.91371	-0.48543	-5.71276	-4.87864	-5.90076	NaN	-5.64829	NaN	NaN	-6.46678
ARHGEF11	1	156934840	157045370	-	ARHGEF11	ENSG00000132694	Rho guanine nucleotide exchange factor 11 [Source:HGNC Symbol;Acc:HGNC:14580]	-	gene	Name match	0	6.19815e-05	0.00316073	1.66441	1.65153	1.31547	1.6321	2.63237	3.55213	3.51459	3.45001	2.49125	2.5581	2.85772
AL357143.1	1	157171116	157191963	+	AL357143.1	ENSG00000229961	No description	+	gene	Name match	0	0.000102687	0.00479993	-1.99803	-1.1839	-2.0737	-0.903228	-5.02331	-3.72349	-3.85956	-3.20799	-3.79523	-3.30363	-2.48216
AL138900.3	1	157280716	157283068	+	AL138900.3	ENSG00000271736	No description	+	gene	Name match	0	3.07098e-11	5.86628e-09	-6.6381	3.0383	0.579049	-0.478356	NaN	-3.83628	NaN	NaN	-2.90801	NaN	NaN
CD5L	1	157830914	157898256	-	CD5L	ENSG00000073754	CD5 molecule like [Source:HGNC Symbol;Acc:HGNC:1690]	-	gene	Name match	0	1.35367e-14	3.91059e-12	-9.09473	4.54432	5.32082	NaN	-5.77934	-4.2165	NaN	-4.22706	-5.87319	-3.56216	-6.36748
KIRREL1	1	157993273	158100262	+	KIRREL1	ENSG00000183853	kirre like nephrin family adhesion molecule 1 [Source:HGNC Symbol;Acc:HGNC:15734]	+	gene	Name match	0	3.39769e-10	5.58134e-08	-4.23316	-1.31425	0.167916	-1.36314	-4.8748	-5.48188	-5.71105	NaN	-3.23168	-5.82754	-5.0479
CD1D	1	158179947	158184896	+	CD1D	ENSG00000158473	CD1d molecule [Source:HGNC Symbol;Acc:HGNC:1637]	+	gene	Name match	0	0.00017778	0.00762115	2.2404	2.59792	3.53351	0.814785	3.9506	5.27502	5.28283	5.56877	4.03263	4.24764	4.54489
CD1B	1	158327951	158331531	-	CD1B	ENSG00000158485	CD1b molecule [Source:HGNC Symbol;Acc:HGNC:1635]	-	gene	Name match	0	0.000529849	0.0184845	6.65565	NaN	NaN	NaN	NaN	0.143871	-1.21459	-1.20938	-3.05715	-2.00915	-3.22951
OR10Z1	1	158605268	158612514	+	OR10Z1	ENSG00000198967	olfactory receptor family 10 subfamily Z member 1 [Source:HGNC Symbol;Acc:HGNC:14996]	+	gene	Name match	0	1.02249e-12	2.41787e-10	-4.32273	2.12872	1.41004	-0.602718	-3.55868	-3.99583	-3.27945	-5.10593	-1.56506	-2.86757	-2.97689
SPTA1	1	158610706	158686715	-	SPTA1	ENSG00000163554	spectrin alpha, erythrocytic 1 [Source:HGNC Symbol;Acc:HGNC:11272]	-	gene	Name match	0	7.61046e-13	1.80691e-10	-4.32834	4.54593	2.72875	1.74659	-1.16196	-2.9354	-1.4666	-2.30441	0.667181	-0.857036	-0.846066
OR6K3	1	158716327	158720720	-	OR6K3	ENSG00000203757	olfactory receptor family 6 subfamily K member 3 [Source:HGNC Symbol;Acc:HGNC:15030]	-	gene	Name match	0	2.43041e-15	7.62187e-13	-8.18787	0.449482	-1.49921	-0.469152	NaN	NaN	NaN	NaN	NaN	NaN	NaN
OR6K4P	1	158724113	158725067	-	OR6K4P	ENSG00000180437	olfactory receptor family 6 subfamily K member 4 pseudogene [Source:HGNC Symbol;Acc:HGNC:15031]	-	gene	Name match	0	9.93953e-06	0.000661627	-5.77794	-0.899128	-2.11085	-3.25072	NaN	NaN	NaN	NaN	NaN	NaN	NaN
OR6N1	1	158747814	158772195	-	OR6N1	ENSG00000197403	olfactory receptor family 6 subfamily N member 1 [Source:HGNC Symbol;Acc:HGNC:15034]	-	gene	Name match	0	3.14318e-17	1.22886e-14	-8.28686	-1.4134	-1.16569	0.0678976	NaN	NaN	NaN	NaN	NaN	NaN	NaN
OR6N2	1	158774222	158781204	-	OR6N2	ENSG00000188340	olfactory receptor family 6 subfamily N member 2 [Source:HGNC Symbol;Acc:HGNC:15035]	-	gene	Name match	0	6.53333e-10	1.0136e-07	-6.87326	-2.51323	-3.64404	-1.78391	NaN	NaN	NaN	NaN	NaN	NaN	NaN
ACKR1	1	159203307	159206500	+	ACKR1	ENSG00000213088	atypical chemokine receptor 1 (Duffy blood group) [Source:HGNC Symbol;Acc:HGNC:4035]	+	gene	Name match	0	2.85224e-10	4.72504e-08	-5.87339	1.01419	0.03483	-3.24254	NaN	-5.75247	NaN	NaN	-4.23924	NaN	-4.73353
LINC01133	1	159961218	159984750	+	LINC01133	ENSG00000224259	long intergenic non-protein coding RNA 1133 [Source:HGNC Symbol;Acc:HGNC:49447]	+	gene	Name match	0	3.08182e-16	1.08222e-13	-6.64663	0.0671202	-1.02757	-1.02059	NaN	NaN	NaN	-5.32535	NaN	NaN	NaN
CD244	1	160830160	160862855	-	CD244	ENSG00000122223	CD244 molecule [Source:HGNC Symbol;Acc:HGNC:18171]	-	gene	Name match	0	0.00129247	0.0382418	1.12947	3.04635	2.71336	3.42574	3.92282	4.35213	4.3185	3.97934	4.07729	3.8635	4.09469
APOA2	1	161222292	161223631	-	APOA2	ENSG00000158874	apolipoprotein A2 [Source:HGNC Symbol;Acc:HGNC:601]	-	gene	Name match	0	1.54105e-05	0.000971579	2.70613	-2.34337	-1.51071	-0.913607	0.242438	1.33135	1.66922	1.4583	1.05932	0.874657	0.534008
FCGR2C	1	161581339	161605662	+	FCGR2C	ENSG00000244682	Fc fragment of IgG receptor IIc (gene/pseudogene) [Source:HGNC Symbol;Acc:HGNC:15626]	+	gene	Name match	0	0.000169371	0.007298	3.45695	2.19038	0.626615	-2.83518	4.09592	2.43625	5.72072	4.61602	2.89831	5.05448	3.37427
HSPA7	1	161606291	161608217	+	HSPA7	ENSG00000225217	heat shock protein family A (Hsp70) member 7 [Source:HGNC Symbol;Acc:HGNC:5240]	+	gene	Name match	0	0.00034629	0.0132299	3.26522	2.58285	1.16176	-2.67854	4.48947	3.14095	6.1132	4.95958	3.11339	4.60157	3.57867
NOS1AP	1	162069774	162370475	+	NOS1AP	ENSG00000198929	nitric oxide synthase 1 adaptor protein [Source:HGNC Symbol;Acc:HGNC:16859]	+	gene	Name match	0	4.63882e-11	8.50123e-09	-4.7817	-1.40581	-1.58079	-2.36836	NaN	-5.46325	NaN	-8.21078	-5.21305	-5.80891	NaN
AL512785.2	1	162365407	162383531	+	AL512785.2	ENSG00000254706	No description	+	gene	Name match	0	2.25879e-17	9.01117e-15	-8.72908	1.13329	1.55685	-0.706401	NaN	NaN	NaN	NaN	NaN	NaN	NaN
C1orf226	1	162366908	162386818	+	C1orf226	ENSG00000239887	chromosome 1 open reading frame 226 [Source:HGNC Symbol;Acc:HGNC:34351]	+	gene	Name match	0	1.01935e-20	5.80377e-18	-6.11	0.737609	1.43576	-0.463102	-5.65135	-4.08851	NaN	-5.83603	-5.16024	NaN	-4.91756
DDR2	1	162631373	162787400	+	DDR2	ENSG00000162733	discoidin domain receptor tyrosine kinase 2 [Source:HGNC Symbol;Acc:HGNC:2731]	+	gene	Name match	0	8.10031e-05	0.00393241	-2.86986	-1.99058	1.29699	-4.2813	-4.90661	-2.71927	-2.49494	-2.84336	-3.3566	-3.81496	-2.66186
NUF2	1	163266576	163355764	+	NUF2	ENSG00000143228	NUF2, NDC80 kinetochore complex component [Source:HGNC Symbol;Acc:HGNC:14621]	+	gene	Name match	0	3.90749e-20	2.1023e-17	-3.62989	2.45505	2.19752	2.70502	-1.425	-1.49958	-0.859151	-2.41703	-1.23874	-1.31473	-0.711963
DUSP27	1	167094045	167129165	+	DUSP27	ENSG00000198842	dual specificity phosphatase 27 (putative) [Source:HGNC Symbol;Acc:HGNC:25034]	+	gene	Name match	0	0.00103289	0.0319478	-4.75389	-4.9457	-4.28296	-6.42283	NaN	NaN	NaN	NaN	NaN	NaN	NaN
MPC2	1	167916729	167937040	-	MPC2	ENSG00000143158	mitochondrial pyruvate carrier 2 [Source:HGNC Symbol;Acc:HGNC:24515]	-	gene	Name match	0	0.000467135	0.0167826	-1.17293	4.27459	4.19901	4.76063	3.73899	3.31315	2.50401	2.59537	3.07431	3.19202	3.27417
DPT	1	168695459	168729264	-	DPT	ENSG00000143196	dermatopontin [Source:HGNC Symbol;Acc:HGNC:3011]	-	gene	Name match	0	0.000345248	0.0132073	-5.53735	NaN	1.17581	NaN	-3.7348	NaN	NaN	NaN	NaN	-5.68754	NaN
AL135926.1	1	168695874	169103276	-	null					Not found	0	0.00050397	0.0177934	-5.37878	NaN	0.717255	NaN	-4.23235	NaN	NaN	NaN	NaN	NaN	-5.82049
SELP	1	169588849	169630193	-	SELP	ENSG00000174175	selectin P [Source:HGNC Symbol;Acc:HGNC:10721]	-	gene	Name match	0	0.00091273	0.0291219	-2.6568	5.42149	6.26564	2.12755	4.88867	0.713994	0.899856	-0.261486	1.37478	2.56996	1.33018
SELE	1	169722641	169764705	-	SELE	ENSG00000007908	selectin E [Source:HGNC Symbol;Acc:HGNC:10718]	-	gene	Name match	0	0.000491247	0.0174704	-3.86862	-5.03695	-0.819614	-3.34415	-3.67995	NaN	NaN	NaN	-5.7738	-7.04773	NaN
PRRX1	1	170662728	170739419	+	PRRX1	ENSG00000116132	paired related homeobox 1 [Source:HGNC Symbol;Acc:HGNC:9142]	+	gene	Name match	0	1.88588e-05	0.0011437	-6.56442	-5.46868	-2.69741	NaN	NaN	NaN	NaN	NaN	NaN	NaN	NaN
FMO3	1	171090877	171117819	+	FMO3	ENSG00000007933	flavin containing monooxygenase 3 [Source:HGNC Symbol;Acc:HGNC:3771]	+	gene	Name match	0	2.81201e-12	6.2465e-10	-10.4005	-2.63205	2.55426	-6.10917	NaN	NaN	NaN	NaN	NaN	NaN	NaN
FMO2	1	171185208	171211230	+	FMO2	ENSG00000094963	flavin containing monooxygenase 2 [Source:HGNC Symbol;Acc:HGNC:3770]	+	gene	Name match	0	1.69449e-07	1.71331e-05	-4.85762	-1.12922	0.830685	-3.40604	-3.41992	-5.179	NaN	-5.5115	NaN	NaN	-5.00806
DNM3	1	171841498	172418466	+	DNM3	ENSG00000197959	dynamin 3 [Source:HGNC Symbol;Acc:HGNC:29125]	+	gene	Name match	0	1.82833e-05	0.00111804	-2.89866	2.91463	4.02078	0.305024	2.08111	-1.34888	-1.00105	-1.5067	-0.239625	-0.464018	-0.785214
DNM3OS	1	172138397	172144840	-	DNM3OS	ENSG00000230630	DNM3 opposite strand/antisense RNA [Source:HGNC Symbol;Acc:HGNC:41228]	-	gene	Name match	0	0.000405147	0.0149243	-3.93848	-2.93088	0.00488343	-4.99296	-3.83692	NaN	-5.9951	-3.92849	NaN	NaN	NaN
AL645568.2	1	173362397	173363733	-	AL645568.2	ENSG00000231615	No description	-	gene	Name match	0	0.00165011	0.0462888	3.1	-4.84399	NaN	-4.73615	-2.31707	-1.92415	-2.41636	-2.21224	-1.82595	-1.94788	-2.49017
CENPL	1	173799550	173824720	-	CENPL	ENSG00000120334	centromere protein L [Source:HGNC Symbol;Acc:HGNC:17879]	-	gene	Name match	0	1.57355e-06	0.000127237	-1.74204	1.23231	0.525821	1.32259	-0.921948	-0.871307	-0.915743	-1.20972	-0.334619	-0.624149	-0.738709
CACYBP	1	174999163	175011715	+	CACYBP	ENSG00000116161	calcyclin binding protein [Source:HGNC Symbol;Acc:HGNC:30423]	+	gene	Name match	0	0.000718035	0.0239117	-1.09313	2.96572	3.53344	3.56604	2.30062	2.64333	2.03083	1.84534	2.00456	1.98136	2.25722
LINC01645	1	177351586	177366272	+	LINC01645	ENSG00000224968	long intergenic non-protein coding RNA 1645 [Source:HGNC Symbol;Acc:HGNC:52432]	+	gene	Name match	0	0.000199483	0.008368	-5.99044	-2.39878	0.848924	NaN	NaN	NaN	NaN	NaN	NaN	NaN	NaN
RASAL2	1	178094141	178484147	+	RASAL2	ENSG00000075391	RAS protein activator like 2 [Source:HGNC Symbol;Acc:HGNC:9874]	+	gene	Name match	0	0.00142905	0.0414692	-1.31607	-0.6024	0.278188	-0.721198	-2.22021	-2.09972	-2.41636	-2.06681	-1.00341	-1.10658	-1.48267
RGS16	1	182598623	182604408	-	RGS16	ENSG00000143333	regulator of G protein signaling 16 [Source:HGNC Symbol;Acc:HGNC:9997]	-	gene	Name match	0	0.000137494	0.00617398	-2.09873	1.41478	2.3509	-0.136891	-1.30277	0.281768	-0.350531	-1.00829	-1.15561	-2.12999	-0.140889
HMGN1P4	1	182942115	182942404	-	HMGN1P4	ENSG00000224040	high mobility group nucleosome binding domain 1 pseudogene 4 [Source:HGNC Symbol;Acc:HGNC:39336]	-	gene	Name match	0	0.00118008	0.0354896	-1.40574	3.9608	3.894	4.33909	2.72911	3.28073	1.37348	1.74265	3.04189	2.32738	2.64544
RGS1	1	192575727	192580031	+	RGS1	ENSG00000090104	regulator of G protein signaling 1 [Source:HGNC Symbol;Acc:HGNC:9991]	+	gene	Name match	0	3.24724e-06	0.000244143	-2.57866	5.3528	4.45884	2.25964	1.88477	0.992419	0.569859	2.34959	0.905089	3.08201	1.36297
KCNT2	1	196225779	196609225	-	KCNT2	ENSG00000162687	potassium sodium-activated channel subfamily T member 2 [Source:HGNC Symbol;Acc:HGNC:18866]	-	gene	Name match	0	0.00138488	0.0404254	-2.67062	-4.25281	-2.75717	-4.82304	-4.98892	-7.33297	-5.56214	-6.49553	NaN	-7.67863	-7.89899
ASPM	1	197084128	197146694	-	ASPM	ENSG00000066279	abnormal spindle microtubule assembly [Source:HGNC Symbol;Acc:HGNC:19048]	-	gene	Name match	0	5.66918e-21	3.35821e-18	-4.24367	2.77884	1.39777	2.75303	-2.88317	-1.37983	-1.65529	-3.17365	-1.51362	-2.74076	-1.25831
NR5A2	1	200027602	200177424	+	NR5A2	ENSG00000116833	nuclear receptor subfamily 5 group A member 2 [Source:HGNC Symbol;Acc:HGNC:7984]	+	gene	Name match	0	0.000577491	0.0198746	-4.07551	-6.34318	-2.57192	-7.23534	NaN	-7.42334	NaN	NaN	-6.49508	-7.76901	NaN
KIF14	1	200551497	200620734	-	KIF14	ENSG00000118193	kinesin family member 14 [Source:HGNC Symbol;Acc:HGNC:19181]	-	gene	Name match	0	4.8852e-15	1.49994e-12	-3.70234	1.60345	0.680474	1.88829	-3.17645	-2.72463	-2.22843	-3.79409	-1.10037	-2.58487	-2.17962
UBE2T	1	202331657	202341980	-	UBE2T	ENSG00000077152	ubiquitin conjugating enzyme E2 T [Source:HGNC Symbol;Acc:HGNC:25009]	-	gene	Name match	0	6.82821e-17	2.61721e-14	-3.70528	2.48742	2.42942	2.81039	-2.20725	-0.229361	-1.34306	-2.07	-1.30109	-1.48756	-0.937401
AC098934.1	1	202851828	202861620	-	AC098934.1	ENSG00000214796	No description	-	gene	Name match	0	0.00017765	0.00762115	-2.42316	-0.989609	-1.7419	0.52762	-2.04765	-2.89984	-4.88391	-4.49537	-1.97158	-4.83047	-2.7289
CHI3L1	1	203178931	203186749	-	CHI3L1	ENSG00000133048	chitinase 3 like 1 [Source:HGNC Symbol;Acc:HGNC:1932]	-	gene	Name match	0	1.15744e-36	2.61065e-33	-7.65457	4.92503	5.63075	6.10529	-3.08203	-1.63022	-0.596357	-3.43664	-2.88637	-2.44981	-4.25513
CHIT1	1	203212827	203273641	-	CHIT1	ENSG00000133063	chitinase 1 [Source:HGNC Symbol;Acc:HGNC:1936]	-	gene	Name match	0	4.11982e-43	1.41968e-39	-6.13129	3.32585	3.19868	3.71466	-3.4335	-3.87065	-1.84349	-3.34516	-3.43989	-2.34185	-2.69971
FMOD	1	203340628	203351758	-	FMOD	ENSG00000122176	fibromodulin [Source:HGNC Symbol;Acc:HGNC:3774]	-	gene	Name match	0	0.00115975	0.0351108	-4.12494	-3.86902	0.36054	-2.17622	-6.24899	NaN	NaN	NaN	NaN	-2.52931	NaN
PRELP	1	203475828	203491352	+	PRELP	ENSG00000188783	proline and arginine rich end leucine rich repeat protein [Source:HGNC Symbol;Acc:HGNC:9357]	+	gene	Name match	0	1.74083e-05	0.00107462	-7.59182	NaN	-0.945203	NaN	NaN	NaN	NaN	NaN	NaN	NaN	NaN
NFASC	1	204828651	205022822	+	NFASC	ENSG00000163531	neurofascin [Source:HGNC Symbol;Acc:HGNC:29866]	+	gene	Name match	0	0.0016588	0.0464338	-2.50307	-4.44349	-5.41817	-5.26853	NaN	-8.91596	-7.14514	-6.66349	NaN	-9.26163	-6.31206
KLHDC8A	1	205336065	205357090	-	KLHDC8A	ENSG00000162873	kelch domain containing 8A [Source:HGNC Symbol;Acc:HGNC:25573]	-	gene	Name match	0	7.04137e-06	0.000489258	-5.87043	-0.485924	-3.72365	NaN	NaN	NaN	-6.18758	NaN	NaN	-6.7191	NaN
NUCKS1	1	205712819	205750276	-	NUCKS1	ENSG00000069275	nuclear casein kinase and cyclin dependent kinase substrate 1 [Source:HGNC Symbol;Acc:HGNC:29923]	-	gene	Name match	0	0.00049313	0.0175161	-1.28952	4.40065	4.79202	5.53424	3.66511	3.53662	2.59764	2.40413	3.86225	4.18425	3.97561
CTSE	1	206009264	206023909	-	CTSE	ENSG00000196188	cathepsin E [Source:HGNC Symbol;Acc:HGNC:2530]	-	gene	Name match	0	1.03126e-34	1.83264e-31	-11.4885	3.48181	1.74519	1.05989	NaN	NaN	NaN	NaN	NaN	NaN	NaN
CR1L	1	207645113	207738416	+	CR1L	ENSG00000197721	complement C3b/C4b receptor 1 like [Source:HGNC Symbol;Acc:HGNC:2335]	+	gene	Name match	0	4.06473e-08	4.60177e-06	-3.69392	1.2042	-1.55866	-1.8791	-4.36691	-3.65206	-3.4662	-4.39959	-3.7238	-4.31966	-3.21808
CD46P1	1	207645234	207657410	+	CD46P1	ENSG00000244703	CD46 molecule pseudogene 1 [Source:HGNC Symbol;Acc:HGNC:6959]	+	gene	Name match	0	0.00168132	0.0468405	-5.13032	0.48882	NaN	NaN	NaN	NaN	NaN	NaN	NaN	-4.46057	NaN
SERTAD4	1	210232799	210246631	+	SERTAD4	ENSG00000082497	SERTA domain containing 4 [Source:HGNC Symbol;Acc:HGNC:25236]	+	gene	Name match	0	0.000288562	0.0114187	-5.61744	NaN	-1.3061	NaN	NaN	NaN	NaN	NaN	NaN	NaN	-6.52192
NEK2	1	211658657	211675630	-	NEK2	ENSG00000117650	NIMA related kinase 2 [Source:HGNC Symbol;Acc:HGNC:7745]	-	gene	Name match	0	6.14382e-26	5.90653e-23	-5.56872	2.4004	1.57648	2.21782	-4.11297	-3.13509	-2.48979	-3.88261	-6.20682	-4.48075	-3.24168
DTL	1	212035553	212107400	+	DTL	ENSG00000143476	denticleless E3 ubiquitin protein ligase homolog [Source:HGNC Symbol;Acc:HGNC:30288]	+	gene	Name match	0	1.9797e-07	1.96443e-05	-2.73222	2.3137	1.45005	3.19272	0.585806	-1.44508	-1.80941	-1.99557	0.703064	-0.21756	-0.682152
CENPF	1	214603195	214664588	+	CENPF	ENSG00000117724	centromere protein F [Source:HGNC Symbol;Acc:HGNC:1857]	+	gene	Name match	0	6.9436e-21	3.99216e-18	-3.82386	3.713	2.34564	3.3895	-0.98584	-0.31764	-0.562707	-2.23002	-0.229265	-1.07609	-0.110576
ESRRG	1	216503246	217137755	-	ESRRG	ENSG00000196482	estrogen related receptor gamma [Source:HGNC Symbol;Acc:HGNC:3474]	-	gene	Name match	0	0.000948873	0.03003	-5.08276	-5.5509	-5.3032	NaN	NaN	NaN	NaN	NaN	NaN	NaN	NaN
MARK1	1	220528183	220664461	+	MARK1	ENSG00000116141	microtubule affinity regulating kinase 1 [Source:HGNC Symbol;Acc:HGNC:6896]	+	gene	Name match	0	0.00171886	0.047615	-3.50372	-4.86248	-1.40532	-6.75464	-4.5986	-6.94264	-5.75678	NaN	NaN	-6.28831	NaN
2001-03-01	1	220786759	220819657	+	2001-03-01	ENSG00000186205	mitochondrial amidoxime reducing component 1 [Source:HGNC Symbol;Acc:HGNC:26189]	+	gene	Name match	0	0.000356385	0.0135537	-1.42845	1.54919	1.59501	1.50282	-0.564449	0.73948	-0.0705538	0.59732	-0.558762	-0.17277	-0.734974
HLX-AS1	1	220832763	220880140	-	HLX-AS1	ENSG00000257551	HLX antisense RNA 1 [Source:HGNC Symbol;Acc:HGNC:42509]	-	gene	Name match	0	0.00115932	0.0351108	-1.54694	2.8132	1.82144	3.12635	1.59369	0.645574	-0.320567	0.0996801	1.42184	1.26338	1.48555
HLX	1	220879400	220885059	+	HLX	ENSG00000136630	H2.0 like homeobox [Source:HGNC Symbol;Acc:HGNC:4978]	+	gene	Name match	0	3.59527e-08	4.12605e-06	-1.80503	3.06148	2.87074	3.38906	1.09832	0.936566	0.852339	0.710047	1.40613	1.54925	1.6472
LBR	1	225401502	225428925	-	LBR	ENSG00000143815	lamin B receptor [Source:HGNC Symbol;Acc:HGNC:6518]	-	gene	Name match	0	7.48855e-05	0.0036719	-1.17848	5.2391	4.73682	5.41112	3.8642	3.78886	3.35525	3.70126	4.06985	4.01057	4.15573
SRP9	1	225777813	225790466	+	SRP9	ENSG00000143742	signal recognition particle 9 [Source:HGNC Symbol;Acc:HGNC:11304]	+	gene	Name match	0	0.000568911	0.019637	-1.17815	5.29073	5.98125	6.03968	4.92876	4.40965	3.6297	4.37502	4.08729	4.88658	4.8445
LIN9	1	226231149	226309869	-	LIN9	ENSG00000183814	lin-9 DREAM MuvB core complex component [Source:HGNC Symbol;Acc:HGNC:30830]	-	gene	Name match	0	0.000242691	0.00982898	-1.40355	1.05316	0.748325	1.73131	-0.801351	-0.196925	-0.320747	-0.849295	0.421658	-0.387312	-0.222377
STUM	1	226548800	226609214	+	STUM	ENSG00000203685	stum, mechanosensory transduction mediator homolog [Source:HGNC Symbol;Acc:HGNC:30491]	+	gene	Name match	0	1.86535e-07	1.86994e-05	-4.20364	1.63001	0.969434	-1.7871	-6.44484	-3.56006	-4.69613	-4.12702	-5.53869	-1.35319	-4.71105
ABCB10	1	229516582	229558695	-	ABCB10	ENSG00000135776	ATP binding cassette subfamily B member 10 [Source:HGNC Symbol;Acc:HGNC:41]	-	gene	Name match	0	1.11656e-06	9.4351e-05	-1.54887	4.45562	3.8273	3.81856	2.60738	2.5191	2.1226	2.44082	2.27026	2.51707	2.42242
ARV1	1	230978981	231000595	+	ARV1	ENSG00000173409	ARV1 homolog, fatty acid homeostasis modulator [Source:HGNC Symbol;Acc:HGNC:29561]	+	gene	Name match	0	8.03147e-05	0.00390222	-1.42076	2.60123	2.53257	2.58708	1.04994	1.34975	0.918942	0.199677	0.971687	1.18096	1.42206
FAM89A	1	231018958	231040246	-	FAM89A	ENSG00000182118	family with sequence similarity 89 member A [Source:HGNC Symbol;Acc:HGNC:25057]	-	gene	Name match	0	1.24346e-05	0.000802219	-2.06696	1.07048	2.37708	1.00839	0.115526	-0.594645	-1.25678	-0.957509	-1.25134	0.264804	-0.838738
MIR1182	1	231019828	231019924	-	MIR1182	ENSG00000283799	microRNA 1182 [Source:HGNC Symbol;Acc:HGNC:35263]	-	gene	Name match	0	0.00119924	0.0359369	-2.33823	2.26281	3.58091	2.04872	0.88284	0.445687	NaN	0.435125	0.373954	1.32241	-1.7053
KCNK1	1	233614004	233672512	+	KCNK1	ENSG00000135750	potassium two pore domain channel subfamily K member 1 [Source:HGNC Symbol;Acc:HGNC:6272]	+	gene	Name match	0	0.00103055	0.0319089	-4.1165	-3.6988	NaN	-2.59096	NaN	NaN	NaN	NaN	-6.43566	-6.70959	NaN
RYR2	1	237042205	237833988	+	RYR2	ENSG00000198626	ryanodine receptor 2 [Source:HGNC Symbol;Acc:HGNC:10484]	+	gene	Name match	0	1.78671e-05	0.00109947	-3.91941	-4.18461	-0.729309	-6.14716	-6.63497	NaN	-6.88626	-6.23469	-8.72882	-5.09586	-4.97518
EXO1	1	241847967	241895148	+	EXO1	ENSG00000174371	exonuclease 1 [Source:HGNC Symbol;Acc:HGNC:3511]	+	gene	Name match	0	1.76328e-15	5.5895e-13	-3.78047	1.64432	0.679978	2.3509	-2.72531	-1.91092	-2.12099	-3.60187	-1.49723	-2.99355	-1.59724
AL645465.1	1	244375100	244409592	-	AL645465.1	ENSG00000240963	No description	-	gene	Name match	0	0.000788849	0.0257723	-1.27631	3.43354	2.80192	3.94426	1.96368	2.2003	1.67762	2.24466	1.99321	1.93829	2.29611
ADSS	1	244408494	244452134	-	ADSS	ENSG00000035687	adenylosuccinate synthase [Source:HGNC Symbol;Acc:HGNC:292]	-	gene	Name match	0	8.46804e-06	0.000572779	-1.32068	4.73354	4.54563	5.307	3.36386	3.66094	3.31826	3.20962	3.47521	3.5062	3.61496
ZNF695	1	246945547	247008093	-	ZNF695	ENSG00000197472	zinc finger protein 695 [Source:HGNC Symbol;Acc:HGNC:30954]	-	gene	Name match	0	2.39832e-05	0.00138842	-2.42443	-2.63374	-1.38604	-0.249066	-5.39223	-3.60699	-4.22848	-3.83994	-2.90111	-3.59008	-3.52093
DPY19L4P1	1	248771635	248773792	-	null					Not found	0	2.26446e-09	3.26283e-07	-6.0443	-1.72733	-2.96505	-0.782987	NaN	NaN	NaN	-6.36237	NaN	NaN	NaN
ALKAL2	2	279558	288851	-	ALKAL2	ENSG00000189292	ALK and LTK ligand 2 [Source:HGNC Symbol;Acc:HGNC:27683]	-	gene	Name match	0	0.000106474	0.00495956	-3.81914	-0.308649	2.58595	-2.64138	-0.366693	-3.63674	-4.45087	-4.06234	NaN	-3.66047	-3.88083
AC013460.1	2	7421261	7450254	+	AC013460.1	ENSG00000229727	No description	+	gene	Name match	0	0.000271478	0.0108591	-3.49078	0.219315	0.756527	-5.0127	-3.17858	NaN	NaN	-5.36326	-1.74887	-3.54636	-3.76672
MBOAT2	2	8852690	9003813	-	MBOAT2	ENSG00000143797	membrane bound O-acyltransferase domain containing 2 [Source:HGNC Symbol;Acc:HGNC:25193]	-	gene	Name match	0	3.54082e-09	4.90893e-07	-2.16662	3.85305	3.48239	3.54497	1.73294	0.600852	0.791467	0.507995	2.27463	1.44664	1.51446
ASAP2	2	9206765	9405683	+	ASAP2	ENSG00000151693	ArfGAP with SH3 domain, ankyrin repeat and PH domain 2 [Source:HGNC Symbol;Acc:HGNC:2721]	+	gene	Name match	0	0.00116982	0.0352895	-2.14675	3.46467	4.25163	0.856901	3.15145	-0.164848	-0.15629	-0.652617	0.951764	0.556601	0.783704
ITGB1BP1	2	9403475	9423547	-	ITGB1BP1	ENSG00000119185	integrin subunit beta 1 binding protein 1 [Source:HGNC Symbol;Acc:HGNC:23927]	-	gene	Name match	0	0.000918498	0.0292901	-1.19017	3.44478	4.23875	2.7297	2.9171	2.23117	2.06283	2.21003	2.3167	2.07511	2.31095
GRHL1	2	9951693	10002277	+	GRHL1	ENSG00000134317	grainyhead like transcription factor 1 [Source:HGNC Symbol;Acc:HGNC:17923]	+	gene	Name match	0	0.000150042	0.00663092	-2.46483	-0.674838	1.08879	-3.60803	-2.15242	-3.68911	-2.26621	-2.05417	-3.5682	-3.31857	-2.41863
AC104794.2	2	10039092	10040663	-	AC104794.2	ENSG00000260077	No description	-	gene	Name match	0	0.000232832	0.00952839	1.61674	1.41426	1.77003	1.27818	3.41126	2.4933	3.15224	3.10035	3.16712	3.20395	2.20697
RRM2	2	10120698	10131419	+	RRM2	ENSG00000171848	ribonucleotide reductase regulatory subunit M2 [Source:HGNC Symbol;Acc:HGNC:10452]	+	gene	Name match	0	1.52716e-13	4.05245e-11	-4.06483	3.78299	3.67257	3.67469	-2.14038	0.74795	-0.207962	-2.49499	-1.10648	-1.59063	0.482377
AC007240.1	2	10122739	10199288	+	AC007240.1	ENSG00000284681	No description	+	gene	Name match	0	7.15926e-10	1.09908e-07	-3.49919	3.58564	3.02812	3.63707	-2.41811	1.00723	0.216939	-1.7403	-0.723467	-1.49044	0.714227
C2orf48	2	10141382	10211725	+	C2orf48	ENSG00000163009	chromosome 2 open reading frame 48 [Source:HGNC Symbol;Acc:HGNC:26322]	+	gene	Name match	0	1.11754e-09	1.68909e-07	-4.00733	-1.10421	-0.455969	0.734809	-3.80611	-4.24327	-5.64237	-4.99079	-2.73004	NaN	-4.39425
RF00410	2	10155072	10155206	-	null					Not found	0	0.000197874	0.00831239	-5.21614	-1.53602	1.51904	0.156782	NaN	NaN	NaN	NaN	NaN	NaN	NaN
LINC00570	2	11393981	11403077	+	LINC00570	ENSG00000224177	long intergenic non-protein coding RNA 570 [Source:HGNC Symbol;Acc:HGNC:43717]	+	gene	Name match	0	0.00130775	0.0385386	-3.77088	-1.44701	-3.31479	-3.45465	-3.62054	NaN	NaN	NaN	NaN	NaN	NaN
AC010745.5	2	16294445	16302290	-	null					Not found	0	0.000384679	0.0143232	3.01365	-1.62913	-1.70335	1.11098	2.56076	1.58349	2.3641	-0.0238562	4.22348	3.09885	2.62193
AC010880.1	2	16354256	16432702	+	AC010880.1	ENSG00000224400	No description	+	gene	Name match	0	0.00151287	0.0432363	3.66519	-3.35705	NaN	-1.66425	1.28535	-2.43721	-0.443991	-2.18474	1.98291	0.465054	1.82966
AC104623.1	2	16523176	16555563	+	AC104623.1	ENSG00000237633	No description	+	gene	Name match	0	8.32473e-06	0.000565696	2.9958	-1.64606	-1.91293	-2.53822	-0.218678	0.809833	1.32754	1.61372	-0.032418	1.34765	0.45192
FAM49A	2	16549459	16666331	-	FAM49A	ENSG00000197872	family with sequence similarity 49 member A [Source:HGNC Symbol;Acc:HGNC:25373]	-	gene	Name match	0	9.08155e-06	0.000608661	2.4609	1.98104	2.42684	0.958224	3.09222	4.49828	4.72534	4.93346	2.94606	4.51363	3.90464
MATN3	2	19992111	20012694	-	MATN3	ENSG00000132031	matrilin 3 [Source:HGNC Symbol;Acc:HGNC:6909]	-	gene	Name match	0	0.00178552	0.0490216	-5.20639	NaN	-1.29434	NaN	NaN	NaN	-5.95991	NaN	NaN	NaN	NaN
APOB	2	21001429	21044073	-	APOB	ENSG00000084674	apolipoprotein B [Source:HGNC Symbol;Acc:HGNC:603]	-	gene	Name match	0	2.08933e-08	2.53155e-06	-8.2487	-8.31524	-1.70998	-6.62244	NaN	NaN	NaN	NaN	NaN	NaN	NaN
CENPO	2	24793136	24822376	+	CENPO	ENSG00000138092	centromere protein O [Source:HGNC Symbol;Acc:HGNC:28152]	+	gene	Name match	0	0.00179877	0.0493621	-1.06257	3.03716	3.59219	3.33894	2.49161	1.68176	1.72832	1.58468	2.79186	2.23386	2.35495
CENPA	2	26764289	26801067	+	CENPA	ENSG00000115163	centromere protein A [Source:HGNC Symbol;Acc:HGNC:1851]	+	gene	Name match	0	1.16625e-09	1.75368e-07	-2.52988	1.79678	1.56295	1.94309	-1.0784	-0.244904	-1.21951	-0.567934	-1.75721	-1.08361	-0.736925
EMILIN1	2	27078567	27086408	+	EMILIN1	ENSG00000138080	elastin microfibril interfacer 1 [Source:HGNC Symbol;Acc:HGNC:19880]	+	gene	Name match	0	5.82967e-13	1.40317e-10	-3.39511	4.13327	5.47185	3.37756	1.50948	1.56536	0.203738	-0.294932	1.85198	0.303967	1.54397
SLC30A3	2	27253684	27275817	-	SLC30A3	ENSG00000115194	solute carrier family 30 member 3 [Source:HGNC Symbol;Acc:HGNC:11014]	-	gene	Name match	0	0.0010049	0.0313292	-3.53319	-6.00465	-3.94959	-4.31185	NaN	NaN	NaN	NaN	-6.15654	-7.43048	NaN
FNDC4	2	27491883	27495245	-	FNDC4	ENSG00000115226	fibronectin type III domain containing 4 [Source:HGNC Symbol;Acc:HGNC:20239]	-	gene	Name match	0	0.00160489	0.0453577	-3.77394	-3.82698	-0.84231	-5.30411	NaN	NaN	NaN	NaN	NaN	-3.83777	-6.05812
GALNT14	2	30910467	31155202	-	GALNT14	ENSG00000158089	polypeptide N- acetylgalactosaminyltransferase 14 [Source:HGNC Symbol;Acc:HGNC:22946]	-	gene	Name match	0	2.75047e-07	2.65294e-05	-2.83706	0.0702669	1.3039	0.66153	-1.545	-2.37447	-2.60364	-5.12199	-0.986767	-2.87213	-2.17495
TTC27	2	32628032	32821051	+	TTC27	ENSG00000018699	tetratricopeptide repeat domain 27 [Source:HGNC Symbol;Acc:HGNC:25986]	+	gene	Name match	0	0.000121413	0.00554097	-1.28336	2.73679	3.47992	3.39903	1.65217	2.25035	1.68495	1.31239	2.06991	1.893	1.90672
LTBP1	2	32946972	33399509	+	LTBP1	ENSG00000049323	latent transforming growth factor beta binding protein 1 [Source:HGNC Symbol;Acc:HGNC:6714]	+	gene	Name match	0	1.09518e-05	0.000716803	-3.5771	5.48705	6.39023	2.78078	4.12767	-0.545873	0.233364	-1.35811	0.920191	1.57935	0.425903
AC019127.1	2	33274465	33281261	-	null					Not found	0	6.55509e-05	0.00331394	-3.44209	2.70063	3.79453	0.391625	1.60425	-3.44023	-2.25437	-4.6028	-1.60507	-0.927914	-1.68432
VIT	2	36696690	36814792	+	VIT	ENSG00000205221	vitrin [Source:HGNC Symbol;Acc:HGNC:12697]	+	gene	Name match	0	0.000284798	0.0113002	-3.99233	-2.61597	-2.48374	-6.20857	NaN	NaN	-5.2107	-6.14409	NaN	NaN	NaN
QPCT	2	37342827	37373322	+	QPCT	ENSG00000115828	glutaminyl-peptide cyclotransferase [Source:HGNC Symbol;Acc:HGNC:9753]	+	gene	Name match	0	0.000406142	0.0149422	-1.51541	3.79345	4.01578	4.08492	2.36692	3.3448	1.64221	2.69588	0.82519	2.12351	2.06025
HNRNPLL	2	38561978	38603586	-	HNRNPLL	ENSG00000143889	heterogeneous nuclear ribonucleoprotein L like [Source:HGNC Symbol;Acc:HGNC:25127]	-	gene	Name match	0	0.000381887	0.0142646	-1.26812	3.23148	3.25639	2.65568	2.50331	1.52471	1.0569	1.49388	1.96793	1.55727	1.50461
SLC8A1	2	40097270	40611053	-	SLC8A1	ENSG00000183023	solute carrier family 8 member A1 [Source:HGNC Symbol;Acc:HGNC:11068]	-	gene	Name match	0	0.00136177	0.0398501	1.77339	-0.93678	-0.798699	-2.09903	-0.633558	1.3557	0.835586	0.763676	-1.00882	0.353091	0.529807
PKDCC	2	42048020	42058528	+	PKDCC	ENSG00000162878	protein kinase domain containing, cytoplasmic [Source:HGNC Symbol;Acc:HGNC:25123]	+	gene	Name match	0	1.87354e-08	2.29858e-06	-4.97817	-0.207855	-0.626412	-2.96791	NaN	NaN	-4.70702	-5.64041	-4.22764	NaN	NaN
PLEKHH2	2	43637273	43767987	+	PLEKHH2	ENSG00000152527	pleckstrin homology, MyTH4 and FERM domain containing H2 [Source:HGNC Symbol;Acc:HGNC:30506]	+	gene	Name match	0	0.000956195	0.0302129	-2.67291	-2.76872	-1.77477	-5.29315	-3.53303	-6.80307	-7.61721	-6.96564	-6.8748	-5.34138	-5.56174
SIX2	2	45005161	45009430	-	SIX2	ENSG00000170577	SIX homeobox 2 [Source:HGNC Symbol;Acc:HGNC:10888]	-	gene	Name match	0	0.000883888	0.0282711	-5.25855	-5.56577	-0.108607	NaN	NaN	NaN	-4.46006	NaN	NaN	NaN	NaN
EPAS1	2	46293667	46386703	+	EPAS1	ENSG00000116016	endothelial PAS domain protein 1 [Source:HGNC Symbol;Acc:HGNC:3374]	+	gene	Name match	0	1.15587e-06	9.6974e-05	-3.29369	0.589365	3.11177	-1.57073	-0.22204	-2.56608	-2.60261	-2.05488	-2.69028	-1.78837	-0.93946
AC018682.1	2	46568256	46580238	-	AC018682.1	ENSG00000250116	No description	-	gene	Name match	0	0.000344258	0.013178	2.19815	0.059354	-2.7804	-0.527953	0.979936	0.383584	1.7358	1.91899	1.44935	1.69581	1.22053
EPCAM	2	47345158	47387601	+	EPCAM	ENSG00000119888	epithelial cell adhesion molecule [Source:HGNC Symbol;Acc:HGNC:11529]	+	gene	Name match	0	2.72404e-05	0.001557	-3.0005	1.41209	0.133723	1.57882	-2.81588	-4.25304	-1.1927	-5.58553	-0.865337	-3.86174	-0.819057
NRXN1	2	49918505	51225575	-	NRXN1	ENSG00000179915	neurexin 1 [Source:HGNC Symbol;Acc:HGNC:8008]	-	gene	Name match	0	7.00835e-07	6.18042e-05	-5.39496	-4.9416	-6.45942	-6.59929	NaN	NaN	NaN	NaN	NaN	NaN	-9.67524
CHAC2	2	53767792	53775196	+	CHAC2	ENSG00000143942	ChaC cation transport regulator homolog 2 [Source:HGNC Symbol;Acc:HGNC:32363]	+	gene	Name match	0	0.00172634	0.047777	-1.5577	1.47716	1.77864	1.16386	-0.492345	0.000113332	-1.02048	-1.74741	0.108953	-0.298247	0.970145
UGP2	2	63840940	63891562	+	UGP2	ENSG00000169764	UDP-glucose pyrophosphorylase 2 [Source:HGNC Symbol;Acc:HGNC:12527]	+	gene	Name match	0	0.00057014	0.0196563	-1.07557	3.94782	4.34666	4.18186	3.36417	3.39596	2.56125	2.41735	2.86839	3.0269	3.04675
PLEK	2	68365173	68397453	+	PLEK	ENSG00000115956	pleckstrin [Source:HGNC Symbol;Acc:HGNC:9070]	+	gene	Name match	0	0.000459197	0.016582	-1.57041	8.17869	9.25831	6.49004	7.32949	7.27346	6.68579	6.60653	5.78829	6.5257	6.25707
ANTXR1	2	69013178	69249327	+	ANTXR1	ENSG00000169604	anthrax toxin receptor 1 [Source:HGNC Symbol;Acc:HGNC:21014]	+	gene	Name match	0	8.02865e-09	1.04629e-06	-7.31168	-5.13604	0.281589	-6.35013	NaN	NaN	NaN	NaN	-6.60986	NaN	-8.10415
ADD2	2	70607618	70768225	-	ADD2	ENSG00000075340	adducin 2 [Source:HGNC Symbol;Acc:HGNC:244]	-	gene	Name match	0	3.58883e-07	3.39457e-05	-2.55666	3.06488	1.12193	1.12245	-1.23983	-0.56892	-0.383058	-1.046	-1.70141	0.655426	-0.864489
CLEC4F	2	70808643	70820600	-	CLEC4F	ENSG00000152672	C-type lectin domain family 4 member F [Source:HGNC Symbol;Acc:HGNC:25357]	-	gene	Name match	0	6.10136e-05	0.00311408	6.97651	-3.14745	NaN	-3.62458	0.275629	0.435352	5.30255	2.97323	-0.0263273	-2.4578	-0.706171
NAGK	2	71064344	71079805	+	NAGK	ENSG00000124357	N-acetylglucosamine kinase [Source:HGNC Symbol;Acc:HGNC:17174]	+	gene	Name match	0	9.97435e-05	0.00468024	1.66828	2.96328	3.16674	3.01987	3.56135	4.29331	4.70156	5.40607	4.3604	4.71574	4.43778
DYSF	2	71453722	71686768	+	DYSF	ENSG00000135636	dysferlin [Source:HGNC Symbol;Acc:HGNC:3097]	+	gene	Name match	0	3.98156e-06	0.000293704	-1.73008	3.81821	3.16519	3.69702	1.61389	2.21477	1.87012	2.3232	0.802221	1.20015	1.45144
RAB11FIP5	2	73073382	73156721	-	RAB11FIP5	ENSG00000135631	RAB11 family interacting protein 5 [Source:HGNC Symbol;Acc:HGNC:24845]	-	gene	Name match	0	0.000327897	0.0126736	-1.81441	0.874695	0.41285	-1.88848	-2.44431	-1.13458	-1.92909	-1.53278	-2.14821	-1.42214	-1.62364
FBXO41	2	73254682	73284431	-	FBXO41	ENSG00000163013	F-box protein 41 [Source:HGNC Symbol;Acc:HGNC:29409]	-	gene	Name match	0	0.00113375	0.0345032	1.22712	2.21508	1.50724	2.58174	2.73657	3.28729	3.55832	3.4349	3.35778	3.38621	2.87741
BOLA3	2	74135398	74147994	-	BOLA3	ENSG00000163170	bolA family member 3 [Source:HGNC Symbol;Acc:HGNC:24415]	-	gene	Name match	0	5.44315e-05	0.00280253	-1.61088	1.0462	1.09536	0.766221	-0.819201	-0.140876	-0.807457	-1.58884	-1.02552	-0.602019	-0.500446
M1AP	2	74557883	74648338	-	M1AP	ENSG00000159374	meiosis 1 associated protein [Source:HGNC Symbol;Acc:HGNC:25183]	-	gene	Name match	0	0.000343426	0.0131547	-1.40747	0.731518	0.807612	0.95587	0.0405304	-1.18322	-0.694794	-1.03028	-0.80429	-0.707855	-0.725393
LRRTM4	2	76747719	77593319	-	LRRTM4	ENSG00000176204	leucine rich repeat transmembrane neuronal 4 [Source:HGNC Symbol;Acc:HGNC:19411]	-	gene	Name match	0	9.16308e-05	0.00434405	-6.04845	-4.86062	-2.70602	NaN	NaN	NaN	NaN	NaN	NaN	NaN	NaN
ST3GAL5-AS1	2	85889280	85890980	+	ST3GAL5-AS1	ENSG00000232504	ST3GAL5 antisense RNA 1 (head to head) [Source:HGNC Symbol;Acc:HGNC:51129]	+	gene	Name match	0	0.000439566	0.0160012	3.91712	-3.07207	NaN	NaN	-1.13012	0.017694	-1.64444	0.526506	-0.902036	-0.797457	-1.54833
REEP1	2	86213993	86338083	-	REEP1	ENSG00000068615	receptor accessory protein 1 [Source:HGNC Symbol;Acc:HGNC:25786]	-	gene	Name match	0	0.000368633	0.0139023	-3.8754	-3.51301	-0.232878	-4.27964	-3.70855	NaN	NaN	NaN	NaN	-5.07633	-4.61862
AC083899.2	2	87221113	87222488	-	AC083899.2	ENSG00000233671	No description	-	gene	Name match	0	0.00098386	0.0309204	-4.07347	NaN	-1.46784	-2.19267	NaN	NaN	NaN	NaN	NaN	NaN	-4.53165
RPIA	2	88691644	88750935	+	RPIA	ENSG00000153574	ribose 5-phosphate isomerase A [Source:HGNC Symbol;Acc:HGNC:10297]	+	gene	Name match	0	1.61667e-05	0.00101183	-1.42672	4.84133	5.11666	4.95423	3.5409	4.12064	3.08477	2.95147	3.30203	3.49684	3.33519
IGKV2-29	2	89234174	89234912	-	IGKV2-29	ENSG00000253998	immunoglobulin kappa variable 2-29 (gene/pseudogene) [Source:HGNC Symbol;Acc:HGNC:5784]	-	gene	Name match	0	0.000141128	0.00631296	3.80734	-0.413399	-0.750656	-0.568595	-0.249051	0.38091	2.06154	4.17395	3.22479	3.1304	4.26235
AC233266.2	2	91580336	91580863	+	AC233266.2	ENSG00000261600	No description	+	gene	Name match	0	9.15742e-05	0.00434405	-6.04845	-1.5036	0.650999	NaN	NaN	NaN	NaN	NaN	NaN	NaN	NaN
ITPRIPL1	2	96325331	96330517	+	ITPRIPL1	ENSG00000198885	inositol 1,4,5-trisphosphate receptor interacting protein-like 1 [Source:HGNC Symbol;Acc:HGNC:29371]	+	gene	Name match	0	0.000780004	0.0255402	-1.52018	0.623949	0.373052	1.59428	-1.20903	-0.614473	-2.21521	-0.841169	0.271358	-0.981201	-0.289019
NCAPH	2	96335787	96373845	+	NCAPH	ENSG00000121152	non-SMC condensin I complex subunit H [Source:HGNC Symbol;Acc:HGNC:1112]	+	gene	Name match	0	8.02485e-24	6.19223e-21	-4.41643	2.76306	2.0929	3.3942	-2.61088	-1.21796	-1.57267	-1.79557	-2.48234	-2.1042	-1.00262
FAM178B	2	96875882	96986592	-	FAM178B	ENSG00000168754	family with sequence similarity 178 member B [Source:HGNC Symbol;Acc:HGNC:28036]	-	gene	Name match	0	2.8686e-09	4.06343e-07	-3.68924	2.42871	0.611643	1.23211	-2.98689	-2.74597	-2.56011	-6.07846	-0.943234	-2.03274	-1.34236
KIAA1211L	2	98793846	98936259	-	KIAA1211L	ENSG00000196872	KIAA1211 like [Source:HGNC Symbol;Acc:HGNC:33454]	-	gene	Name match	0	1.91626e-10	3.22923e-08	-4.06539	-1.16733	-0.578586	-0.907487	NaN	-5.73934	-4.96852	-4.67951	-6.81107	-6.08501	-3.60492
TBC1D8	2	101007617	101252866	-	TBC1D8	ENSG00000204634	TBC1 domain family member 8 [Source:HGNC Symbol;Acc:HGNC:17791]	-	gene	Name match	0	0.00125711	0.0374306	1.80378	1.72095	1.75804	2.46138	1.77343	3.95186	4.48997	4.30999	2.51571	3.08353	3.71443
LINC01127	2	101962056	101987167	+	null					Not found	0	0.00181329	0.0496444	2.54097	-1.78151	-2.0313	-4.25863	-0.752088	-0.0203641	0.878785	1.27345	-1.38908	-1.7479	-0.23129
IL1R1	2	102064544	102179874	+	IL1R1	ENSG00000115594	interleukin 1 receptor type 1 [Source:HGNC Symbol;Acc:HGNC:5993]	+	gene	Name match	0	3.22252e-07	3.07787e-05	-2.7689	1.04527	2.16326	0.919187	-1.88113	-0.790349	-1.97372	-0.0883508	-2.54326	-2.54589	-2.11417
IL1RL1	2	102311502	102352037	+	IL1RL1	ENSG00000115602	interleukin 1 receptor like 1 [Source:HGNC Symbol;Acc:HGNC:5998]	+	gene	Name match	0	0.00164227	0.0461474	-1.51307	-0.14019	-2.30752	-1.19585	-2.68366	-2.50414	-2.44953	-2.96788	-2.24146	-2.56602	-2.54933
IL18R1	2	102311529	102398775	+	IL18R1	ENSG00000115604	interleukin 18 receptor 1 [Source:HGNC Symbol;Acc:HGNC:5988]	+	gene	Name match	0	2.38224e-05	0.00138048	-1.84462	1.80615	0.643223	1.43736	-0.475759	-1.45723	-0.981863	-0.255744	-0.223156	-1.54656	0.0829464
IL18RAP	2	102418689	102452565	+	IL18RAP	ENSG00000115607	interleukin 18 receptor accessory protein [Source:HGNC Symbol;Acc:HGNC:5989]	+	gene	Name match	0	3.32814e-06	0.000249585	-2.20141	3.92387	2.70541	3.434	1.13827	-0.119469	1.33137	2.02743	0.761492	-0.353242	1.51513
AC007278.2	2	102433957	102435340	+	AC007278.2	ENSG00000236525	No description	+	gene	Name match	0	6.13437e-06	0.000432905	-2.98788	2.32321	0.466575	1.2778	NaN	-2.76818	-0.774964	-1.70835	-2.03256	-1.30649	-0.526847
AC007278.1	2	102438713	102440475	+	AC007278.1	ENSG00000234389	No description	+	gene	Name match	0	1.41143e-08	1.77621e-06	-3.35999	3.82506	1.71833	1.73411	-1.8912	-1.91332	0.130528	-0.268526	-1.28461	-1.35209	0.193089
FHL2	2	105357712	105438513	-	FHL2	ENSG00000115641	four and a half LIM domains 2 [Source:HGNC Symbol;Acc:HGNC:3703]	-	gene	Name match	0	0.000955192	0.0301975	-1.75175	1.96841	2.76877	1.10953	1.87894	-0.72549	-0.477567	-1.19945	0.104373	0.0721009	0.0208728
SULT1C2	2	108288639	108309915	+	SULT1C2	ENSG00000198203	sulfotransferase family 1C member 2 [Source:HGNC Symbol;Acc:HGNC:11456]	+	gene	Name match	0	1.44045e-08	1.80499e-06	-7.995	-2.79476	-1.63279	NaN	NaN	NaN	NaN	NaN	NaN	NaN	NaN
BUB1	2	110637698	110678114	-	BUB1	ENSG00000169679	BUB1 mitotic checkpoint serine/threonine kinase [Source:HGNC Symbol;Acc:HGNC:1148]	-	gene	Name match	0	1.10715e-12	2.5971e-10	-2.91903	2.38752	2.73192	2.86335	-0.552106	0.456806	-0.326959	-1.43592	-0.227002	-1.61056	0.149977
CKAP2L	2	112736607	112764677	-	CKAP2L	ENSG00000169607	cytoskeleton associated protein 2 like [Source:HGNC Symbol;Acc:HGNC:26877]	-	gene	Name match	0	3.02091e-25	2.81203e-22	-4.48217	2.35363	2.005	2.1939	-3.40737	-1.75964	-2.1795	-2.82909	-2.26021	-3.53415	-1.81109
IL1A	2	112773915	112784590	-	IL1A	ENSG00000115008	interleukin 1 alpha [Source:HGNC Symbol;Acc:HGNC:5991]	-	gene	Name match	0	0.000774643	0.0254073	-3.46627	-1.70442	-2.26407	-4.40393	NaN	NaN	NaN	-4.33946	-4.66366	NaN	NaN
WASH2P	2	113588550	113599043	+	WASH2P	ENSG00000146556	WAS protein family homolog 2 pseudogene [Source:HGNC Symbol;Acc:HGNC:33145]	+	gene	Name match	0	0.00079421	0.0259185	1.46605	0.277178	0.188834	-0.126883	1.27427	1.19702	1.98028	1.4067	1.80687	0.915482	1.56878
AC013457.1	2	118949306	118952983	-	AC013457.1	ENSG00000259094	No description	-	gene	Name match	0	0.000983643	0.0309204	-5.40836	0.314118	NaN	NaN	NaN	NaN	NaN	NaN	NaN	NaN	-5.08695
STEAP3	2	119223831	119265652	+	STEAP3	ENSG00000115107	STEAP3 metalloreductase [Source:HGNC Symbol;Acc:HGNC:24592]	+	gene	Name match	0	1.53741e-07	1.57347e-05	-2.22156	2.99083	2.95498	1.77859	-0.000272618	1.43961	0.0760115	-0.175555	0.599776	-0.353979	0.254866
STEAP3-AS1	2	119244422	119249071	-	STEAP3-AS1	ENSG00000229867	STEAP3 antisense RNA 1 [Source:HGNC Symbol;Acc:HGNC:41053]	-	gene	Name match	0	0.000394454	0.0146397	-1.78987	0.518205	0.113834	-1.04912	-2.1692	-0.798994	-2.30501	-2.41528	-1.94112	-2.63009	-1.62805
TMEM37	2	119429901	119438520	+	TMEM37	ENSG00000171227	transmembrane protein 37 [Source:HGNC Symbol;Acc:HGNC:18216]	+	gene	Name match	0	3.52994e-07	3.34427e-05	-5.97625	0.159766	1.459	-3.92879	NaN	NaN	NaN	NaN	NaN	NaN	-3.09785
GYPC	2	126655933	126696670	+	GYPC	ENSG00000136732	glycophorin C (Gerbich blood group) [Source:HGNC Symbol;Acc:HGNC:4704]	+	gene	Name match	0	0.000194119	0.00820166	-1.37847	4.6367	4.43424	5.52997	3.66724	3.65177	2.65103	2.21124	4.12829	3.33368	3.76233
AC011893.1	2	135820191	135823087	+	AC011893.1	ENSG00000226806	No description	+	gene	Name match	0	0.000310041	0.0120891	-3.30111	-2.51449	-2.26678	-0.892074	NaN	-3.08007	NaN	NaN	NaN	-5.74767	-4.38306
MCM6	2	135839626	135876426	-	MCM6	ENSG00000076003	minichromosome maintenance complex component 6 [Source:HGNC Symbol;Acc:HGNC:6949]	-	gene	Name match	0	2.21346e-07	2.17431e-05	-2.1321	3.80336	4.00478	4.96284	2.8171	1.79721	1.30411	0.624244	2.90278	1.79374	2.26627
THSD7B	2	136765545	137677717	+	THSD7B	ENSG00000144229	thrombospondin type 1 domain containing 7B [Source:HGNC Symbol;Acc:HGNC:29348]	+	gene	Name match	0	7.38634e-05	0.00364004	-6.03843	-4.8603	-3.12716	NaN	NaN	NaN	NaN	NaN	NaN	NaN	NaN
RND3	2	150468195	150539011	-	RND3	ENSG00000115963	Rho family GTPase 3 [Source:HGNC Symbol;Acc:HGNC:671]	-	gene	Name match	0	3.11378e-11	5.92872e-09	-7.93199	-0.489218	0.516287	-6.16274	NaN	NaN	NaN	NaN	NaN	-6.6964	NaN
TNFAIP6	2	151357592	151380048	+	TNFAIP6	ENSG00000123610	TNF alpha induced protein 6 [Source:HGNC Symbol;Acc:HGNC:11898]	+	gene	Name match	0	1.15551e-06	9.6974e-05	-3.1607	0.500965	2.74867	1.91866	0.215509	-2.16416	-1.65637	-1.58976	-5.23589	-1.1879	-1.48225
ARL6IP6	2	152717893	152761253	+	ARL6IP6	ENSG00000177917	ADP ribosylation factor like GTPase 6 interacting protein 6 [Source:HGNC Symbol;Acc:HGNC:24048]	+	gene	Name match	0	0.00036479	0.0137932	-1.16671	3.0625	3.51986	3.46268	2.54473	1.96544	1.65123	1.77508	2.08027	2.24151	2.1851
NR4A2	2	156324432	156342348	-	NR4A2	ENSG00000153234	nuclear receptor subfamily 4 group A member 2 [Source:HGNC Symbol;Acc:HGNC:7981]	-	gene	Name match	0	0.000381806	0.0142646	-1.81103	5.19105	4.243	1.94747	2.24317	2.21071	2.51922	2.87302	1.27428	3.18073	1.79565
GPD2	2	156435290	156613735	+	GPD2	ENSG00000115159	glycerol-3-phosphate dehydrogenase 2 [Source:HGNC Symbol;Acc:HGNC:4456]	+	gene	Name match	0	0.0010043	0.0313276	-1.09268	3.04212	3.4432	2.59377	2.32727	1.64174	1.55601	1.76946	1.76408	1.90829	2.0814
PKP4	2	158456964	158682879	+	PKP4	ENSG00000144283	plakophilin 4 [Source:HGNC Symbol;Acc:HGNC:9026]	+	gene	Name match	0	0.000237204	0.00967357	-1.24398	2.25846	2.25399	2.69792	1.36854	0.912019	0.628669	0.529029	1.76012	0.642302	1.23553
GCA	2	162318840	162371595	+	GCA	ENSG00000115271	grancalcin [Source:HGNC Symbol;Acc:HGNC:15990]	+	gene	Name match	0	7.60249e-12	1.58099e-09	-2.1894	6.18667	6.24708	6.63975	3.77412	3.89056	4.00697	4.68969	3.69181	4.02982	3.98245
CSRNP3	2	165469647	165689407	+	CSRNP3	ENSG00000178662	cysteine and serine rich nuclear protein 3 [Source:HGNC Symbol;Acc:HGNC:30729]	+	gene	Name match	0	2.5837e-06	0.000200157	-5.81705	-6.07633	-4.6587	-5.96849	NaN	NaN	NaN	NaN	NaN	NaN	NaN
NOSTRIN	2	168786539	168865514	+	NOSTRIN	ENSG00000163072	nitric oxide synthase trafficking [Source:HGNC Symbol;Acc:HGNC:20203]	+	gene	Name match	0	2.32543e-08	2.79452e-06	-3.72407	-1.77236	-1.43977	-1.57963	-4.06744	NaN	NaN	-5.05948	-6.96865	-5.24258	-5.14101
SPC25	2	168834132	168913371	-	SPC25	ENSG00000152253	SPC25, NDC80 kinetochore complex component [Source:HGNC Symbol;Acc:HGNC:24031]	-	gene	Name match	0	3.33602e-19	1.59055e-16	-6.05636	1.24911	1.65647	2.5028	NaN	-5.38564	-5.19977	NaN	-2.45737	-5.7313	-3.36669
DHRS9	2	169064789	169096167	+	DHRS9	ENSG00000073737	dehydrogenase/reductase 9 [Source:HGNC Symbol;Acc:HGNC:16888]	+	gene	Name match	0	0.00119292	0.0357839	-1.55289	1.45603	0.144647	1.04275	-1.48303	0.231819	-0.41882	-1.40468	-1.16184	-0.142993	-1.4545
AC007556.1	2	169100743	169101210	+	AC007556.1	ENSG00000235321	No description	+	gene	Name match	0	1.78428e-05	0.00109913	-4.05313	0.600631	-0.151664	0.193896	NaN	NaN	NaN	NaN	-2.87319	-2.14712	NaN
GAD1	2	170813213	170861151	+	GAD1	ENSG00000128683	glutamate decarboxylase 1 [Source:HGNC Symbol;Acc:HGNC:4092]	+	gene	Name match	0	1.11578e-05	0.000729472	-2.90406	-2.18258	-2.89835	-1.60526	-4.94106	-5.96318	-6.36228	-7.29567	-3.44995	-6.89381	-4.94424
AC007405.2	2	170816293	170818037	-	AC007405.2	ENSG00000235934	No description	-	gene	Name match	0	0.00103808	0.0320656	-4.01697	-2.15964	-1.91194	-3.0518	NaN	NaN	NaN	-4.98733	NaN	NaN	NaN
ITGA6	2	172427354	172506282	+	ITGA6	ENSG00000091409	integrin subunit alpha 6 [Source:HGNC Symbol;Acc:HGNC:6142]	+	gene	Name match	0	6.38754e-08	7.01481e-06	-2.38707	4.82944	5.45788	3.23603	3.10384	2.10678	1.78032	1.01399	2.77742	1.71524	2.78428
LNPK	2	175923892	176002839	-	LNPK	ENSG00000144320	lunapark, ER junction formation factor [Source:HGNC Symbol;Acc:HGNC:21610]	-	gene	Name match	0	1.54829e-05	0.000974228	-1.39884	2.20584	2.25175	2.16769	0.366537	0.618386	0.386183	0.774721	0.634649	0.896475	1.09923
HAGLR	2	176164051	176188958	-	HAGLR	ENSG00000224189	HOXD antisense growth-associated long non- coding RNA [Source:HGNC Symbol;Acc:HGNC:43755]	-	gene	Name match	0	6.34146e-05	0.0032254	-5.13749	-4.19335	-1.94564	NaN	NaN	NaN	NaN	NaN	NaN	NaN	-6.42449
AC010680.2	2	178578790	178580906	+	AC010680.2	ENSG00000270574	No description	+	gene	Name match	0	0.00160195	0.0453181	-1.2027	1.13685	1.06263	1.53157	-0.172736	-0.229616	-0.231381	-0.452053	0.0415385	0.51011	-0.0871001
FRZB	2	182833275	182867162	-	FRZB	ENSG00000162998	frizzled-related protein [Source:HGNC Symbol;Acc:HGNC:3959]	-	gene	Name match	0	9.68658e-07	8.28076e-05	-5.38016	-1.62639	1.82722	-2.51855	NaN	-2.70655	-4.98012	NaN	NaN	NaN	-5.14704
DUSP19	2	183078559	183100005	+	DUSP19	ENSG00000162999	dual specificity phosphatase 19 [Source:HGNC Symbol;Acc:HGNC:18894]	+	gene	Name match	0	0.000551833	0.0191263	-1.84728	-0.622701	0.556057	-1.57376	-1.386	-2.93168	-2.42389	-3.59175	-1.6111	-1.91979	-2.69035
COL3A1	2	188974320	189012746	+	COL3A1	ENSG00000168542	collagen type III alpha 1 chain [Source:HGNC Symbol;Acc:HGNC:2201]	+	gene	Name match	0	1.44229e-06	0.000117966	-5.29026	-3.02293	2.44931	-5.08502	-3.34401	NaN	NaN	-5.02054	-2.95243	-4.81132	-5.03168
COL5A2	2	189031896	189225312	-	COL5A2	ENSG00000204262	collagen type V alpha 2 chain [Source:HGNC Symbol;Acc:HGNC:2210]	-	gene	Name match	0	0.000123009	0.00560508	-2.68595	-3.41592	1.35953	-2.75554	-3.21093	-3.15504	-2.69354	-3.90257	-2.30478	-2.70424	-2.50956
MYO1B	2	191245185	191425389	+	MYO1B	ENSG00000128641	myosin IB [Source:HGNC Symbol;Acc:HGNC:7596]	+	gene	Name match	0	0.00146307	0.0422036	-1.70579	-2.97748	-0.845249	-1.73719	-2.48803	-3.95072	-3.04865	-3.98204	-3.65988	-4.51878	-3.2797
CCDC150	2	196639554	196763490	+	CCDC150	ENSG00000144395	coiled-coil domain containing 150 [Source:HGNC Symbol;Acc:HGNC:26834]	+	gene	Name match	0	1.74639e-06	0.000139911	-2.22954	-1.29105	-2.28281	-0.402778	-4.17352	-3.97325	-3.78738	-3.2062	-3.3929	-2.99698	-3.48864
HSPD1	2	197486581	197516737	-	HSPD1	ENSG00000144381	heat shock protein family D (Hsp60) member 1 [Source:HGNC Symbol;Acc:HGNC:5261]	-	gene	Name match	0	0.000568856	0.019637	-1.07257	4.80156	5.20812	5.84887	3.98962	4.40486	3.88727	3.65945	4.65928	4.04713	4.23967
HSPE1	2	197499994	197503457	+	HSPE1	ENSG00000115541	heat shock protein family E (Hsp10) member 1 [Source:HGNC Symbol;Acc:HGNC:5269]	+	gene	Name match	0	0.00147797	0.0425083	-1.01402	3.78892	4.1748	4.34159	2.8868	3.3027	2.95007	2.86992	3.08005	3.00508	2.7593
SPATS2L	2	200305881	200482263	+	SPATS2L	ENSG00000196141	spermatogenesis associated serine rich 2 like [Source:HGNC Symbol;Acc:HGNC:24574]	+	gene	Name match	0	0.00103165	0.0319261	-1.25461	-0.24638	0.510546	0.738008	-0.971849	-0.969919	-0.844939	-1.6938	-1.018	-1.47956	-0.305056
SGO2	2	200510008	200583782	+	SGO2	ENSG00000163535	shugoshin 2 [Source:HGNC Symbol;Acc:HGNC:30812]	+	gene	Name match	0	3.67638e-10	5.98882e-08	-2.46499	1.87047	1.63762	2.10942	-0.825347	-1.21275	-0.88716	-1.86564	0.181606	-0.659696	-0.286371
NRP2	2	205681990	205798133	+	NRP2	ENSG00000118257	neuropilin 2 [Source:HGNC Symbol;Acc:HGNC:8005]	+	gene	Name match	0	0.000197323	0.00829521	-2.48508	-1.02191	1.13465	-3.86582	-2.9577	-2.54686	-2.68962	-2.20378	-4.56612	-1.93316	-3.31318
FZD5	2	207762586	207769563	-	FZD5	ENSG00000163251	frizzled class receptor 5 [Source:HGNC Symbol;Acc:HGNC:4043]	-	gene	Name match	0	7.28367e-07	6.40395e-05	-1.99366	0.543376	0.0310319	0.267886	-1.42156	-1.06121	-2.11097	-2.29812	-2.15284	-2.23914	-1.75096
PECR	2	215996329	216082955	-	PECR	ENSG00000115425	peroxisomal trans-2-enoyl-CoA reductase [Source:HGNC Symbol;Acc:HGNC:18281]	-	gene	Name match	0	6.63909e-05	0.00334775	-1.44769	1.9385	1.45657	2.13186	0.615219	0.579807	0.296184	-0.0897187	0.635829	-0.216966	0.141541
2004-03-01	2	216257865	216372027	-	2004-03-01	ENSG00000144583	membrane associated ring-CH-type finger 4 [Source:HGNC Symbol;Acc:HGNC:29269]	-	gene	Name match	0	3.03061e-08	3.53991e-06	-6.16835	-2.05426	-0.264025	-4.88502	-5.0509	NaN	NaN	NaN	NaN	NaN	NaN
IGFBP2	2	216632828	216664436	+	IGFBP2	ENSG00000115457	insulin like growth factor binding protein 2 [Source:HGNC Symbol;Acc:HGNC:5471]	+	gene	Name match	0	5.49066e-07	4.97673e-05	-3.19798	0.921844	2.28731	0.11627	-0.361074	-2.67077	-3.9874	-4.33583	-1.47241	-2.10389	-1.73929
IGFBP5	2	216672105	216695525	-	IGFBP5	ENSG00000115461	insulin like growth factor binding protein 5 [Source:HGNC Symbol;Acc:HGNC:5474]	-	gene	Name match	0	6.22267e-25	5.52912e-22	-11.2104	0.655689	4.40726	-1.1973	NaN	NaN	NaN	-6.94018	NaN	-7.53832	NaN
AC007563.2	2	216694464	216994079	+	AC007563.2	ENSG00000236886	No description	+	gene	Name match	0	6.11127e-07	5.47996e-05	-7.48112	-1.47203	1.42776	NaN	NaN	NaN	NaN	NaN	NaN	NaN	NaN
RUFY4	2	218034960	218090581	+	RUFY4	ENSG00000188282	RUN and FYVE domain containing 4 [Source:HGNC Symbol;Acc:HGNC:24804]	+	gene	Name match	0	0.000678559	0.0228173	2.11961	-1.156	-0.369879	-1.74004	-0.320964	1.15288	2.00859	1.6408	0.459656	0.41817	0.336878
CXCR1	2	218162845	218166995	-	CXCR1	ENSG00000163464	C-X-C motif chemokine receptor 1 [Source:HGNC Symbol;Acc:HGNC:6026]	-	gene	Name match	0	8.38359e-05	0.00405315	-2.59368	1.65234	1.10764	2.8273	0.644925	-1.49821	0.495012	-1.70968	-1.49955	-3.35844	-2.21623
GPBAR1	2	218259496	218263859	+	GPBAR1	ENSG00000179921	G protein-coupled bile acid receptor 1 [Source:HGNC Symbol;Acc:HGNC:19680]	+	gene	Name match	0	0.00101702	0.0316067	2.37649	-0.0987777	1.57395	-0.887846	2.07697	4.19159	3.14988	2.41404	0.518004	2.44502	2.84445
SLC11A1	2	218382029	218396894	+	SLC11A1	ENSG00000018280	solute carrier family 11 member 1 [Source:HGNC Symbol;Acc:HGNC:10907]	+	gene	Name match	0	9.84393e-05	0.00463312	2.47062	2.82321	4.10657	1.25931	4.00125	5.31096	6.15088	6.36696	4.89878	5.18476	5.48102
ASIC4	2	219514170	219538772	+	ASIC4	ENSG00000072182	acid sensing ion channel subunit family member 4 [Source:HGNC Symbol;Acc:HGNC:21263]	+	gene	Name match	0	0.000353234	0.0134548	3.26257	-6.8173	NaN	-5.1245	-2.96846	-3.09011	-3.38967	-3.39706	-1.9248	-3.15567	-4.65613
KCNE4	2	223051814	223198399	+	KCNE4	ENSG00000152049	potassium voltage-gated channel subfamily E regulatory subunit 4 [Source:HGNC Symbol;Acc:HGNC:6244]	+	gene	Name match	0	2.32857e-05	0.00135607	-5.49065	-6.46903	-0.338683	-6.36119	NaN	NaN	NaN	-7.29672	NaN	NaN	-5.53025
DAW1	2	227871054	227924344	+	DAW1	ENSG00000123977	dynein assembly factor with WD repeats 1 [Source:HGNC Symbol;Acc:HGNC:26383]	+	gene	Name match	0	3.65337e-05	0.00201741	-5.44275	-3.97736	-2.9223	-4.86953	NaN	NaN	NaN	NaN	NaN	NaN	NaN
B3GNT7	2	231395543	231401164	+	B3GNT7	ENSG00000156966	UDP-GlcNAc:betaGal beta-1,3-N- acetylglucosaminyltransferase 7 [Source:HGNC Symbol;Acc:HGNC:18811]	+	gene	Name match	0	8.7016e-05	0.0041589	-1.48659	1.86591	1.27815	1.22218	-0.48057	-0.34596	-0.316823	-0.0110254	-0.183227	0.459317	-0.0452472
NPPC	2	231921820	231926403	-	NPPC	ENSG00000163273	natriuretic peptide C [Source:HGNC Symbol;Acc:HGNC:7941]	-	gene	Name match	0	0.00140651	0.0409535	-4.60594	-2.93898	-0.816809	NaN	NaN	NaN	NaN	NaN	NaN	NaN	-5.17013
NGEF	2	232878686	233013272	-	NGEF	ENSG00000066248	neuronal guanine nucleotide exchange factor [Source:HGNC Symbol;Acc:HGNC:7807]	-	gene	Name match	0	0.000467328	0.0167826	-4.44835	-5.65088	-3.23325	-5.54304	NaN	NaN	NaN	-7.47857	NaN	NaN	NaN
HJURP	2	233833416	233854566	-	HJURP	ENSG00000123485	Holliday junction recognition protein [Source:HGNC Symbol;Acc:HGNC:25444]	-	gene	Name match	0	2.06107e-22	1.43892e-19	-4.06963	2.95395	2.68967	2.83105	-0.990717	-0.606207	-0.931307	-2.05734	-2.1889	-2.08432	-1.39041
AGAP1	2	235494089	236131800	+	AGAP1	ENSG00000157985	ArfGAP with GTPase domain, ankyrin repeat and PH domain 1 [Source:HGNC Symbol;Acc:HGNC:16922]	+	gene	Name match	0	1.14461e-05	0.000745002	-2.32612	-0.46815	-2.16798	-2.161	-4.37419	-3.77964	-3.53237	-3.96326	-5.053	-4.00501	-2.76069
COL6A3	2	237324003	237414375	-	COL6A3	ENSG00000163359	collagen type VI alpha 3 chain [Source:HGNC Symbol;Acc:HGNC:2213]	-	gene	Name match	0	2.48256e-10	4.12429e-08	-5.32334	2.87226	3.36711	-3.32696	-0.990338	-5.21539	-4.15506	-4.37796	-2.806	-2.70308	-3.55902
AC112721.1	2	237421420	237425276	-	AC112721.1	ENSG00000222022	No description	-	gene	Name match	0	1.90923e-07	1.90416e-05	-6.6669	1.47041	1.49572	NaN	-3.71692	NaN	NaN	NaN	NaN	NaN	NaN
AC112721.2	2	237428920	237434822	-	AC112721.2	ENSG00000222032	No description	-	gene	Name match	0	3.82558e-06	0.00028291	-4.90891	2.41551	2.29398	-3.43085	-2.01177	NaN	NaN	-1.55902	-3.69058	NaN	NaN
TWIST2	2	238848032	238910543	+	TWIST2	ENSG00000233608	twist family bHLH transcription factor 2 [Source:HGNC Symbol;Acc:HGNC:20670]	+	gene	Name match	0	6.47175e-05	0.00327745	-3.93319	-2.01226	0.771502	0.165972	NaN	-1.82938	NaN	-4.16187	NaN	NaN	-3.65844
GPR35	2	240605431	240631259	+	GPR35	ENSG00000178623	G protein-coupled receptor 35 [Source:HGNC Symbol;Acc:HGNC:4492]	+	gene	Name match	0	1.8389e-05	0.00112334	2.23776	0.0220467	0.867654	0.142824	1.95749	2.50941	3.04414	3.31881	1.57159	1.82417	2.36117
CROCC2	2	240906330	240993311	+	CROCC2	ENSG00000226321	ciliary rootlet coiled-coil, rootletin family member 2 [Source:HGNC Symbol;Acc:HGNC:51677]	+	gene	Name match	0	3.46449e-09	4.82481e-07	5.70094	-1.87537	-2.58702	-3.08946	0.801492	3.01979	4.61626	3.99937	1.29054	1.39607	2.54639
AC104809.2	2	240954617	240967451	-	AC104809.2	ENSG00000233392	No description	-	gene	Name match	0	8.58768e-09	1.11666e-06	5.40117	0.469539	0.500926	-1.02596	3.10489	5.26302	6.87161	6.26437	3.66132	3.69993	4.82678
AC104809.1	2	240981515	240986072	-	AC104809.1	ENSG00000223991	No description	-	gene	Name match	0	0.000566125	0.0195638	4.74522	-4.65457	NaN	NaN	-5.71262	-1.09088	0.0949834	-0.437869	-3.22151	-3.0804	-2.21329
DTYMK	2	241675742	241686991	-	DTYMK	ENSG00000168393	deoxythymidylate kinase [Source:HGNC Symbol;Acc:HGNC:3061]	-	gene	Name match	0	2.33113e-05	0.00135622	-1.39263	2.71627	3.08394	3.42015	1.71545	1.81619	1.56725	1.26774	1.70718	1.60401	1.38365
CHL1	3	196596	409417	+	CHL1	ENSG00000134121	cell adhesion molecule L1 like [Source:HGNC Symbol;Acc:HGNC:1939]	+	gene	Name match	0	6.05163e-06	0.000428614	-4.28387	-2.50129	1.71809	-4.18486	-3.40733	-4.90338	-6.88744	-3.96285	-5.14503	-2.58608	-8.63932
CHL1-AS1	3	363370	385795	-	CHL1-AS1	ENSG00000234661	CHL1 antisense RNA 1 [Source:HGNC Symbol;Acc:HGNC:40148]	-	gene	Name match	0	0.00117919	0.0354811	-5.41712	-4.62537	-0.918229	NaN	NaN	NaN	NaN	NaN	NaN	NaN	NaN
LMCD1	3	8501707	8574673	+	LMCD1	ENSG00000071282	LIM and cysteine rich domains 1 [Source:HGNC Symbol;Acc:HGNC:6633]	+	gene	Name match	0	0.000382384	0.0142727	-2.59389	-2.57121	-1.78293	-4.9228	-6.08868	-4.23633	NaN	-5.85833	-4.59757	-6.04143	-4.67682
IL17RE	3	9902612	9916402	+	IL17RE	ENSG00000163701	interleukin 17 receptor E [Source:HGNC Symbol;Acc:HGNC:18439]	+	gene	Name match	0	0.000776651	0.0254446	-1.87035	-1.29271	1.15969	-0.659781	-1.53838	-1.92307	-3.22263	-2.23002	-1.21719	-2.90616	-1.02966
SLC6A1	3	10992186	11039249	+	SLC6A1	ENSG00000157103	solute carrier family 6 member 1 [Source:HGNC Symbol;Acc:HGNC:11042]	+	gene	Name match	0	0.000185009	0.00786209	-5.64105	NaN	-3.51118	-8.50903	-8.67491	NaN	NaN	NaN	NaN	NaN	NaN
SYN2	3	12004402	12191400	+	SYN2	ENSG00000157152	synapsin II [Source:HGNC Symbol;Acc:HGNC:11495]	+	gene	Name match	0	0.000424948	0.0155269	-2.61581	-2.93164	-2.29162	-5.8238	-6.98968	-6.0118	-5.24097	-5.17437	-6.08353	-6.35747	-5.99286
TIMP4	3	12153051	12159351	-	TIMP4	ENSG00000157150	TIMP metallopeptidase inhibitor 4 [Source:HGNC Symbol;Acc:HGNC:11823]	-	gene	Name match	0	8.96766e-11	1.58403e-08	-8.66116	-0.56249	1.62381	-5.03961	NaN	NaN	NaN	NaN	NaN	NaN	NaN
PPARG	3	12287368	12434356	+	PPARG	ENSG00000132170	peroxisome proliferator activated receptor gamma [Source:HGNC Symbol;Acc:HGNC:9236]	+	gene	Name match	0	1.03259e-08	1.32797e-06	-4.45015	-1.11424	1.42952	-3.6909	-4.07917	-3.51632	-4.50039	-6.43378	-5.75798	-4.03192	-4.44492
IQSEC1	3	12897220	13283281	-	IQSEC1	ENSG00000144711	IQ motif and Sec7 domain 1 [Source:HGNC Symbol;Acc:HGNC:29112]	-	gene	Name match	0	0.00130765	0.0385386	1.58446	4.50111	3.33874	3.00689	4.19542	4.9376	5.51386	5.85475	4.63809	5.84585	4.94584
GALNT15	3	16174649	16231992	+	GALNT15	ENSG00000131386	polypeptide N- acetylgalactosaminyltransferase 15 [Source:HGNC Symbol;Acc:HGNC:21531]	+	gene	Name match	0	5.12191e-06	0.000369004	-4.80925	-3.84315	0.129451	-5.90523	NaN	-6.09323	NaN	-4.67084	NaN	-6.4389	-6.07429
SGO1	3	20160593	20186292	-	SGO1	ENSG00000129810	shugoshin 1 [Source:HGNC Symbol;Acc:HGNC:25088]	-	gene	Name match	0	8.10912e-10	1.24165e-07	-2.8206	1.14622	0.793018	1.30085	-1.06207	-2.53485	-2.67091	-1.79695	-2.70612	-1.05948	-2.25287
RBMS3	3	28574791	30010391	+	RBMS3	ENSG00000144642	RNA binding motif single stranded interacting protein 3 [Source:HGNC Symbol;Acc:HGNC:13427]	+	gene	Name match	0	6.82937e-05	0.00342602	-3.65614	-5.45191	-1.06124	-6.51399	-5.35795	-6.38006	-7.51613	-5.27959	-6.4518	NaN	-6.94608
CCR4	3	32951574	32956349	+	CCR4	ENSG00000183813	C-C motif chemokine receptor 4 [Source:HGNC Symbol;Acc:HGNC:1605]	+	gene	Name match	0	4.92011e-05	0.00259474	-3.06765	3.74274	3.3677	-2.62516	1.64858	-1.0058	-1.7793	-0.77409	-0.451932	-0.725864	-0.571824
ARPP21	3	35638945	35794496	+	ARPP21	ENSG00000172995	cAMP regulated phosphoprotein 21 [Source:HGNC Symbol;Acc:HGNC:16968]	+	gene	Name match	0	9.5498e-08	1.01825e-05	-4.41412	-1.76013	1.26566	-4.84493	-5.01082	-5.51836	-4.4845	-6.00285	-4.74209	-6.18595	-3.04876
ARPP21-AS1	3	35650197	35651961	-	ARPP21-AS1	ENSG00000230830	ARPP21 antisense RNA 1 [Source:HGNC Symbol;Acc:HGNC:40785]	-	gene	Name match	0	1.37686e-05	0.000880532	-4.72897	0.458648	2.589	NaN	NaN	-3.62151	NaN	-2.78408	-3.69324	NaN	-2.18753
MYD88	3	38138478	38143022	+	MYD88	ENSG00000172936	myeloid differentiation primary response 88 [Source:HGNC Symbol;Acc:HGNC:7562]	+	gene	Name match	0	0.00155646	0.0442233	1.22319	4.55555	4.47055	4.71058	5.2035	6.1686	6.05292	5.93462	4.92245	5.39604	5.61931
TTC21A	3	39107704	39138903	+	TTC21A	ENSG00000168026	tetratricopeptide repeat domain 21A [Source:HGNC Symbol;Acc:HGNC:30761]	+	gene	Name match	0	0.0011603	0.0351108	1.77156	0.181365	-0.210934	-1.47633	0.726173	0.322495	1.40551	1.70916	1.26065	2.27742	0.671284
CX3CR1	3	39263494	39281735	-	CX3CR1	ENSG00000168329	C-X3-C motif chemokine receptor 1 [Source:HGNC Symbol;Acc:HGNC:2558]	-	gene	Name match	0	0.000256532	0.0103254	2.52175	1.4865	-0.95969	-1.32904	2.71319	3.88825	2.49734	1.69763	1.51325	3.0963	2.7136
MYRIP	3	39808914	40260321	+	MYRIP	ENSG00000170011	myosin VIIA and Rab interacting protein [Source:HGNC Symbol;Acc:HGNC:19156]	+	gene	Name match	0	0.000689542	0.0231468	-2.13727	-2.51941	-1.03069	-3.41157	-4.71496	-4.73707	-5.28817	-5.4846	-4.13073	-3.49777	-3.2327
ANO10	3	43354859	43691594	-	ANO10	ENSG00000160746	anoctamin 10 [Source:HGNC Symbol;Acc:HGNC:25519]	-	gene	Name match	0	0.000219622	0.00908928	-1.25608	2.43935	2.65867	2.54953	1.73657	1.28716	0.670583	0.554329	1.1956	1.20207	1.42423
KIF15	3	44761717	44873376	+	KIF15	ENSG00000163808	kinesin family member 15 [Source:HGNC Symbol;Acc:HGNC:17273]	+	gene	Name match	0	8.26625e-32	1.18236e-28	-4.43782	2.21477	1.92861	2.79468	-2.49262	-2.04907	-2.02075	-2.36918	-1.69338	-2.44536	-2.56618
LINC02009	3	46416524	46423591	-	LINC02009	ENSG00000283646	long intergenic non-protein coding RNA 2009 [Source:HGNC Symbol;Acc:HGNC:52845]	-	gene	Name match	0	1.92574e-37	4.70556e-34	-9.10002	4.00958	2.70446	4.19445	NaN	NaN	-3.07313	-5.81388	NaN	-5.41202	NaN
LTF	3	46435645	46485234	-	LTF	ENSG00000012223	lactotransferrin [Source:HGNC Symbol;Acc:HGNC:6720]	-	gene	Name match	0	1.96182e-44	8.19732e-41	-9.69512	10.2769	9.66796	10.1613	-3.39955	0.485225	0.723554	-0.754157	0.347903	1.51807	-1.11322
PRSS50	3	46712115	46812574	-	PRSS50	ENSG00000283706	protease, serine 50 [Source:HGNC Symbol;Acc:HGNC:17910]	-	gene	Name match	0	1.63412e-08	2.03463e-06	-5.13361	-0.262664	3.0709	-3.56082	-2.8787	NaN	-4.88488	-2.81827	-4.55751	-3.60905	-2.93633
CDC25A	3	48157146	48188402	-	CDC25A	ENSG00000164045	cell division cycle 25A [Source:HGNC Symbol;Acc:HGNC:1725]	-	gene	Name match	0	1.74273e-16	6.23174e-14	-3.60296	1.65754	1.05725	2.48675	-1.76974	-1.79185	-2.55352	-2.70931	-0.974617	-2.50009	-1.5892
CAMP	3	48223347	48225491	+	CAMP	ENSG00000164047	cathelicidin antimicrobial peptide [Source:HGNC Symbol;Acc:HGNC:1472]	+	gene	Name match	0	6.5861e-44	2.56534e-40	-9.94452	9.42518	9.46536	10.5801	-2.47338	-0.758531	0.690365	-0.506059	0.0957352	1.03331	NaN
SPINK8	3	48306842	48328341	-	SPINK8	ENSG00000229453	serine peptidase inhibitor, Kazal type 8 (putative) [Source:HGNC Symbol;Acc:HGNC:33160]	-	gene	Name match	0	2.73149e-08	3.22955e-06	-6.47392	-0.0836935	0.694527	-0.823852	NaN	NaN	NaN	NaN	NaN	NaN	NaN
TRAIP	3	49828599	49856574	-	TRAIP	ENSG00000183763	TRAF interacting protein [Source:HGNC Symbol;Acc:HGNC:30764]	-	gene	Name match	0	1.69883e-05	0.00105424	-1.78071	0.58306	1.01134	1.55408	-1.38188	-1.21135	-0.244124	-0.892785	-0.425098	-1.38709	-0.587542
CAMKV	3	49857988	49870222	-	CAMKV	ENSG00000164076	CaM kinase like vesicle associated [Source:HGNC Symbol;Acc:HGNC:28788]	-	gene	Name match	0	0.000195887	0.00825853	3.94899	NaN	NaN	-4.28062	-1.23705	-3.66127	-1.4754	-2.75672	-2.37043	-4.22932	-0.884895
SEMA3F	3	50155045	50189075	+	SEMA3F	ENSG00000001617	semaphorin 3F [Source:HGNC Symbol;Acc:HGNC:10728]	+	gene	Name match	0	4.51988e-07	4.18742e-05	-4.44941	-2.60835	0.151803	-3.78062	-4.75386	-6.77597	-6.59011	-5.20157	NaN	-4.53668	NaN
HYAL3	3	50292831	50299468	-	HYAL3	ENSG00000186792	hyaluronoglucosaminidase 3 [Source:HGNC Symbol;Acc:HGNC:5322]	-	gene	Name match	0	7.03418e-05	0.00350776	-1.43403	3.07317	3.70512	3.265	2.10282	1.89964	1.15109	1.42629	2.52058	1.82815	1.60084
LINC02019	3	50669989	50672048	+	LINC02019	ENSG00000273356	long intergenic non-protein coding RNA 2019 [Source:HGNC Symbol;Acc:HGNC:52854]	+	gene	Name match	0	0.00178335	0.0489849	1.51604	-0.423237	-0.26573	0.0664717	0.202245	0.844526	1.40626	1.65888	1.22597	1.02541	1.51554
POC1A	3	52075253	52154690	-	POC1A	ENSG00000164087	POC1 centriolar protein A [Source:HGNC Symbol;Acc:HGNC:24488]	-	gene	Name match	0	9.18812e-10	1.39593e-07	-2.46695	1.64542	1.87389	2.52608	-0.1916	0.184834	-0.902322	-0.961243	-0.318615	-1.01881	-0.91724
ITIH1	3	52777592	52792068	+	ITIH1	ENSG00000055957	inter-alpha-trypsin inhibitor heavy chain 1 [Source:HGNC Symbol;Acc:HGNC:6166]	+	gene	Name match	0	0.000527914	0.0184499	3.49212	-4.60895	NaN	NaN	-3.20756	-3.22968	-2.04382	-1.55399	-2.85395	-3.33434	-3.67017
DNASE1L3	3	58192257	58214697	-	DNASE1L3	ENSG00000163687	deoxyribonuclease 1 like 3 [Source:HGNC Symbol;Acc:HGNC:2959]	-	gene	Name match	0	2.61194e-05	0.00150024	-3.23913	1.03952	4.03865	-0.649656	-2.23058	0.19797	-3.65179	-1.17919	-1.839	0.733157	-0.51615
PTPRG	3	61561569	62297613	+	PTPRG	ENSG00000144724	protein tyrosine phosphatase, receptor type G [Source:HGNC Symbol;Acc:HGNC:9671]	+	gene	Name match	0	0.000458461	0.0165656	-2.74831	-1.42538	-0.0480409	-6.60295	-4.65335	-2.91647	-3.94212	-4.47958	-7.44764	-3.55165	-3.772
PRICKLE2-AS1	3	64067964	64103131	+	PRICKLE2-AS1	ENSG00000241111	PRICKLE2 antisense RNA 1 [Source:NCBI gene;Acc:100652759]	+	gene	Name match	0	0.000213493	0.00887322	-3.76771	-1.26856	-1.20641	NaN	NaN	-4.62173	-5.02083	-5.36926	NaN	-7.55236	-4.96536
PRICKLE2	3	64092242	64445476	-	PRICKLE2	ENSG00000163637	prickle planar cell polarity protein 2 [Source:HGNC Symbol;Acc:HGNC:20340]	-	gene	Name match	0	3.04427e-05	0.00171992	-3.48396	-1.10766	-0.859959	-7.1995	-4.36538	-4.58014	-4.61667	-5.22813	NaN	-6.1482	-5.04663
ADAMTS9	3	64515654	64688000	-	ADAMTS9	ENSG00000163638	ADAM metallopeptidase with thrombospondin type 1 motif 9 [Source:HGNC Symbol;Acc:HGNC:13202]	-	gene	Name match	0	7.79219e-08	8.38469e-06	-5.51174	-3.5199	0.0352352	-5.14903	-7.89987	NaN	-6.15116	NaN	-5.18636	-6.68269	NaN
LRIG1	3	66378797	66501263	-	LRIG1	ENSG00000144749	leucine rich repeats and immunoglobulin like domains 1 [Source:HGNC Symbol;Acc:HGNC:17360]	-	gene	Name match	0	0.000110607	0.00511954	-1.4826	2.77231	2.2988	1.26123	0.912487	0.708824	0.421369	0.228011	0.288665	1.19323	0.773109
LINC00877	3	72035300	72279503	-	LINC00877	ENSG00000241163	long intergenic non-protein coding RNA 877 [Source:HGNC Symbol;Acc:HGNC:27706]	-	gene	Name match	0	0.000253361	0.0102258	2.07739	-0.482458	-0.0712538	-1.28151	0.910159	1.93988	1.84151	2.10309	-0.108282	1.17578	1.0604
GXYLT2	3	72888073	72998138	+	GXYLT2	ENSG00000172986	glucoside xylosyltransferase 2 [Source:HGNC Symbol;Acc:HGNC:33383]	+	gene	Name match	0	0.000525605	0.0184021	-1.40352	-0.684877	-0.296994	-0.309106	-2.0357	-1.79478	-1.87196	-2.17308	-2.20355	-1.72541	-1.85831
PDZRN3	3	73382433	73624940	-	PDZRN3	ENSG00000121440	PDZ domain containing ring finger 3 [Source:HGNC Symbol;Acc:HGNC:17704]	-	gene	Name match	0	6.03651e-08	6.64174e-06	-6.4297	-4.23493	-2.98723	-4.61252	NaN	NaN	NaN	NaN	NaN	NaN	NaN
GBE1	3	81489699	81762161	-	GBE1	ENSG00000114480	1,4-alpha-glucan branching enzyme 1 [Source:HGNC Symbol;Acc:HGNC:4180]	-	gene	Name match	0	2.94083e-06	0.000223977	-1.5025	2.76299	3.09252	3.16416	1.3511	1.64797	1.12405	0.807334	1.4663	1.57641	1.7005
VGLL3	3	86876388	86991119	-	VGLL3	ENSG00000206538	vestigial like family member 3 [Source:HGNC Symbol;Acc:HGNC:24327]	-	gene	Name match	0	4.99734e-09	6.72166e-07	-5.69868	-4.18644	-0.903113	-4.81557	-6.15138	NaN	NaN	NaN	-8.24523	-7.51916	-8.73951
CPOX	3	98579446	98593723	-	CPOX	ENSG00000080819	coproporphyrinogen oxidase [Source:HGNC Symbol;Acc:HGNC:2321]	-	gene	Name match	0	1.28198e-06	0.000106337	-1.70306	4.41202	3.46568	3.25487	2.05816	2.24537	1.51967	1.7657	2.16948	2.08976	2.19351
ST3GAL6	3	98732236	98821201	+	ST3GAL6	ENSG00000064225	ST3 beta-galactoside alpha-2,3- sialyltransferase 6 [Source:HGNC Symbol;Acc:HGNC:18080]	+	gene	Name match	0	0.000397425	0.0147045	-1.38332	2.27335	3.34004	1.78179	1.11229	0.86462	1.23757	1.63776	1.26237	0.710905	0.898283
COL8A1	3	99638475	99799226	+	COL8A1	ENSG00000144810	collagen type VIII alpha 1 chain [Source:HGNC Symbol;Acc:HGNC:2215]	+	gene	Name match	0	2.41898e-06	0.000188642	-6.76962	-3.41095	-3.60381	NaN	NaN	NaN	NaN	NaN	NaN	NaN	NaN
LINC02085	3	101940859	101997926	+	LINC02085	ENSG00000214407	long intergenic non-protein coding RNA 2085 [Source:HGNC Symbol;Acc:HGNC:27190]	+	gene	Name match	0	0.000187839	0.00797077	3.88923	-3.46131	NaN	NaN	-3.19743	-0.841035	-0.311218	-0.93145	-2.80585	-1.02916	-0.583934
AC106712.1	3	101960358	101997926	+	AC106712.1	ENSG00000241280	No description	+	gene	Name match	0	5.49664e-08	6.08198e-06	8.07827	NaN	NaN	NaN	-3.59206	-0.292245	0.215545	-0.633781	-2.10094	-0.959839	-0.347304
CIP2A	3	108549869	108589644	-	null					Not found	0	2.18889e-05	0.00128477	-1.54804	1.7463	1.5525	2.37656	0.116352	-0.342627	0.318573	-0.218889	0.347029	0.742057	0.573003
MORC1	3	108958239	109118142	-	MORC1	ENSG00000114487	MORC family CW-type zinc finger 1 [Source:HGNC Symbol;Acc:HGNC:7198]	-	gene	Name match	0	3.26113e-05	0.00182486	-4.51837	0.404213	1.3283	-6.22942	-1.93587	NaN	NaN	-6.16494	-4.90418	-4.17812	-5.98343
PHLDB2	3	111732497	111976517	+	PHLDB2	ENSG00000144824	pleckstrin homology like domain family B member 2 [Source:HGNC Symbol;Acc:HGNC:29573]	+	gene	Name match	0	0.0009445	0.029924	-1.83546	-0.360128	-0.953433	0.826081	-0.497343	-2.45436	-3.08295	-2.482	-3.06924	-1.34317	-3.0781
C3orf52	3	112086335	112131004	+	C3orf52	ENSG00000114529	chromosome 3 open reading frame 52 [Source:HGNC Symbol;Acc:HGNC:26255]	+	gene	Name match	0	7.38139e-11	1.30778e-08	-3.70322	0.842991	1.57257	-1.5496	-2.37259	-2.70283	-2.66136	-3.52075	-3.16688	-4.63346	-2.90628
GCSAM	3	112120841	112133305	-	GCSAM	ENSG00000174500	germinal center associated signaling and motility [Source:HGNC Symbol;Acc:HGNC:20253]	-	gene	Name match	0	0.000852111	0.0274416	-1.49079	1.29934	0.169974	0.407177	-0.943131	-0.234853	-0.812551	-0.868425	-0.474043	-1.96299	-1.40574
TBILA	3	112133423	112135359	+	null					Not found	0	0.000289836	0.0114613	-4.06404	-0.623923	0.190823	NaN	-3.43686	NaN	-5.27311	-6.2065	NaN	NaN	-3.44003
CD200R1	3	112921209	112975122	-	CD200R1	ENSG00000163606	CD200 receptor 1 [Source:HGNC Symbol;Acc:HGNC:24235]	-	gene	Name match	0	3.21232e-06	0.000241827	-2.80551	0.967243	0.396555	2.39349	-1.40396	-1.11292	-0.89229	-1.9326	-3.5422	-0.458583	-3.86657
IGSF11	3	118900557	119146068	-	IGSF11	ENSG00000144847	immunoglobulin superfamily member 11 [Source:HGNC Symbol;Acc:HGNC:16669]	-	gene	Name match	0	0.00138267	0.0404012	-4.41443	-3.54755	-4.14784	NaN	NaN	NaN	-6.61177	NaN	NaN	NaN	NaN
ARHGAP31	3	119294373	119420714	+	ARHGAP31	ENSG00000031081	Rho GTPase activating protein 31 [Source:HGNC Symbol;Acc:HGNC:29216]	+	gene	Name match	0	0.00129937	0.0383523	1.52993	0.361618	0.412694	-0.367443	0.973266	2.50663	1.65997	1.87907	0.747506	1.19511	1.50437
POLQ	3	121431427	121546641	-	POLQ	ENSG00000051341	DNA polymerase theta [Source:HGNC Symbol;Acc:HGNC:9186]	-	gene	Name match	0	3.73211e-16	1.28744e-13	-3.28476	1.48701	0.842723	1.70522	-2.6713	-2.41588	-2.23002	-2.50806	-1.35011	-2.41105	-1.2058
CD86	3	122055366	122121139	+	CD86	ENSG00000114013	CD86 molecule [Source:HGNC Symbol;Acc:HGNC:1705]	+	gene	Name match	0	0.000466064	0.016768	2.10986	1.87769	2.41829	0.857578	3.25713	5.06908	3.7793	4.07507	1.82356	3.34126	3.88999
PARP14	3	122680618	122730840	+	PARP14	ENSG00000173193	poly(ADP-ribose) polymerase family member 14 [Source:HGNC Symbol;Acc:HGNC:29232]	+	gene	Name match	0	0.000120158	0.00549223	1.34824	3.48887	2.94876	3.10019	4.21446	4.14043	4.83791	4.06973	4.49015	4.47737	4.70525
KALRN	3	124080023	124726325	+	KALRN	ENSG00000160145	kalirin RhoGEF kinase [Source:HGNC Symbol;Acc:HGNC:4814]	+	gene	Name match	0	1.71076e-06	0.000137433	-4.15167	0.96792	2.01515	-3.02438	-0.892581	-5.41883	-4.61148	-4.61887	-4.2368	-3.85022	-5.7784
MCM2	3	127598223	127622436	+	MCM2	ENSG00000073111	minichromosome maintenance complex component 2 [Source:HGNC Symbol;Acc:HGNC:6944]	+	gene	Name match	0	3.52047e-08	4.05607e-06	-2.31378	4.29007	3.91952	5.1843	2.05015	2.13812	1.06682	0.583238	3.2291	2.2352	2.30257
AC023593.1	3	127620106	127629049	-	null					Not found	0	1.06757e-08	1.36995e-06	-2.38644	3.49919	3.49281	4.41896	1.45179	1.26821	0.0887924	0.17965	2.38318	1.50117	1.5523
KBTBD12	3	127915232	127987671	+	KBTBD12	ENSG00000187715	kelch repeat and BTB domain containing 12 [Source:HGNC Symbol;Acc:HGNC:25731]	+	gene	Name match	0	8.61916e-05	0.00414124	-3.21418	-0.643582	0.0635549	-3.15723	-2.2162	-7.04567	NaN	-4.62327	-4.79548	-4.58398	-3.44177
LINC01565	3	128572000	128576086	-	LINC01565	ENSG00000198685	long intergenic non-protein coding RNA 1565 [Source:HGNC Symbol;Acc:HGNC:17099]	-	gene	Name match	0	0.000440119	0.0160114	-3.47375	-3.85634	-1.36071	-3.7485	-5.91439	NaN	NaN	NaN	NaN	-4.28217	-5.50252
ATP2C1	3	130850595	131016712	+	ATP2C1	ENSG00000017260	ATPase secretory pathway Ca2+ transporting 1 [Source:HGNC Symbol;Acc:HGNC:13211]	+	gene	Name match	0	0.000975736	0.0307145	-1.09229	4.28367	4.87528	4.01973	3.51865	2.98676	2.86262	2.46163	3.74158	3.41093	3.5082
NUDT16	3	131381671	131388830	+	NUDT16	ENSG00000198585	nudix hydrolase 16 [Source:HGNC Symbol;Acc:HGNC:26442]	+	gene	Name match	0	0.000206801	0.00864408	1.56021	1.98811	2.11792	2.03444	2.48501	3.79918	3.99345	3.89292	3.34197	3.14644	3.14894
TMEM108	3	133038391	133397792	+	TMEM108	ENSG00000144868	transmembrane protein 108 [Source:HGNC Symbol;Acc:HGNC:28451]	+	gene	Name match	0	0.00115371	0.0350015	-3.05848	-2.9761	-1.06213	-7.39183	-5.97275	NaN	-4.07203	-8.32735	-6.06659	-5.11813	-4.68641
TFP1	3	133661998	133754576	+	TFP1	ENSG00000242337	transferrin pseudogene 1 [Source:HGNC Symbol;Acc:HGNC:11759]	+	gene	Name match	0	0.0016659	0.0465659	-2.40527	-1.73098	1.63221	-3.53003	-3.11095	-2.3961	-1.9472	-1.46556	-2.2048	-4.06369	-2.19659
TF	3	133745956	133796640	+	TF	ENSG00000091513	transferrin [Source:HGNC Symbol;Acc:HGNC:11740]	+	gene	Name match	0	3.56601e-12	7.80318e-10	-5.41681	-2.79658	1.88029	-3.98419	-6.02455	-5.04666	-4.8608	-5.00992	-4.58788	-5.56225	-5.19765
RPL39P5	3	134351852	134356561	-	RPL39P5	ENSG00000214289	ribosomal protein L39 pseudogene 5 [Source:HGNC Symbol;Acc:HGNC:26015]	-	gene	Name match	0	0.00103834	0.0320656	-4.05372	-2.26977	-0.437106	-2.16194	NaN	NaN	NaN	NaN	NaN	NaN	-3.91596
AMOTL2	3	134355874	134375479	-	AMOTL2	ENSG00000114019	angiomotin like 2 [Source:HGNC Symbol;Acc:HGNC:17812]	-	gene	Name match	0	1.14684e-13	3.0851e-11	-5.87048	-1.14812	1.27503	-2.43883	-7.06414	NaN	-5.9004	-5.24882	-7.15799	-6.43192	-4.84492
EPHB1	3	134597801	135260467	+	EPHB1	ENSG00000154928	EPH receptor B1 [Source:HGNC Symbol;Acc:HGNC:3392]	+	gene	Name match	0	0.000255819	0.0103037	-2.33266	-2.05332	-3.16818	-1.90595	-3.69633	-4.49605	-4.79561	-5.729	-4.79018	-4.18964	NaN
DZIP1L	3	138061990	138115818	-	DZIP1L	ENSG00000158163	DAZ interacting zinc finger protein 1 like [Source:HGNC Symbol;Acc:HGNC:26551]	-	gene	Name match	0	1.96222e-05	0.00118266	-1.97848	0.683102	0.617147	0.917853	-2.11745	-0.885805	-0.261822	-1.75464	-1.66381	-2.05638	-1.88246
RBP1	3	139517434	139539829	-	RBP1	ENSG00000114115	retinol binding protein 1 [Source:HGNC Symbol;Acc:HGNC:9919]	-	gene	Name match	0	1.51256e-07	1.55074e-05	-7.06765	-2.39031	0.638756	NaN	-5.44835	NaN	NaN	NaN	NaN	NaN	NaN
CLSTN2	3	139935185	140577397	+	CLSTN2	ENSG00000158258	calsyntenin 2 [Source:HGNC Symbol;Acc:HGNC:17448]	+	gene	Name match	0	2.14288e-08	2.58574e-06	-5.1527	-4.97056	-2.00039	-4.3773	NaN	NaN	-7.18679	-7.53521	-7.44438	NaN	NaN
SPSB4	3	141051402	141148611	+	SPSB4	ENSG00000175093	splA/ryanodine receptor domain and SOCS box containing 4 [Source:HGNC Symbol;Acc:HGNC:30630]	+	gene	Name match	0	1.2555e-07	1.31244e-05	-6.11374	-1.04262	0.519593	-4.63522	-4.06414	NaN	NaN	NaN	NaN	NaN	NaN
PLS1	3	142596387	142713664	+	PLS1	ENSG00000120756	plastin 1 [Source:HGNC Symbol;Acc:HGNC:9090]	+	gene	Name match	0	0.000421737	0.0154288	-1.97388	0.0410196	-0.650903	0.87095	-1.93319	-2.20907	-3.40171	-4.07207	-1.00396	-2.25517	-0.747606
PCOLCE2	3	142815922	142889206	-	PCOLCE2	ENSG00000163710	procollagen C-endopeptidase enhancer 2 [Source:HGNC Symbol;Acc:HGNC:8739]	-	gene	Name match	0	2.30971e-21	1.45646e-18	-7.88475	1.26778	1.47552	-1.14008	NaN	NaN	-5.14222	NaN	NaN	-5.67375	NaN
PAQR9	3	142949164	142963682	-	PAQR9	ENSG00000188582	progestin and adipoQ receptor family member 9 [Source:HGNC Symbol;Acc:HGNC:30131]	-	gene	Name match	0	3.17158e-16	1.10711e-13	-9.18787	0.623836	-1.06706	-3.05492	NaN	NaN	NaN	NaN	NaN	NaN	NaN
PAQR9-AS1	3	142960650	143001559	+	PAQR9-AS1	ENSG00000241570	PAQR9 antisense RNA 1 [Source:HGNC Symbol;Acc:HGNC:50861]	+	gene	Name match	0	0.000196638	0.00828422	-1.83352	-0.95465	-1.92934	-2.0692	-3.82005	-3.47959	-3.29373	-3.69661	-3.39932	-3.29475	-3.5151
AGTR1	3	148697784	148743008	+	AGTR1	ENSG00000144891	angiotensin II receptor type 1 [Source:HGNC Symbol;Acc:HGNC:336]	+	gene	Name match	0	6.90545e-08	7.51323e-06	-7.65104	-1.90132	-0.690137	NaN	NaN	NaN	NaN	NaN	NaN	NaN	NaN
GYG1	3	148991341	149027668	+	GYG1	ENSG00000163754	glycogenin 1 [Source:HGNC Symbol;Acc:HGNC:4699]	+	gene	Name match	0	2.09266e-07	2.06602e-05	-1.62031	4.73467	4.53342	4.71489	2.71631	3.35716	2.91323	2.9812	2.64466	2.70363	3.06532
CP	3	149162410	149222055	-	CP	ENSG00000047457	ceruloplasmin [Source:HGNC Symbol;Acc:HGNC:2295]	-	gene	Name match	0	0.000211111	0.00879289	-1.98564	0.285336	3.1516	-0.230058	0.196757	-0.465362	-0.794073	-0.527324	-0.325045	-0.0105592	0.300131
TM4SF18	3	149318498	149334414	-	TM4SF18	ENSG00000163762	transmembrane 4 L six family member 18 [Source:HGNC Symbol;Acc:HGNC:25181]	-	gene	Name match	0	1.4068e-07	1.45751e-05	-5.69973	-2.4192	0.134309	-6.48129	-6.64717	NaN	NaN	NaN	-5.74102	NaN	-5.65035
WWTR1	3	149517235	149736714	-	WWTR1	ENSG00000018408	WW domain containing transcription regulator 1 [Source:HGNC Symbol;Acc:HGNC:24042]	-	gene	Name match	0	0.000119012	0.00544836	-2.17782	-2.91264	-0.391921	-2.48288	-3.7483	-3.87733	-4.39191	-3.62486	-3.74261	-4.6015	-2.97386
P2RY14	3	151212117	151278467	-	P2RY14	ENSG00000174944	purinergic receptor P2Y14 [Source:HGNC Symbol;Acc:HGNC:16442]	-	gene	Name match	0	0.000167715	0.007249	-1.59815	0.711235	1.16247	1.29824	-0.549902	-0.270361	-2.22746	-0.887829	-0.212034	-0.884516	-0.206751
SUCNR1	3	151873643	151884619	+	SUCNR1	ENSG00000198829	succinate receptor 1 [Source:HGNC Symbol;Acc:HGNC:4542]	+	gene	Name match	0	1.48864e-14	4.23786e-12	-4.07735	2.22541	2.3019	2.44555	-0.54688	-2.48153	-1.85957	-4.50917	-2.73384	-2.05668	-1.4071
PLCH1	3	155375580	155745067	-	PLCH1	ENSG00000114805	phospholipase C eta 1 [Source:HGNC Symbol;Acc:HGNC:29185]	-	gene	Name match	0	2.04849e-05	0.00122334	-3.20357	0.584185	1.72833	-0.892939	-0.725695	-3.88829	-4.83993	-6.09525	-2.21	-3.60593	-1.70429
PTX3	3	157436789	157443628	+	PTX3	ENSG00000163661	pentraxin 3 [Source:HGNC Symbol;Acc:HGNC:9692]	+	gene	Name match	0	0.00157132	0.0444731	-1.57974	3.7763	3.92736	4.94596	3.79213	2.74825	1.71334	3.00559	0.533153	1.98103	2.24424
SMC4	3	160399274	160434962	+	SMC4	ENSG00000113810	structural maintenance of chromosomes 4 [Source:HGNC Symbol;Acc:HGNC:14013]	+	gene	Name match	0	0.000272166	0.0108652	-1.14762	4.32776	3.83797	4.51447	2.86414	2.66619	2.9493	2.36588	3.52599	2.92157	3.40184
TRIM59	3	160432445	160485773	-	TRIM59	ENSG00000213186	tripartite motif containing 59 [Source:HGNC Symbol;Acc:HGNC:30834]	-	gene	Name match	0	0.000109915	0.00509556	-1.23651	3.07834	2.86408	3.28389	1.7847	1.32998	1.63896	1.11839	2.20756	1.85498	2.01273
WDR49	3	167478684	167653983	-	WDR49	ENSG00000174776	WD repeat domain 49 [Source:HGNC Symbol;Acc:HGNC:26587]	-	gene	Name match	0	0.00023237	0.00952279	1.90361	-1.68469	-1.09303	0.0802623	1.50519	-0.00585627	1.12145	0.548735	0.938713	1.05323	1.62333
GPR160	3	170037929	170085403	+	GPR160	ENSG00000173890	G protein-coupled receptor 160 [Source:HGNC Symbol;Acc:HGNC:23693]	+	gene	Name match	0	1.65123e-07	1.67825e-05	-2.05269	3.47661	3.34228	3.05589	0.664353	1.76891	0.305678	1.38859	0.343539	1.7036	1.07622
PLD1	3	171600405	171810950	-	PLD1	ENSG00000075651	phospholipase D1 [Source:HGNC Symbol;Acc:HGNC:9067]	-	gene	Name match	0	0.000993342	0.0311184	-1.14222	0.738929	0.246536	0.937724	-1.02819	-0.738642	-0.905959	-0.348667	-0.147844	-0.535519	-0.626591
ECT2	3	172750682	172821474	+	ECT2	ENSG00000114346	epithelial cell transforming 2 [Source:HGNC Symbol;Acc:HGNC:3155]	+	gene	Name match	0	2.1991e-07	2.16382e-05	-1.93319	2.09598	1.15796	2.03746	0.207546	-0.263876	-0.120243	-0.188282	-0.826596	-0.595736	-0.0627316
ETV5	3	186046308	186110318	-	ETV5	ENSG00000244405	ETS variant 5 [Source:HGNC Symbol;Acc:HGNC:3494]	-	gene	Name match	0	1.29418e-08	1.64633e-06	-2.60232	-0.20665	1.25195	0.146301	-2.93212	-1.64938	-1.53391	-2.26566	-2.41299	-2.48047	-2.47844
DGKG	3	186105668	186362237	-	DGKG	ENSG00000058866	diacylglycerol kinase gamma [Source:HGNC Symbol;Acc:HGNC:2853]	-	gene	Name match	0	0.000127298	0.00578255	-1.73262	2.30829	2.82663	0.648373	1.14789	0.300405	-0.139203	0.265196	-0.305503	0.984966	-0.429679
RFC4	3	186789880	186807058	-	RFC4	ENSG00000163918	replication factor C subunit 4 [Source:HGNC Symbol;Acc:HGNC:9972]	-	gene	Name match	0	3.30796e-07	3.14922e-05	-1.72198	3.00551	2.87944	3.6443	1.32577	1.61177	1.41008	1.48122	1.29903	0.832455	1.46425
RPL39L	3	187120948	187180908	-	RPL39L	ENSG00000163923	ribosomal protein L39 like [Source:HGNC Symbol;Acc:HGNC:17094]	-	gene	Name match	0	0.0010461	0.0322541	-1.74344	0.0759114	0.783048	2.13795	-0.245168	0.111229	-1.81839	-1.52938	-0.0759816	-0.934877	-0.907304
P3H2	3	189956728	190122437	-	P3H2	ENSG00000090530	prolyl 3-hydroxylase 2 [Source:HGNC Symbol;Acc:HGNC:19317]	-	gene	Name match	0	3.27073e-07	3.11884e-05	-3.99334	-1.51938	0.898247	-2.55594	NaN	-4.4069	-5.22104	-4.27996	-3.36315	-3.43064	-6.55788
FGF12	3	192139395	192767764	-	FGF12	ENSG00000114279	fibroblast growth factor 12 [Source:HGNC Symbol;Acc:HGNC:3668]	-	gene	Name match	0	0.000359918	0.0136615	-5.61121	-5.71875	-3.59658	NaN	NaN	NaN	NaN	NaN	NaN	NaN	NaN
ATP13A4	3	193402077	193593111	-	ATP13A4	ENSG00000127249	ATPase 13A4 [Source:HGNC Symbol;Acc:HGNC:25422]	-	gene	Name match	0	3.88571e-05	0.00212371	-2.7158	1.04221	2.19464	-2.58331	-0.767336	-2.6338	-1.62197	-3.7533	-1.23423	-0.915336	-2.0154
CPN2	3	194339765	194351328	-	CPN2	ENSG00000178772	carboxypeptidase N subunit 2 [Source:HGNC Symbol;Acc:HGNC:2313]	-	gene	Name match	0	0.000582324	0.0200057	-6.23565	NaN	-1.38333	NaN	NaN	NaN	NaN	NaN	NaN	NaN	NaN
LRRC15	3	194355247	194369743	-	LRRC15	ENSG00000172061	leucine rich repeat containing 15 [Source:HGNC Symbol;Acc:HGNC:20818]	-	gene	Name match	0	0.000365509	0.0138112	-5.86607	NaN	-1.61846	NaN	-7.05349	NaN	NaN	NaN	NaN	NaN	NaN
GP5	3	194394821	194398354	-	GP5	ENSG00000178732	glycoprotein V platelet [Source:HGNC Symbol;Acc:HGNC:4443]	-	gene	Name match	0	1.93263e-07	1.92423e-05	-4.60072	4.95093	5.33121	-0.23156	2.13029	-1.93413	-1.2337	-3.48901	-1.07625	-0.279797	-1.46621
APOD	3	195568702	195584205	-	APOD	ENSG00000189058	apolipoprotein D [Source:HGNC Symbol;Acc:HGNC:612]	-	gene	Name match	0	0.0001471	0.00652537	-4.90279	-2.97556	-0.405926	NaN	NaN	NaN	NaN	NaN	-5.71241	-4.98635	NaN
TFRC	3	196027183	196082189	-	TFRC	ENSG00000072274	transferrin receptor [Source:HGNC Symbol;Acc:HGNC:11763]	-	gene	Name match	0	0.000151113	0.00665806	-1.22046	6.08061	4.78172	5.70882	4.06154	4.24117	4.26586	3.95551	4.84506	4.25784	4.32195
FBXO45	3	196568611	196589059	+	FBXO45	ENSG00000174013	F-box protein 45 [Source:HGNC Symbol;Acc:HGNC:29148]	+	gene	Name match	0	0.00147271	0.0423984	-1.16506	1.61422	0.908874	2.30579	0.567145	0.881457	0.0557316	0.42081	0.138561	0.270447	0.447684
NRROS	3	196639686	196662004	+	NRROS	ENSG00000174004	negative regulator of reactive oxygen species [Source:HGNC Symbol;Acc:HGNC:24613]	+	gene	Name match	0	0.000971397	0.0306107	1.19663	3.82516	4.3863	4.20388	4.8316	5.60039	5.30335	5.53554	4.81579	5.23616	5.08348
SLC49A3	4	681829	689441	-	null					Not found	0	0.00034101	0.0130793	1.90659	1.09115	2.08533	0.803691	2.20171	3.43643	3.97496	3.76246	2.84377	2.39032	3.03588
CPLX1	4	784957	826198	-	CPLX1	ENSG00000168993	complexin 1 [Source:HGNC Symbol;Acc:HGNC:2309]	-	gene	Name match	0	0.000361492	0.0137124	-2.75603	-1.89145	-0.241642	-3.26903	-3.17188	-4.194	-4.00814	-4.94153	-3.26573	NaN	-4.76002
SLC26A1	4	979073	993440	-	SLC26A1	ENSG00000145217	solute carrier family 26 member 1 [Source:HGNC Symbol;Acc:HGNC:10993]	-	gene	Name match	0	0.00119495	0.0358264	1.48913	0.50645	-0.446378	0.499728	0.984838	0.916429	1.83139	2.15709	1.89856	1.38705	1.6692
SLBP	4	1692800	1712555	-	SLBP	ENSG00000163950	stem-loop binding protein [Source:HGNC Symbol;Acc:HGNC:10904]	-	gene	Name match	0	0.00100717	0.0313504	-1.02106	4.66751	5.30094	5.18582	4.29923	3.94382	3.8169	3.85281	3.95715	3.96186	3.68827
FGFR3	4	1793293	1808872	+	FGFR3	ENSG00000068078	fibroblast growth factor receptor 3 [Source:HGNC Symbol;Acc:HGNC:3690]	+	gene	Name match	0	3.25633e-13	8.16087e-11	-4.74279	0.583026	1.57875	-1.03995	-3.5905	-4.19757	-5.59667	-4.20814	-3.15383	NaN	-3.5412
CFAP99	4	2418974	2462942	+	CFAP99	ENSG00000206113	cilia and flagella associated protein 99 [Source:HGNC Symbol;Acc:HGNC:51180]	+	gene	Name match	0	0.000374442	0.0140312	3.37191	-6.80294	NaN	-6.69511	-4.27603	-4.07575	-3.52732	-4.46071	-2.78491	-3.76934	-4.64177
SH3BP2	4	2793023	2841098	+	SH3BP2	ENSG00000087266	SH3 domain binding protein 2 [Source:HGNC Symbol;Acc:HGNC:10825]	+	gene	Name match	0	0.000116055	0.00532963	1.77691	3.63747	3.505	2.9656	4.06137	5.08446	5.73688	5.61763	4.40268	4.55809	5.11807
PPP2R2C	4	6320578	6563600	-	PPP2R2C	ENSG00000074211	protein phosphatase 2 regulatory subunit Bgamma [Source:HGNC Symbol;Acc:HGNC:9306]	-	gene	Name match	0	0.000496738	0.0176336	-5.62494	-6.62631	-3.79364	NaN	NaN	NaN	NaN	NaN	NaN	NaN	NaN
S100P	4	6693069	6697170	+	S100P	ENSG00000163993	S100 calcium binding protein P [Source:HGNC Symbol;Acc:HGNC:10504]	+	gene	Name match	0	1.47331e-14	4.21468e-12	-5.61519	5.85911	6.09684	6.31752	-1.83918	0.782566	1.32457	1.61035	-3.34806	-0.506517	-2.10538
HTRA3	4	8269765	8307111	+	HTRA3	ENSG00000170801	HtrA serine peptidase 3 [Source:HGNC Symbol;Acc:HGNC:30406]	+	gene	Name match	0	1.72656e-08	2.13612e-06	-3.96856	2.62147	2.77058	2.86113	-0.486729	-2.77733	-4.0509	-3.0774	-0.0605702	-4.99747	-0.217823
GPR78	4	8558725	8619761	+	GPR78	ENSG00000155269	G protein-coupled receptor 78 [Source:HGNC Symbol;Acc:HGNC:4528]	+	gene	Name match	0	1.79142e-05	0.00110122	-5.97137	-5.16691	-2.19674	NaN	NaN	-7.56899	NaN	NaN	NaN	NaN	NaN
CPZ	4	8592660	8619759	+	CPZ	ENSG00000109625	carboxypeptidase Z [Source:HGNC Symbol;Acc:HGNC:2333]	+	gene	Name match	0	2.18888e-06	0.000171809	-7.20527	-3.8884	-0.75317	NaN	NaN	NaN	NaN	NaN	NaN	NaN	NaN
LINC00504	4	14470465	14888169	-	LINC00504	ENSG00000248360	long intergenic non-protein coding RNA 504 [Source:HGNC Symbol;Acc:HGNC:43555]	-	gene	Name match	0	4.23471e-13	1.04345e-10	-7.88549	-0.966714	-0.0669321	-4.66623	-6.83211	NaN	NaN	NaN	NaN	NaN	NaN
LDB2	4	16501541	16898809	-	LDB2	ENSG00000169744	LIM domain binding 2 [Source:HGNC Symbol;Acc:HGNC:6533]	-	gene	Name match	0	4.29876e-05	0.00231706	-3.248	-2.73688	0.35213	-4.47704	-3.15749	-5.402	-5.8011	-5.14953	-4.25134	-5.74767	-3.46552
NCAPG	4	17810902	17844862	+	NCAPG	ENSG00000109805	non-SMC condensin I complex subunit G [Source:HGNC Symbol;Acc:HGNC:24304]	+	gene	Name match	0	9.82632e-16	3.25568e-13	-2.71507	2.61591	2.24144	3.0704	-0.355718	-0.160242	-0.0332737	-0.485537	-0.275919	-0.172484	0.266505
PGM2	4	37826633	37862937	+	PGM2	ENSG00000169299	phosphoglucomutase 2 [Source:HGNC Symbol;Acc:HGNC:8906]	+	gene	Name match	0	0.000248616	0.010055	-1.17503	3.82804	4.37761	3.76387	2.59943	3.1832	2.56971	2.46927	2.88498	2.61766	2.78626
TLR6	4	38823715	38856817	-	TLR6	ENSG00000174130	toll like receptor 6 [Source:HGNC Symbol;Acc:HGNC:16711]	-	gene	Name match	0	0.000193276	0.00817194	1.67203	1.05848	0.844074	0.356284	1.97346	2.25905	2.08454	2.8431	1.67839	3.00395	2.08367
AC098869.2	4	40426119	40427585	+	AC098869.2	ENSG00000250893	No description	+	gene	Name match	0	0.00181805	0.0497505	2.35691	-2.62578	-3.96304	-3.10291	-0.80936	-0.831475	-0.29769	-0.453472	-1.19271	-1.46665	-0.950037
APBB2	4	40810027	41216714	-	APBB2	ENSG00000163697	amyloid beta precursor protein binding family B member 2 [Source:HGNC Symbol;Acc:HGNC:582]	-	gene	Name match	0	3.16136e-06	0.000238911	-2.79995	0.160235	0.171564	-2.76477	-3.65502	-3.34271	-5.01483	-4.55591	-1.91488	-2.84592	-2.90874
ATP8A1	4	42408373	42657105	-	ATP8A1	ENSG00000124406	ATPase phospholipid transporting 8A1 [Source:HGNC Symbol;Acc:HGNC:13531]	-	gene	Name match	0	0.000229268	0.00940223	-1.26354	4.0609	4.34024	3.40274	3.0168	2.25867	2.03462	2.01858	2.76834	3.17168	2.8104
GABRA2	4	46248427	46475230	-	GABRA2	ENSG00000151834	gamma-aminobutyric acid type A receptor alpha2 subunit [Source:HGNC Symbol;Acc:HGNC:4076]	-	gene	Name match	0	0.00071254	0.0237556	-5.59832	NaN	-2.89582	NaN	NaN	-8.08167	NaN	NaN	NaN	NaN	NaN
SLC10A4	4	48483343	48489196	+	SLC10A4	ENSG00000145248	solute carrier family 10 member 4 [Source:HGNC Symbol;Acc:HGNC:22980]	+	gene	Name match	0	0.000184529	0.00784737	-4.24552	0.567944	-1.11035	-5.15711	NaN	-5.34511	NaN	NaN	NaN	-5.69077	-2.5892
ZAR1	4	48490252	48494389	+	ZAR1	ENSG00000182223	zygote arrest 1 [Source:HGNC Symbol;Acc:HGNC:20436]	+	gene	Name match	0	0.000237928	0.00969635	-5.02214	-1.1636	-2.13829	NaN	NaN	NaN	NaN	NaN	NaN	NaN	-5.61714
KDR	4	55078259	55125595	-	KDR	ENSG00000128052	kinase insert domain receptor [Source:HGNC Symbol;Acc:HGNC:6307]	-	gene	Name match	0	9.13976e-17	3.45801e-14	-8.59233	-1.85394	1.73772	-2.86158	NaN	NaN	NaN	-6.96703	-7.29124	NaN	NaN
NMU	4	55595229	55636698	-	NMU	ENSG00000109255	neuromedin U [Source:HGNC Symbol;Acc:HGNC:7859]	-	gene	Name match	0	9.25411e-15	2.72713e-12	-7.71493	0.51843	0.107172	-0.19316	NaN	NaN	NaN	NaN	NaN	NaN	NaN
ADGRL3	4	61201258	62078335	+	ADGRL3	ENSG00000150471	adhesion G protein-coupled receptor L3 [Source:HGNC Symbol;Acc:HGNC:20974]	+	gene	Name match	0	0.00140716	0.0409535	-4.47255	-6.23141	-3.89625	NaN	-7.28946	NaN	NaN	NaN	NaN	NaN	NaN
RUFY3	4	70704204	70807315	+	RUFY3	ENSG00000018189	RUN and FYVE domain containing 3 [Source:HGNC Symbol;Acc:HGNC:30285]	+	gene	Name match	0	0.000277002	0.0110207	1.30012	1.76702	1.83806	1.8477	2.42028	2.93761	3.22082	3.21504	2.91934	3.11461	3.02217
ADAMTS3	4	72280969	72569386	-	ADAMTS3	ENSG00000156140	ADAM metallopeptidase with thrombospondin type 1 motif 3 [Source:HGNC Symbol;Acc:HGNC:219]	-	gene	Name match	0	0.00170022	0.0472323	-1.96944	-1.00058	-2.3758	-1.00978	-4.74044	-6.34752	-3.46122	-4.18816	-1.9274	-2.9383	-3.74362
CXCL6	4	73836497	73849064	+	CXCL6	ENSG00000124875	C-X-C motif chemokine ligand 6 [Source:HGNC Symbol;Acc:HGNC:10643]	+	gene	Name match	0	3.23909e-05	0.00181426	-3.98489	-1.02774	-0.496239	-0.58548	-2.28742	NaN	NaN	NaN	-4.70319	NaN	-6.19748
CXCL1	4	73869393	73871242	+	CXCL1	ENSG00000163739	C-X-C motif chemokine ligand 1 [Source:HGNC Symbol;Acc:HGNC:4602]	+	gene	Name match	0	6.12281e-06	0.00043261	-3.54081	2.73233	4.12108	2.33115	1.96308	-2.07186	-1.69335	-1.37881	-2.36598	-2.05495	-1.74479
CXCL3	4	74036589	74038807	-	CXCL3	ENSG00000163734	C-X-C motif chemokine ligand 3 [Source:HGNC Symbol;Acc:HGNC:4604]	-	gene	Name match	0	7.54768e-06	0.000519514	-3.49581	3.1632	5.41764	0.555309	2.61972	-1.56759	-0.514998	-0.402585	-0.72679	0.442221	-0.46619
AREG	4	74445134	74455009	+	AREG	ENSG00000109321	amphiregulin [Source:HGNC Symbol;Acc:HGNC:651]	+	gene	Name match	0	0.00052774	0.0184499	-2.418	4.36209	3.30167	6.16671	0.496692	-0.0559381	1.67424	2.09807	4.54161	0.904205	2.60043
RCHY1	4	75479037	75514764	-	RCHY1	ENSG00000163743	ring finger and CHY zinc finger domain containing 1 [Source:HGNC Symbol;Acc:HGNC:17479]	-	gene	Name match	0	0.000127783	0.00580008	-1.23361	2.60169	2.89583	3.09347	1.95192	1.51138	1.13083	1.11468	1.45987	1.84378	1.51782
NAAA	4	75913657	75941051	-	NAAA	ENSG00000138744	N-acylethanolamine acid amidase [Source:HGNC Symbol;Acc:HGNC:736]	-	gene	Name match	0	0.000367155	0.0138555	1.95534	2.58571	3.28988	1.71596	3.90714	5.77406	4.53592	4.51616	3.18973	4.39601	3.98886
FAM47E-STBD1	4	76251721	76311129	+	FAM47E-STBD1	ENSG00000272414	FAM47E-STBD1 readthrough [Source:HGNC Symbol;Acc:HGNC:44667]	+	gene	Name match	0	1.04618e-18	4.80255e-16	-3.82045	2.48915	1.40196	3.64418	-1.09245	-1.44714	-1.37231	-1.82028	-0.781911	-1.12143	-0.837315
STBD1	4	76306026	76311599	+	STBD1	ENSG00000118804	starch binding domain 1 [Source:HGNC Symbol;Acc:HGNC:24854]	+	gene	Name match	0	9.52932e-15	2.76652e-12	-3.36769	2.60192	1.64118	3.77613	-0.279748	-0.755581	-1.04889	-1.27178	0.172686	-1.07022	-0.306005
CCDC158	4	76312997	76421868	-	CCDC158	ENSG00000163749	coiled-coil domain containing 158 [Source:HGNC Symbol;Acc:HGNC:26374]	-	gene	Name match	0	1.73326e-05	0.00107221	-5.09641	-3.27545	NaN	-2.47573	NaN	NaN	NaN	NaN	NaN	NaN	-6.62207
ANXA3	4	78551519	78610451	+	ANXA3	ENSG00000138772	annexin A3 [Source:HGNC Symbol;Acc:HGNC:541]	+	gene	Name match	0	0	4.2039e-45	-7.05335	5.23796	5.18982	5.55107	-0.592093	-2.4027	-1.28396	-3.21735	-1.80459	-2.56395	-2.6208
BMP3	4	81030965	81057531	+	BMP3	ENSG00000152785	bone morphogenetic protein 3 [Source:HGNC Symbol;Acc:HGNC:1070]	+	gene	Name match	0	8.59435e-05	0.00414124	-4.64214	0.395321	-0.173262	NaN	-3.00257	NaN	NaN	-4.77222	-5.51146	-6.37035	NaN
TMEM150C	4	82483170	82562357	-	TMEM150C	ENSG00000249242	transmembrane protein 150C [Source:HGNC Symbol;Acc:HGNC:37263]	-	gene	Name match	0	0.000399805	0.0147646	-2.21177	0.440307	2.04983	1.11046	-0.209458	-2.13339	-1.87353	-4.80692	-0.0101095	-1.40506	-0.114451
SPARCL1	4	87473335	87531061	-	SPARCL1	ENSG00000152583	SPARC like 1 [Source:HGNC Symbol;Acc:HGNC:11220]	-	gene	Name match	0	6.19304e-07	5.52792e-05	-4.67346	0.0250976	3.21223	-4.53003	-1.52599	-6.30299	-6.11713	-3.35008	-2.56737	-3.64866	-2.40958
IBSP	4	87799581	87812435	+	IBSP	ENSG00000029559	integrin binding sialoprotein [Source:HGNC Symbol;Acc:HGNC:5341]	+	gene	Name match	0	5.28479e-07	4.81244e-05	-7.75323	-3.05353	1.02707	NaN	NaN	NaN	NaN	NaN	NaN	NaN	NaN
SPP1	4	87975650	87983426	+	SPP1	ENSG00000118785	secreted phosphoprotein 1 [Source:HGNC Symbol;Acc:HGNC:11255]	+	gene	Name match	0	1.10482e-11	2.22651e-09	-5.44596	0.752584	2.72171	-0.444432	-2.89042	-3.71989	NaN	-5.46742	NaN	-4.4806	-2.58547
ABCG2	4	88090264	88231322	-	ABCG2	ENSG00000118777	ATP binding cassette subfamily G member 2 (Junior blood group) [Source:HGNC Symbol;Acc:HGNC:74]	-	gene	Name match	0	9.23692e-07	7.94266e-05	-2.74061	0.0348607	-0.81141	-2.06675	-3.64768	-4.03236	-4.33192	-3.77989	-2.66352	-4.60042	-2.76188
NAP1L5	4	88695915	88697829	-	NAP1L5	ENSG00000177432	nucleosome assembly protein 1 like 5 [Source:HGNC Symbol;Acc:HGNC:19968]	-	gene	Name match	0	0.000564814	0.01953	-1.26451	2.05552	1.98341	1.91543	0.708907	0.285429	0.266933	0.379836	1.22724	0.687576	0.591401
MMRN1	4	89879532	89954629	+	MMRN1	ENSG00000138722	multimerin 1 [Source:HGNC Symbol;Acc:HGNC:7178]	+	gene	Name match	0	5.66656e-11	1.02249e-08	-3.56954	6.10307	6.89387	4.07255	3.80059	1.32282	1.44266	0.851327	2.90358	2.23596	2.60505
UNC5C	4	95162504	95549206	-	UNC5C	ENSG00000182168	unc-5 netrin receptor C [Source:HGNC Symbol;Acc:HGNC:12569]	-	gene	Name match	0	0.000820222	0.0265752	-3.49268	-7.8425	-3.00983	-4.92731	-6.31558	-6.92266	NaN	NaN	NaN	NaN	-6.90372
LINC02267	4	96310701	96818864	+	LINC02267	ENSG00000248510	long intergenic non-protein coding RNA 2267 [Source:HGNC Symbol;Acc:HGNC:53181]	+	gene	Name match	0	0.00170906	0.0474106	-4.47978	-4.11682	-1.28415	NaN	-4.75983	NaN	NaN	NaN	NaN	NaN	NaN
TSPAN5	4	98470367	98658629	-	TSPAN5	ENSG00000168785	tetraspanin 5 [Source:HGNC Symbol;Acc:HGNC:17753]	-	gene	Name match	0	2.09079e-05	0.00123601	-1.98122	1.29636	-0.151781	-0.166117	-0.634927	-1.44431	-2.45776	-2.33868	-1.14831	-1.91128	-1.69774
ADH1B	4	99304964	99352760	-	ADH1B	ENSG00000196616	alcohol dehydrogenase 1B (class I), beta polypeptide [Source:HGNC Symbol;Acc:HGNC:250]	-	gene	Name match	0	6.93567e-06	0.000483633	-7.92364	NaN	-1.5197	NaN	NaN	NaN	NaN	NaN	NaN	NaN	NaN
H2AFZ	4	99948086	99950388	-	H2AFZ	ENSG00000164032	H2A histone family member Z [Source:HGNC Symbol;Acc:HGNC:4741]	-	gene	Name match	0	6.07577e-05	0.00310372	-1.25305	5.83298	6.47874	6.8038	4.93642	5.36347	4.98103	5.19307	4.60762	5.14289	4.91884
EMCN	4	100395341	100880126	-	EMCN	ENSG00000164035	endomucin [Source:HGNC Symbol;Acc:HGNC:16041]	-	gene	Name match	0	8.61767e-05	0.00414124	-2.53832	-3.00802	0.641779	-0.215688	-2.01544	-4.31058	-4.70968	-3.39514	-1.96727	-3.54077	-2.46156
CENPE	4	103105806	103198409	-	CENPE	ENSG00000138778	centromere protein E [Source:HGNC Symbol;Acc:HGNC:1856]	-	gene	Name match	0	1.06722e-15	3.51607e-13	-3.75302	2.38818	1.52583	2.02654	-2.72243	-1.38699	-1.2549	-2.03264	-2.35685	-3.63078	-1.06264
CFI	4	109740694	109802179	-	CFI	ENSG00000205403	complement factor I [Source:HGNC Symbol;Acc:HGNC:5394]	-	gene	Name match	0	0.000303189	0.0118858	-3.59325	-3.12543	0.166673	-4.60255	-6.76843	-5.20559	NaN	NaN	-2.77482	-5.13621	-5.03464
GAR1	4	109815510	109824740	+	GAR1	ENSG00000109534	GAR1 ribonucleoprotein [Source:HGNC Symbol;Acc:HGNC:14264]	+	gene	Name match	0	8.79417e-05	0.00419289	-1.37486	2.73203	3.78143	3.90507	1.93537	2.43933	1.9053	1.54107	2.11141	2.09366	2.27107
ENPEP	4	110365733	110565285	+	ENPEP	ENSG00000138792	glutamyl aminopeptidase [Source:HGNC Symbol;Acc:HGNC:3355]	+	gene	Name match	0	0.000107905	0.00500925	-4.25118	-4.21891	0.627059	-3.47364	-7.44688	NaN	NaN	-5.63156	-2.68274	-6.81466	-6.45005
NDST3	4	118033618	118258648	+	NDST3	ENSG00000164100	N-deacetylase and N-sulfotransferase 3 [Source:HGNC Symbol;Acc:HGNC:7682]	+	gene	Name match	0	3.31282e-08	3.83946e-06	-4.02298	-2.06427	-1.1536	-3.66693	-5.70728	-7.31436	-6.12849	NaN	-5.38609	-7.66002	-4.88038
MAD2L1	4	120055608	120067074	-	MAD2L1	ENSG00000164109	mitotic arrest deficient 2 like 1 [Source:HGNC Symbol;Acc:HGNC:6763]	-	gene	Name match	0	5.27515e-15	1.61123e-12	-3.08143	1.97082	2.59428	2.86715	-0.391382	-0.552473	-1.48479	-1.91775	-0.157426	-0.88202	-0.0943822
PRDM5	4	120684919	120922870	-	PRDM5	ENSG00000138738	PR/SET domain 5 [Source:HGNC Symbol;Acc:HGNC:9349]	-	gene	Name match	0	1.13078e-05	0.000738455	-3.47861	0.16371	0.186921	-1.89523	-5.14858	-6.75565	NaN	-5.04375	-2.36796	-3.57776	-2.54032
CCNA2	4	121816444	121823933	-	CCNA2	ENSG00000145386	cyclin A2 [Source:HGNC Symbol;Acc:HGNC:1578]	-	gene	Name match	0	1.10204e-23	8.39327e-21	-3.42406	4.0419	3.89674	3.8832	0.261391	0.765345	0.60571	0.274156	-0.154385	0.337217	0.583987
SPRY1	4	123396795	123403760	+	SPRY1	ENSG00000164056	sprouty RTK signaling antagonist 1 [Source:HGNC Symbol;Acc:HGNC:11269]	+	gene	Name match	0	0.000150368	0.00663092	-1.84887	0.989299	2.67218	1.93943	0.115338	-0.906777	-0.846446	-1.08952	1.30689	-0.0300507	0.496828
HSPA4L	4	127781821	127840733	+	HSPA4L	ENSG00000164070	heat shock protein family A (Hsp70) member 4 like [Source:HGNC Symbol;Acc:HGNC:17041]	+	gene	Name match	0	6.33073e-07	5.62514e-05	-2.62727	-1.31979	-1.3409	-1.18339	-4.1148	-5.23645	-4.05059	-6.46941	-3.02808	-4.14155	-3.25228
PLK4	4	127880861	127899195	+	PLK4	ENSG00000142731	polo like kinase 4 [Source:HGNC Symbol;Acc:HGNC:11397]	+	gene	Name match	0	3.78503e-12	8.22109e-10	-2.42697	2.59575	2.17428	3.19995	-0.13938	-0.243025	0.25804	-0.103935	0.685242	0.261169	0.240423
PGRMC2	4	128269237	128288829	-	PGRMC2	ENSG00000164040	progesterone receptor membrane component 2 [Source:HGNC Symbol;Acc:HGNC:16089]	-	gene	Name match	0	0.000500776	0.0177019	-1.19556	3.50096	3.255	3.14904	1.77073	2.63382	1.65086	1.49756	1.77941	2.06354	2.39502
PCDH18	4	137518918	137532494	-	PCDH18	ENSG00000189184	protocadherin 18 [Source:HGNC Symbol;Acc:HGNC:14268]	-	gene	Name match	0	1.56008e-11	3.08044e-09	-9.62506	-4.16613	0.816285	-6.05829	NaN	NaN	NaN	NaN	NaN	NaN	NaN
LINC02432	4	141319450	141332618	-	LINC02432	ENSG00000248810	long intergenic non-protein coding RNA 2432 [Source:HGNC Symbol;Acc:HGNC:53363]	-	gene	Name match	0	0.000374151	0.0140292	4.48153	-2.87245	-3.76224	-4.22404	-3.58257	1.87336	0.48807	2.41029	-2.09145	-3.29827	0.916759
IL15	4	141636599	141733987	+	IL15	ENSG00000164136	interleukin 15 [Source:HGNC Symbol;Acc:HGNC:5977]	+	gene	Name match	0	4.92951e-05	0.00259503	2.10018	0.00136318	0.0576424	-1.29168	1.15715	1.31799	2.47106	2.05357	0.912115	1.44378	1.9172
GYPB	4	143996104	144019345	-	GYPB	ENSG00000250361	glycophorin B (MNS blood group) [Source:HGNC Symbol;Acc:HGNC:4703]	-	gene	Name match	0	5.34611e-13	1.29552e-10	-6.70812	2.56525	0.127591	-1.41437	-4.38761	NaN	NaN	NaN	-4.48146	-4.17043	NaN
GYPA	4	144109303	144140786	-	GYPA	ENSG00000170180	glycophorin A (MNS blood group) [Source:HGNC Symbol;Acc:HGNC:4702]	-	gene	Name match	0	5.67691e-31	7.74225e-28	-9.6887	4.102	1.82637	0.914136	-4.9977	NaN	NaN	NaN	-5.67651	-6.95044	NaN
AC098588.2	4	144111039	144870953	-	null					Not found	0	2.24663e-31	3.13694e-28	-11.7686	4.40905	2.19898	1.19828	NaN	NaN	NaN	NaN	NaN	NaN	NaN
HHIP-AS1	4	144642922	144661357	-	HHIP-AS1	ENSG00000248890	HHIP antisense RNA 1 [Source:HGNC Symbol;Acc:HGNC:44182]	-	gene	Name match	0	7.77459e-06	0.00053388	-2.36097	0.184172	1.41277	0.629045	-1.21491	-1.23703	-2.95805	-2.72152	-0.571793	-2.03015	-2.0095
HHIP	4	144646021	144745271	+	HHIP	ENSG00000164161	hedgehog interacting protein [Source:HGNC Symbol;Acc:HGNC:14866]	+	gene	Name match	0	2.38881e-10	4.00255e-08	-4.07732	-2.88954	-1.08461	-2.62558	-6.07686	-8.09898	-6.32815	-7.26154	-4.58575	-6.85968	-6.34307
ARHGAP10	4	147732063	148072780	+	ARHGAP10	ENSG00000071205	Rho GTPase activating protein 10 [Source:HGNC Symbol;Acc:HGNC:26099]	+	gene	Name match	0	2.10465e-05	0.0012417	-1.82707	0.754871	1.52195	-0.260805	-0.189404	-0.921392	-1.19217	-1.33142	-1.26288	-1.69332	-1.31873
FAM160A1	4	151409216	151663632	+	FAM160A1	ENSG00000164142	family with sequence similarity 160 member A1 [Source:HGNC Symbol;Acc:HGNC:34237]	+	gene	Name match	0	1.73896e-05	0.0010746	-2.56264	-0.639697	-3.15753	-1.40987	-4.20024	-5.22236	-3.8141	-4.23292	-3.17861	-3.83106	-5.05141
FHDC1	4	152936352	152979696	+	FHDC1	ENSG00000137460	FH2 domain containing 1 [Source:HGNC Symbol;Acc:HGNC:29363]	+	gene	Name match	0	4.679e-09	6.35174e-07	-3.90024	2.57004	0.231066	-1.75268	-2.44908	-4.64112	-2.08602	-2.88615	-2.83838	-1.84383	-3.33267
MND1	4	153344649	153415118	+	MND1	ENSG00000121211	meiotic nuclear divisions 1 [Source:HGNC Symbol;Acc:HGNC:24839]	+	gene	Name match	0	3.91664e-16	1.3432e-13	-3.85451	1.62337	1.68665	2.6798	-2.75661	-1.64122	-1.45536	-2.67825	-2.00246	-2.44632	-1.20724
AC106865.1	4	153640168	153681180	+	AC106865.1	ENSG00000250771	No description	+	gene	Name match	0	0.000396204	0.0146686	2.79504	-2.96744	-5.88966	-3.22217	-2.19541	0.241909	-0.359235	-1.87759	-1.82982	-1.51879	-0.30781
TLR2	4	153684070	153705702	+	TLR2	ENSG00000137462	toll like receptor 2 [Source:HGNC Symbol;Acc:HGNC:11848]	+	gene	Name match	0	1.66446e-06	0.00013408	2.08793	3.12548	3.10306	2.02755	4.23441	4.95398	5.04275	5.38907	4.43918	4.74074	4.6164
FAM198B-AS1	4	158170752	158202877	+	null					Not found	0	0.000436788	0.0159198	1.70745	-0.335464	0.466831	-0.79022	1.35245	1.8636	1.78519	1.97298	0.834571	1.15359	0.872185
AC098679.2	4	158270378	158278676	+	AC098679.2	ENSG00000250604	No description	-	gene	Name match	0	0.000186987	0.00794039	2.79414	-3.27938	NaN	-5.17154	-1.94511	-1.90011	-1.41879	-1.24909	-1.78742	-2.18165	-1.97137
C4orf46	4	158666679	158672255	-	C4orf46	ENSG00000205208	chromosome 4 open reading frame 46 [Source:HGNC Symbol;Acc:HGNC:27320]	-	gene	Name match	0	0.00116523	0.0352055	-1.15187	1.96586	2.46657	3.02923	1.39915	0.890298	1.17386	1.03797	1.85037	0.819867	1.49318
2001-03-01	4	163524298	164384050	-	2001-03-01	ENSG00000145416	membrane associated ring-CH-type finger 1 [Source:HGNC Symbol;Acc:HGNC:26077]	-	gene	Name match	0	0.000461286	0.0166227	1.76551	2.19781	1.56024	0.963208	2.6314	3.49606	3.42277	3.99207	2.31316	3.9289	2.4445
CPE	4	165361194	165498320	+	CPE	ENSG00000109472	carboxypeptidase E [Source:HGNC Symbol;Acc:HGNC:2303]	+	gene	Name match	0	7.258e-06	0.000501932	-6.34716	-4.40465	1.44792	-5.88177	NaN	NaN	NaN	NaN	-3.81957	NaN	NaN
AC080079.1	4	165664350	165665671	+	AC080079.1	ENSG00000250725	No description	+	gene	Name match	0	0.000431185	0.0157254	3.43739	-3.48849	NaN	NaN	-1.73918	-1.56865	-1.21286	-1.50882	-1.18095	-1.10696	-1.96475
HMGB2	4	173331695	173335125	-	HMGB2	ENSG00000164104	high mobility group box 2 [Source:HGNC Symbol;Acc:HGNC:5000]	-	gene	Name match	0	2.19378e-21	1.39839e-18	-2.65448	7.37399	7.60053	7.7376	4.87658	4.86078	4.84213	4.86776	4.85225	4.68723	4.63563
VEGFC	4	176683538	176792727	-	VEGFC	ENSG00000150630	vascular endothelial growth factor C [Source:HGNC Symbol;Acc:HGNC:12682]	-	gene	Name match	0	0.000262417	0.0105333	-4.09837	1.87743	3.48435	-2.27023	0.668226	NaN	NaN	-4.52768	-2.68196	-2.95589	-3.34617
NEIL3	4	177309836	177362943	+	NEIL3	ENSG00000109674	nei like DNA glycosylase 3 [Source:HGNC Symbol;Acc:HGNC:24573]	+	gene	Name match	0	3.64401e-26	3.62202e-23	-6.88101	1.44453	1.20012	1.27761	NaN	NaN	-5.88439	-6.81779	-3.55703	NaN	-5.63628
STOX2	4	183797692	184023526	+	STOX2	ENSG00000173320	storkhead box 2 [Source:HGNC Symbol;Acc:HGNC:25450]	+	gene	Name match	0	6.44144e-08	7.06078e-06	-3.45901	-0.295922	-1.26818	-0.0492566	-2.7354	-6.42048	-4.01222	-6.43104	-4.49221	-5.3511	-2.95675
AC099343.2	4	184471924	184472609	-	AC099343.2	ENSG00000270426	No description	-	gene	Name match	0	0.000666224	0.0224283	3.22726	-2.2963	NaN	-3.77343	-0.617384	-0.260988	1.03179	-0.9016	-0.225805	-1.49974	0.0575142
LINC02427	4	184506460	184537554	-	LINC02427	ENSG00000271538	long intergenic non-protein coding RNA 2427 [Source:HGNC Symbol;Acc:HGNC:53358]	-	gene	Name match	0	0.00120513	0.0360763	3.805	-4.74922	NaN	NaN	-2.80727	-1.82938	-3.05856	-3.99195	-2.31615	-1.17505	-1.58805
CENPU	4	184694618	184734133	-	CENPU	ENSG00000151725	centromere protein U [Source:HGNC Symbol;Acc:HGNC:21348]	-	gene	Name match	0	7.9135e-06	0.000541516	-1.6783	3.80237	3.77624	4.51299	2.39358	2.01482	1.64992	1.51157	3.30595	2.40079	1.95537
FAT1	4	186587783	186726722	-	FAT1	ENSG00000083857	FAT atypical cadherin 1 [Source:HGNC Symbol;Acc:HGNC:3595]	-	gene	Name match	0	1.355e-06	0.000111658	-6.24138	-2.94901	-7.19315	-7.33302	NaN	NaN	NaN	-9.26855	NaN	NaN	NaN
AC010442.2	5	418703	419109	+	AC010442.2	ENSG00000250645	No description	+	gene	Name match	0	0.00166961	0.0466193	-3.83038	-3.12809	-0.29542	0.68019	NaN	-1.62329	NaN	NaN	NaN	NaN	NaN
TRIP13	5	892643	919357	+	TRIP13	ENSG00000071539	thyroid hormone receptor interactor 13 [Source:HGNC Symbol;Acc:HGNC:12307]	+	gene	Name match	0	5.26045e-09	7.05936e-07	-2.11463	1.20257	1.67032	2.27724	-0.432266	-0.270935	-0.450722	-0.608819	-0.364363	-0.8498	-0.333189
NKD2	5	1008829	1038943	+	NKD2	ENSG00000145506	naked cuticle homolog 2 [Source:HGNC Symbol;Acc:HGNC:17046]	+	gene	Name match	0	1.20432e-05	0.0007804	-4.14826	-3.63163	0.5036	-2.6758	-5.0116	NaN	-5.84786	NaN	-3.2981	-6.37938	-4.59974
TERT	5	1253147	1295069	-	TERT	ENSG00000164362	telomerase reverse transcriptase [Source:HGNC Symbol;Acc:HGNC:11730]	-	gene	Name match	0	4.10924e-05	0.00223132	-2.78041	-0.794358	-0.271018	1.88573	-3.36336	-2.70741	-3.06211	-3.36747	-0.336197	-4.24572	-1.88111
ROPN1L	5	10441524	10472029	+	ROPN1L	ENSG00000145491	rhophilin associated tail protein 1 like [Source:HGNC Symbol;Acc:HGNC:24060]	+	gene	Name match	0	1.65962e-09	2.43317e-07	-3.4131	0.800917	0.209087	0.775489	-2.02266	-5.36671	-2.85892	-3.30688	-1.85348	-4.12741	-3.34776
TRIO	5	14143702	14532128	+	TRIO	ENSG00000038382	trio Rho guanine nucleotide exchange factor [Source:HGNC Symbol;Acc:HGNC:12303]	+	gene	Name match	0	0.00166584	0.0465659	1.10634	1.81424	1.29706	2.16367	2.19745	2.81007	2.53229	2.86419	3.02812	3.11662	2.76425
FBXL7	5	15500196	15939795	+	FBXL7	ENSG00000183580	F-box and leucine rich repeat protein 7 [Source:HGNC Symbol;Acc:HGNC:13604]	+	gene	Name match	0	0.000583966	0.0200387	-3.84299	-5.1192	-1.247	-6.59632	-5.76221	NaN	NaN	NaN	NaN	-6.12999	-5.02841
BASP1	5	17065598	17276843	+	BASP1	ENSG00000176788	brain abundant membrane attached signal protein 1 [Source:HGNC Symbol;Acc:HGNC:957]	+	gene	Name match	0	9.65075e-08	1.02715e-05	-1.77468	4.99246	5.33053	5.29911	3.26014	3.85007	2.84499	3.42526	2.94694	2.90747	3.7198
HSPD1P1	5	21882585	21884310	+	HSPD1P1	ENSG00000213430	heat shock protein family D (Hsp60) member 1 pseudogene 1 [Source:HGNC Symbol;Acc:HGNC:35133]	+	gene	Name match	0	0.00105826	0.0325264	-1.21006	2.13631	2.72179	3.27046	1.67205	1.55291	1.23313	0.70136	1.85486	1.55158	1.35085
AC010342.1	5	24170370	24171246	+	AC010342.1	ENSG00000226432	No description	+	gene	Name match	0	0.00033834	0.0129938	-1.91156	1.83045	1.43833	1.22975	0.0282479	-0.315795	-0.960009	-0.156433	-3.38753	-0.754571	-0.0238356
RAI14	5	34656237	34832627	+	RAI14	ENSG00000039560	retinoic acid induced 14 [Source:HGNC Symbol;Acc:HGNC:14873]	+	gene	Name match	0	5.21007e-08	5.80874e-06	-4.61307	-3.56005	1.41168	-2.61571	-4.42545	-5.86261	NaN	-4.87317	-3.81886	-5.20827	-3.92613
UGT3A2	5	36035017	36071358	-	UGT3A2	ENSG00000168671	UDP glycosyltransferase family 3 member A2 [Source:HGNC Symbol;Acc:HGNC:27266]	-	gene	Name match	0	1.5405e-16	5.5766e-14	-4.94571	0.393191	1.25095	1.56598	NaN	-3.61297	NaN	-3.3605	-4.00663	-3.95863	-3.04149
SLC1A3	5	36606355	36688334	+	SLC1A3	ENSG00000079215	solute carrier family 1 member 3 [Source:HGNC Symbol;Acc:HGNC:10941]	+	gene	Name match	0	9.95481e-11	1.74266e-08	-3.60657	0.933323	1.65518	-0.606911	-2.96042	-2.065	-2.32274	-2.28528	-4.90227	-3.0387	-3.47055
EGFLAM	5	38258409	38465021	+	EGFLAM	ENSG00000164318	EGF like, fibronectin type III and laminin G domains [Source:HGNC Symbol;Acc:HGNC:26810]	+	gene	Name match	0	5.74761e-06	0.000410052	-7.21966	-5.94201	-1.37238	NaN	NaN	NaN	NaN	NaN	NaN	NaN	NaN
LIFR	5	38474963	38608354	-	LIFR	ENSG00000113594	LIF receptor alpha [Source:HGNC Symbol;Acc:HGNC:6597]	-	gene	Name match	0	6.35048e-10	9.90472e-08	-6.99227	-2.21215	0.717724	-6.3007	NaN	NaN	-6.8878	-6.01384	-8.1454	NaN	NaN
C7	5	40909252	40982939	+	C7	ENSG00000112936	complement C7 [Source:HGNC Symbol;Acc:HGNC:1346]	+	gene	Name match	0	2.23409e-19	1.0918e-16	-9.9042	0.298659	2.93968	-3.11706	NaN	NaN	-6.70416	NaN	NaN	NaN	-7.45605
GHR	5	42423777	42721878	+	GHR	ENSG00000112964	growth hormone receptor [Source:HGNC Symbol;Acc:HGNC:4263]	+	gene	Name match	0	4.91391e-06	0.000355328	-5.72615	-3.34228	0.0288053	-4.45684	-4.40033	NaN	NaN	NaN	NaN	NaN	NaN
CCDC152	5	42756801	42802360	+	CCDC152	ENSG00000198865	coiled-coil domain containing 152 [Source:HGNC Symbol;Acc:HGNC:34438]	+	gene	Name match	0	4.0308e-13	1.00162e-10	-4.03828	4.89112	6.66454	3.20343	2.12204	0.716224	0.709441	-0.330864	1.8244	1.4843	2.2109
SELENOP	5	42799880	42887392	-	SELENOP	ENSG00000250722	selenoprotein P [Source:HGNC Symbol;Acc:HGNC:10751]	-	gene	Name match	0	2.43782e-13	6.24294e-11	-4.16225	4.75578	6.46184	2.79515	1.69904	0.196385	0.362618	-0.600725	1.86064	1.06753	1.80245
AC008945.1	5	42806394	42806997	+	AC008945.1	ENSG00000249092	No description	-	gene	Name match	0	9.03845e-10	1.37676e-07	-4.11889	3.79425	5.338	2.13815	-0.0552122	-2.77777	-0.00694268	-1.94033	0.957855	0.0464921	1.17977
EMB	5	50396192	50443248	-	EMB	ENSG00000170571	embigin [Source:HGNC Symbol;Acc:HGNC:30465]	-	gene	Name match	0	7.1227e-11	1.26577e-08	-2.05688	6.45937	5.78905	6.45226	4.22208	4.26426	3.26662	4.08313	3.9199	4.54448	4.10207
PELO	5	52787940	52804046	+	PELO	ENSG00000152684	pelota mRNA surveillance and ribosome rescue factor [Source:HGNC Symbol;Acc:HGNC:8829]	+	gene	Name match	0	0.000705271	0.0235803	-1.37867	0.803058	2.32042	0.954485	0.151172	0.563994	-0.439968	-0.0879564	0.147926	-0.0526331	-0.0319802
ITGA2	5	52989326	53094779	+	ITGA2	ENSG00000164171	integrin subunit alpha 2 [Source:HGNC Symbol;Acc:HGNC:6137]	+	gene	Name match	0	1.35667e-09	2.02961e-07	-3.26256	2.3328	2.56185	0.199019	-0.117981	-2.96526	-1.65911	-2.25907	-0.690193	-1.47694	-1.75106
FST	5	53480409	53487134	+	FST	ENSG00000134363	follistatin [Source:HGNC Symbol;Acc:HGNC:3971]	+	gene	Name match	0	3.15396e-05	0.00177336	-4.64246	-3.99496	-0.19267	-5.88713	-5.05301	NaN	NaN	NaN	NaN	-5.42079	-5.64115
ESM1	5	54977864	55022671	-	ESM1	ENSG00000164283	endothelial cell specific molecule 1 [Source:HGNC Symbol;Acc:HGNC:3466]	-	gene	Name match	0	4.74586e-11	8.67028e-09	-7.94112	-1.21142	2.93933	-2.94008	NaN	NaN	NaN	-4.36103	NaN	NaN	NaN
AC034238.1	5	55021299	55042844	-	AC034238.1	ENSG00000240535	No description	-	gene	Name match	0	7.23408e-05	0.00357401	-2.83856	1.82459	-0.612202	-3.55942	-2.72531	-1.23285	-2.12099	-2.54742	-2.81916	-3.73052	-2.66137
GZMK	5	55024253	55034570	+	GZMK	ENSG00000113088	granzyme K [Source:HGNC Symbol;Acc:HGNC:4711]	+	gene	Name match	0	7.63103e-05	0.0037312	-2.84528	4.08916	1.84438	-1.26747	-1.22691	1.39868	-0.326193	-0.12208	-0.527205	-1.41411	-0.364381
GZMA	5	55102648	55110252	+	GZMA	ENSG00000145649	granzyme A [Source:HGNC Symbol;Acc:HGNC:4708]	+	gene	Name match	0	0.000972129	0.0306174	-2.05906	5.14181	2.89126	1.62586	-0.0734508	2.39797	2.01229	2.0988	1.49166	0.398303	2.56622
GPX8	5	55160118	55167071	+	GPX8	ENSG00000164294	glutathione peroxidase 8 (putative) [Source:HGNC Symbol;Acc:HGNC:33100]	+	gene	Name match	0	0.000215085	0.00893305	-5.38904	-5.37657	-1.54391	NaN	NaN	NaN	-6.27087	NaN	NaN	NaN	NaN
MAP3K1	5	56815574	56896152	+	MAP3K1	ENSG00000095015	mitogen-activated protein kinase kinase kinase 1 [Source:HGNC Symbol;Acc:HGNC:6848]	+	gene	Name match	0	0.000332583	0.0128147	1.42181	4.08813	3.38068	3.09913	4.75554	5.04086	4.89179	5.25929	4.22052	5.22699	4.68445
RAB3C	5	58582221	58859394	+	RAB3C	ENSG00000152932	RAB3C, member RAS oncogene family [Source:HGNC Symbol;Acc:HGNC:30269]	+	gene	Name match	0	2.1654e-07	2.13425e-05	-4.27252	-0.00991205	0.487931	-3.58857	-3.1106	NaN	-7.59071	-5.35418	-3.76084	-4.31488	-5.53524
PDE4D	5	58969038	60522120	-	PDE4D	ENSG00000113448	phosphodiesterase 4D [Source:HGNC Symbol;Acc:HGNC:8783]	-	gene	Name match	0	3.26025e-06	0.000244807	-1.59914	2.74779	2.19822	2.31979	1.20714	-0.0209021	0.447623	0.725442	1.0645	0.286586	1.10345
DEPDC1B	5	60596912	60700190	-	DEPDC1B	ENSG00000035499	DEP domain containing 1B [Source:HGNC Symbol;Acc:HGNC:24902]	-	gene	Name match	0	1.09086e-16	4.07467e-14	-3.33299	2.22417	2.27815	2.87611	-0.951876	-0.878833	-1.07764	-2.48051	-0.257228	-1.19413	-0.607126
CENPK	5	65517766	65563171	-	CENPK	ENSG00000123219	centromere protein K [Source:HGNC Symbol;Acc:HGNC:29479]	-	gene	Name match	0	4.03972e-10	6.52632e-08	-2.50741	2.27401	2.41133	2.87141	0.0524676	-1.12165	0.216214	-1.33866	0.268959	0.279235	0.229866
CCNB1	5	69167010	69178245	+	CCNB1	ENSG00000134057	cyclin B1 [Source:HGNC Symbol;Acc:HGNC:1579]	+	gene	Name match	0	3.09408e-18	1.31485e-15	-3.52897	3.86746	3.74615	3.77285	0.465733	0.162205	-0.0595911	-1.74971	0.653066	0.0609576	0.68234
CENPH	5	69189548	69210357	+	CENPH	ENSG00000153044	centromere protein H [Source:HGNC Symbol;Acc:HGNC:17268]	+	gene	Name match	0	4.46837e-09	6.09403e-07	-2.22671	2.60861	3.09959	4.00462	0.793839	1.04303	0.468839	0.281692	1.58796	1.13286	1.30192
CCDC125	5	69280175	69332809	-	CCDC125	ENSG00000183323	coiled-coil domain containing 125 [Source:HGNC Symbol;Acc:HGNC:28924]	-	gene	Name match	0	0.000223178	0.00920397	-1.39708	2.41705	1.6584	3.57781	1.16591	0.626109	1.18889	1.33896	1.73693	1.03495	1.23806
MARVELD2	5	69415065	69444330	+	MARVELD2	ENSG00000152939	MARVEL domain containing 2 [Source:HGNC Symbol;Acc:HGNC:26401]	+	gene	Name match	0	4.77801e-08	5.34736e-06	-4.7646	-2.20498	-3.2792	-3.57107	NaN	-6.92899	NaN	NaN	NaN	NaN	-5.91005
NAIP	5	70968483	71025114	-	NAIP	ENSG00000249437	NLR family apoptosis inhibitory protein [Source:HGNC Symbol;Acc:HGNC:7634]	-	gene	Name match	0	0.00029913	0.0117733	1.7903	-1.56636	-0.872593	-1.26327	-0.103575	0.728769	0.946515	0.94244	-0.190156	-0.493383	0.644716
GCNT4	5	75025346	75030899	-	GCNT4	ENSG00000176928	glucosaminyl (N-acetyl) transferase 4, core 2 [Source:HGNC Symbol;Acc:HGNC:17973]	-	gene	Name match	0	5.52187e-06	0.000396751	-2.55173	1.89915	0.457716	-1.54275	-1.00236	-1.93428	-2.79281	-1.79546	-1.34997	-2.6239	-1.47861
THBS4	5	79991311	80083287	+	THBS4	ENSG00000113296	thrombospondin 4 [Source:HGNC Symbol;Acc:HGNC:11788]	+	gene	Name match	0	1.40453e-07	1.45751e-05	-2.91995	-0.361402	1.21943	-1.19842	-2.2268	-3.24892	-4.52249	-2.75544	-2.02519	-3.24666	-2.51948
AC008771.1	5	80482293	80488063	-	AC008771.1	ENSG00000249042	No description	-	gene	Name match	0	0.000530503	0.0184853	-1.74919	0.940885	0.880468	1.59621	-1.64767	-1.66979	-1.33192	-0.265315	0.217835	-1.48494	-0.157809
FAM151B	5	80487969	80542563	+	FAM151B	ENSG00000152380	family with sequence similarity 151 member B [Source:HGNC Symbol;Acc:HGNC:33716]	+	gene	Name match	0	0.000228799	0.00940019	-1.71821	0.771453	0.595659	1.14443	-1.47563	-0.715333	-0.78581	-0.107766	-2.04341	-1.48726	-1.42222
ANKRD34B	5	80556755	80570488	-	ANKRD34B	ENSG00000189127	ankyrin repeat domain 34B [Source:HGNC Symbol;Acc:HGNC:33736]	-	gene	Name match	0	0.00141145	0.0410174	-2.88324	-0.600727	-2.37856	-1.32578	-4.16973	-3.51378	NaN	-2.61745	NaN	NaN	-4.75787
DHFR	5	80626228	80654983	-	DHFR	ENSG00000228716	dihydrofolate reductase [Source:HGNC Symbol;Acc:HGNC:2861]	-	gene	Name match	0	2.40539e-12	5.42546e-10	-2.44953	2.57922	2.34405	2.93686	0.376517	0.473343	-0.351212	-0.720701	0.213406	-0.0843735	0.335275
CETN3	5	90392261	90409786	-	CETN3	ENSG00000153140	centrin 3 [Source:HGNC Symbol;Acc:HGNC:1868]	-	gene	Name match	0	9.42255e-07	8.09042e-05	-1.94692	1.28868	2.36757	1.53161	0.341342	0.0297204	-0.528078	-0.865365	-0.430578	-0.419781	-0.0915158
NR2F1-AS1	5	93409359	93585648	-	NR2F1-AS1	ENSG00000237187	NR2F1 antisense RNA 1 [Source:HGNC Symbol;Acc:HGNC:48622]	-	gene	Name match	0	1.47097e-06	0.000119977	-7.43459	-5.37359	-1.63403	NaN	NaN	NaN	NaN	NaN	NaN	NaN	NaN
NR2F1	5	93583224	93594615	+	NR2F1	ENSG00000175745	nuclear receptor subfamily 2 group F member 1 [Source:HGNC Symbol;Acc:HGNC:7975]	+	gene	Name match	0	2.61171e-13	6.65919e-11	-8.53047	-1.72666	2.01747	-2.96674	NaN	NaN	-5.42831	NaN	NaN	NaN	NaN
RFESD	5	95646754	95684773	+	RFESD	ENSG00000175449	Rieske Fe-S domain containing [Source:HGNC Symbol;Acc:HGNC:29587]	+	gene	Name match	0	3.36307e-09	4.70702e-07	-3.24909	1.34905	0.112368	-0.317006	-1.86854	-3.52293	-3.85164	-4.78503	-2.39303	-2.60556	-2.12547
SPATA9	5	95652181	95698711	-	SPATA9	ENSG00000145757	spermatogenesis associated 9 [Source:HGNC Symbol;Acc:HGNC:22988]	-	gene	Name match	0	0.000287862	0.0114063	-2.20666	0.784369	-0.761474	-1.10779	-1.97411	-3.41127	-2.64044	-4.74376	-1.42411	-1.75693	-2.7549
AC008592.5	5	95849309	95849855	+	AC008592.5	ENSG00000272021	No description	+	gene	Name match	0	0.0016028	0.0453206	-4.94116	-2.5546	NaN	-0.446761	NaN	NaN	NaN	NaN	NaN	NaN	NaN
LINC01554	5	95852232	95860133	+	LINC01554	ENSG00000236882	long intergenic non-protein coding RNA 1554 [Source:HGNC Symbol;Acc:HGNC:24687]	+	gene	Name match	0	2.07233e-05	0.00123359	-3.64884	-3.46833	-2.63566	-1.4536	NaN	NaN	-5.36263	-6.29602	NaN	-5.89416	-5.11451
FAM174A	5	100535305	100586741	+	FAM174A	ENSG00000174132	family with sequence similarity 174 member A [Source:HGNC Symbol;Acc:HGNC:24943]	+	gene	Name match	0	0.000239119	0.00973136	-1.52957	2.33058	3.5593	2.08792	1.28193	1.18286	1.03688	0.51229	1.27885	1.03968	1.78456
SLCO4C1	5	102233986	102296549	-	SLCO4C1	ENSG00000173930	solute carrier organic anion transporter family member 4C1 [Source:HGNC Symbol;Acc:HGNC:23612]	-	gene	Name match	0	7.03221e-09	9.24794e-07	-2.79111	1.97678	0.80838	1.86755	-1.85386	-1.56281	-1.4491	-1.41997	-2.53267	0.0193717	-1.55565
C5orf30	5	103258702	103278660	+	C5orf30	ENSG00000181751	chromosome 5 open reading frame 30 [Source:HGNC Symbol;Acc:HGNC:25052]	+	gene	Name match	0	7.16112e-05	0.00354911	-1.54889	3.48641	3.26837	3.3133	2.39953	1.00847	1.25499	0.548834	2.39214	1.60869	1.93921
TICAM2	5	115578650	115602479	-	TICAM2	ENSG00000243414	toll like receptor adaptor molecule 2 [Source:HGNC Symbol;Acc:HGNC:21354]	-	gene	Name match	0	3.92699e-05	0.00214427	2.18511	0.447095	0.334398	-0.207568	1.6071	2.84965	2.52597	2.74129	0.76974	2.45704	2.10758
CDO1	5	115804733	115816954	-	CDO1	ENSG00000129596	cysteine dioxygenase type 1 [Source:HGNC Symbol;Acc:HGNC:1795]	-	gene	Name match	0	1.15798e-06	9.70121e-05	-4.90052	-2.9703	0.392886	-3.86246	-5.6133	NaN	NaN	-6.38295	-5.70715	NaN	-4.61648
AP3S1	5	115841481	115914081	+	AP3S1	ENSG00000177879	adaptor related protein complex 3 sigma 1 subunit [Source:HGNC Symbol;Acc:HGNC:2013]	+	gene	Name match	0	0.000102466	0.00479569	-1.29551	4.20504	4.55388	4.43404	3.08773	3.53536	2.50339	3.05029	2.42191	3.13201	2.95037
PPIC	5	123023250	123036741	-	PPIC	ENSG00000168938	peptidylprolyl isomerase C [Source:HGNC Symbol;Acc:HGNC:9256]	-	gene	Name match	0	3.4434e-08	3.97509e-06	-6.66008	-1.40654	0.179968	-5.38616	NaN	NaN	NaN	NaN	NaN	-5.91983	NaN
LMNB1	5	126776623	126837020	+	LMNB1	ENSG00000113368	lamin B1 [Source:HGNC Symbol;Acc:HGNC:6637]	+	gene	Name match	0	6.41856e-09	8.51606e-07	-2.02877	4.0692	4.77213	5.1408	2.7002	2.99124	1.83636	1.65435	2.9239	2.52643	2.9334
ISOC1	5	129094751	129114028	+	ISOC1	ENSG00000066583	isochorismatase domain containing 1 [Source:HGNC Symbol;Acc:HGNC:24254]	+	gene	Name match	0	0.00182932	0.0499204	-1.2326	2.81863	3.67402	3.21061	2.59983	2.40916	1.49284	1.20912	2.00622	2.11199	1.1427
AC026398.1	5	131807143	131994278	-	AC026398.1	ENSG00000281938	No description	-	gene	Name match	0	5.1319e-05	0.00267992	-3.05816	2.16432	-0.867403	-4.96147	-2.03989	-2.14946	-2.9636	-2.25314	-2.52076	-2.1732	-2.54556
ACSL6	5	131949973	132012243	-	ACSL6	ENSG00000164398	acyl-CoA synthetase long chain family member 6 [Source:HGNC Symbol;Acc:HGNC:16496]	-	gene	Name match	0	0.000141589	0.00632582	-3.23972	1.11154	-2.41973	-8.01903	-2.5702	-3.39967	-4.21381	-3.19967	-4.1913	-4.46523	-4.77305
P4HA2-AS1	5	132184876	132192808	+	P4HA2-AS1	ENSG00000237714	P4HA2 antisense RNA 1 [Source:HGNC Symbol;Acc:HGNC:43560]	+	gene	Name match	0	1.41346e-07	1.45935e-05	-7.7576	-0.849802	1.77642	NaN	NaN	NaN	NaN	NaN	NaN	NaN	NaN
P4HA2	5	132191838	132295315	-	P4HA2	ENSG00000072682	prolyl 4-hydroxylase subunit alpha 2 [Source:HGNC Symbol;Acc:HGNC:8547]	-	gene	Name match	0	2.02638e-06	0.00015951	-2.90762	-0.9582	0.97809	-3.01263	-3.17852	-3.78559	-3.01477	-2.50759	-3.14112	-3.23817	-4.15897
IL4	5	132673986	132682676	+	IL4	ENSG00000113520	interleukin 4 [Source:HGNC Symbol;Acc:HGNC:6014]	+	gene	Name match	0	5.97419e-05	0.00305983	-4.17187	-1.81323	-1.30249	-1.21997	NaN	-3.21532	NaN	NaN	NaN	NaN	NaN
SLC25A48	5	135579202	135889770	+	SLC25A48	ENSG00000145832	solute carrier family 25 member 48 [Source:HGNC Symbol;Acc:HGNC:30451]	+	gene	Name match	0	0.00128737	0.0381102	-5.11809	-4.32046	NaN	-6.38255	NaN	NaN	NaN	NaN	NaN	NaN	NaN
KIF20A	5	138178719	138187715	+	KIF20A	ENSG00000112984	kinesin family member 20A [Source:HGNC Symbol;Acc:HGNC:9787]	+	gene	Name match	0	1.13125e-23	8.50527e-21	-4.36859	2.43573	1.95689	2.51826	-1.56091	-1.53572	-1.84462	-3.43009	-2.86121	-2.58766	-2.14905
CDC25C	5	138285265	138338355	-	CDC25C	ENSG00000158402	cell division cycle 25C [Source:HGNC Symbol;Acc:HGNC:1727]	-	gene	Name match	0	2.47223e-12	5.51259e-10	-3.79653	0.13981	-0.161378	0.82651	-3.63705	-2.7847	-3.05827	-3.4067	-4.31586	-6.5898	-3.81015
CYSTM1	5	140174642	140282052	+	CYSTM1	ENSG00000120306	cysteine rich transmembrane module containing 1 [Source:HGNC Symbol;Acc:HGNC:30239]	+	gene	Name match	0	2.51229e-16	8.87535e-14	-3.0182	3.87061	4.25846	4.38134	1.34829	1.70879	1.22964	0.641381	0.243714	0.991154	0.672021
APBB3	5	140558268	140564781	-	APBB3	ENSG00000113108	amyloid beta precursor protein binding family B member 3 [Source:HGNC Symbol;Acc:HGNC:20708]	-	gene	Name match	0	0.000599685	0.0204703	1.3932	3.21492	2.80262	3.02046	3.8558	3.57429	4.83954	4.69686	4.51706	3.97518	4.14909
AC116353.4	5	140562443	140592123	-	AC116353.4	ENSG00000283155	No description	-	gene	Name match	0	0.000311914	0.0121529	1.67483	2.11356	1.40268	2.10475	2.83662	2.9616	3.99219	3.96131	3.46499	3.22523	3.30051
AC116353.5	5	140569962	140594570	-	AC116353.5	ENSG00000283602	No description	-	gene	Name match	0	1.19359e-07	1.25667e-05	3.98672	-3.4878	-4.24009	-3.795	-0.687863	0.338931	0.0102202	1.13572	-0.35429	-0.665698	-0.0465175
AC091925.1	5	143406959	143407420	+	AC091925.1	ENSG00000279130	No description	+	gene	Name match	0	0.00147563	0.0424616	-4.17615	-3.31095	-0.0632463	-2.20311	NaN	NaN	NaN	NaN	-3.46284	NaN	NaN
AC008696.2	5	143605628	143828772	+	AC008696.2	ENSG00000249881	No description	+	gene	Name match	0	2.00622e-05	0.00120546	-4.63643	-2.56249	0.100252	-2.45465	NaN	NaN	NaN	-3.97514	NaN	NaN	NaN
DPYSL3	5	147390811	147510056	-	DPYSL3	ENSG00000113657	dihydropyrimidinase like 3 [Source:HGNC Symbol;Acc:HGNC:3015]	-	gene	Name match	0	0.00030401	0.0119014	2.49243	-3.68079	-0.345622	0.485942	2.50275	1.12576	1.65052	0.589554	1.51899	1.95947	2.93591
AFAP1L1	5	149271871	149341802	+	AFAP1L1	ENSG00000157510	actin filament associated protein 1 like 1 [Source:HGNC Symbol;Acc:HGNC:26714]	+	gene	Name match	0	0.000856288	0.0275157	-2.86668	-2.20465	1.19834	-3.23431	-2.07827	-6.74424	-3.97341	-6.49177	-1.77158	-3.63047	-2.98833
ARHGEF37	5	149551947	149634968	+	ARHGEF37	ENSG00000183111	Rho guanine nucleotide exchange factor 37 [Source:HGNC Symbol;Acc:HGNC:34430]	+	gene	Name match	0	1.92143e-11	3.75602e-09	-4.09012	1.4479	-0.682902	-1.27023	-5.31058	-3.21722	-3.7318	-3.96475	-3.0825	-3.94139	-4.67632
PPARGC1B	5	149730298	149855022	+	PPARGC1B	ENSG00000155846	PPARG coactivator 1 beta [Source:HGNC Symbol;Acc:HGNC:30022]	+	gene	Name match	0	7.20506e-05	0.00356568	1.96847	-0.358168	-0.25064	0.0337019	0.31674	1.96918	2.52792	1.91646	1.3516	1.19583	1.22661
CSF1R	5	150053291	150113372	-	CSF1R	ENSG00000182578	colony stimulating factor 1 receptor [Source:HGNC Symbol;Acc:HGNC:2433]	-	gene	Name match	0	1.82639e-05	0.00111802	2.86314	2.9948	3.43943	2.66673	4.36522	7.0336	6.49328	5.85046	3.50328	5.01616	5.66596
PDGFRB	5	150113837	150155872	-	PDGFRB	ENSG00000113721	platelet derived growth factor receptor beta [Source:HGNC Symbol;Acc:HGNC:8804]	-	gene	Name match	0	0.000876568	0.0281058	-2.05924	-0.690449	1.11152	-2.6289	-3.31835	-2.05506	-1.76229	-2.20535	-3.60484	-1.31109	-2.26263
GPX3	5	151020438	151028993	+	GPX3	ENSG00000211445	glutathione peroxidase 3 [Source:HGNC Symbol;Acc:HGNC:4555]	+	gene	Name match	0	1.87492e-05	0.00114045	-2.75775	1.2266	3.18102	-0.45488	-0.416405	-1.58148	-0.0979352	0.00489474	-2.53773	-2.05267	-1.2089
SLC36A2	5	151314978	151347590	-	SLC36A2	ENSG00000186335	solute carrier family 36 member 2 [Source:HGNC Symbol;Acc:HGNC:18762]	-	gene	Name match	0	0.0011091	0.0338762	-4.93426	-6.51686	-2.18169	NaN	NaN	NaN	NaN	NaN	-6.66875	NaN	NaN
KIF4B	5	155013755	155018132	+	KIF4B	ENSG00000226650	kinesin family member 4B [Source:HGNC Symbol;Acc:HGNC:6322]	+	gene	Name match	0	6.49037e-12	1.35936e-09	-4.9048	-1.42598	-0.950001	-1.12549	NaN	NaN	NaN	NaN	-4.70715	-5.98108	-4.87951
TIMD4	5	156919282	156963255	-	TIMD4	ENSG00000145850	T-cell immunoglobulin and mucin domain containing 4 [Source:HGNC Symbol;Acc:HGNC:25132]	-	gene	Name match	0	2.82635e-11	5.41661e-09	-7.05083	4.65063	4.73847	NaN	-5.11995	-4.14206	-4.9562	-1.88959	-1.75436	-4.48773	-3.12312
AC025437.4	5	158175396	158200016	+	AC025437.4	ENSG00000253673	No description	+	gene	Name match	0	0.0003623	0.0137219	-5.43409	-0.870714	-1.30108	NaN	NaN	NaN	NaN	NaN	NaN	NaN	NaN
AC134043.1	5	159209921	159248796	+	AC134043.1	ENSG00000253256	No description	+	gene	Name match	0	1.65477e-07	1.67893e-05	-6.34104	0.0307397	-0.52891	-2.08381	NaN	NaN	NaN	NaN	NaN	NaN	NaN
LINC01932	5	159227715	159245127	+	LINC01932	ENSG00000253315	long intergenic non-protein coding RNA 1932 [Source:HGNC Symbol;Acc:HGNC:52755]	+	gene	Name match	0	1.37982e-06	0.00011349	-5.87746	-1.62159	-0.373889	-0.928793	NaN	NaN	NaN	NaN	NaN	NaN	NaN
PTTG1	5	160421822	160428744	+	PTTG1	ENSG00000164611	pituitary tumor-transforming 1 [Source:HGNC Symbol;Acc:HGNC:9690]	+	gene	Name match	0	2.07061e-14	5.80999e-12	-2.80851	3.5023	3.60453	3.53149	0.677546	1.24039	0.648648	-0.217628	0.522297	0.205929	0.963879
HMMR	5	163460203	163491945	+	HMMR	ENSG00000072571	hyaluronan mediated motility receptor [Source:HGNC Symbol;Acc:HGNC:5012]	+	gene	Name match	0	2.42603e-29	2.84545e-26	-4.86308	3.08008	2.0259	2.81986	-2.06744	-2.23395	-1.65216	-3.14194	-2.16129	-3.24258	-1.96044
HMMR-AS1	5	163483065	163494058	-	HMMR-AS1	ENSG00000251018	HMMR antisense RNA 1 [Source:HGNC Symbol;Acc:HGNC:49149]	-	gene	Name match	0	4.90127e-09	6.62281e-07	-4.66727	0.638422	-0.113873	0.205692	-2.41962	-4.44174	NaN	NaN	NaN	NaN	-4.00776
SLIT3	5	168661733	169301129	-	SLIT3	ENSG00000184347	slit guidance ligand 3 [Source:HGNC Symbol;Acc:HGNC:11087]	-	gene	Name match	0	1.32312e-05	0.000849867	-5.44116	-6.67393	-1.90266	-8.15105	-8.31693	NaN	NaN	NaN	NaN	NaN	-6.90507
SPDL1	5	169583634	169604778	+	SPDL1	ENSG00000040275	spindle apparatus coiled-coil protein 1 [Source:HGNC Symbol;Acc:HGNC:26010]	+	gene	Name match	0	0.000931103	0.0296171	-1.18862	1.53808	1.68555	2.0561	0.768658	0.216028	0.270101	-0.421317	1.00622	0.470511	0.678352
LINC01366	5	170331429	170333879	+	LINC01366	ENSG00000235172	long intergenic non-protein coding RNA 1366 [Source:HGNC Symbol;Acc:HGNC:27416]	+	gene	Name match	0	5.86706e-07	5.28522e-05	-3.77613	0.297257	1.23684	-1.71038	NaN	-3.48334	-4.29748	-5.23087	-2.55508	-2.50708	-3.4644
SFXN1	5	175477062	175529742	+	SFXN1	ENSG00000164466	sideroflexin 1 [Source:HGNC Symbol;Acc:HGNC:16085]	+	gene	Name match	0	0.000616216	0.0209371	-1.19581	3.02612	2.06695	3.22876	1.59629	1.28842	1.09096	1.06506	2.19419	1.45493	1.84579
SLC34A1	5	177379235	177398848	+	SLC34A1	ENSG00000131183	solute carrier family 34 member 1 [Source:HGNC Symbol;Acc:HGNC:11019]	+	gene	Name match	0	2.33986e-05	0.0013586	-4.75069	-4.28225	-3.18655	-4.91138	-6.66222	NaN	NaN	NaN	NaN	NaN	NaN
PDLIM7	5	177483394	177497606	-	PDLIM7	ENSG00000196923	PDZ and LIM domain 7 [Source:HGNC Symbol;Acc:HGNC:22958]	-	gene	Name match	0	0.00133708	0.0392647	-1.28214	4.53127	5.31773	2.86047	3.50645	3.08298	3.05662	3.34308	3.09871	3.07817	3.12107
HNRNPAB	5	178204507	178211163	+	HNRNPAB	ENSG00000197451	heterogeneous nuclear ribonucleoprotein A/B [Source:HGNC Symbol;Acc:HGNC:5034]	+	gene	Name match	0	0.00148755	0.0427351	-0.953134	5.62699	6.12223	6.47698	4.86168	5.29994	5.11082	4.68388	5.19626	4.86667	5.17726
COL23A1	5	178237618	178590555	-	COL23A1	ENSG00000050767	collagen type XXIII alpha 1 chain [Source:HGNC Symbol;Acc:HGNC:22990]	-	gene	Name match	0	5.8382e-10	9.15443e-08	-3.31661	0.749443	1.38542	0.497739	-2.39606	-1.17025	-3.06239	-2.30773	-2.68256	-3.76385	-3.9842
ADAMTS2	5	179110851	179345430	-	ADAMTS2	ENSG00000087116	ADAM metallopeptidase with thrombospondin type 1 motif 2 [Source:HGNC Symbol;Acc:HGNC:218]	-	gene	Name match	0	1.06085e-05	0.000697449	-3.68593	-3.96534	-0.482423	-3.98304	-6.60835	-5.30854	-7.44461	-4.378	NaN	-5.39117	-5.61153
FLT4	5	180601506	180649624	-	FLT4	ENSG00000037280	fms related tyrosine kinase 4 [Source:HGNC Symbol;Acc:HGNC:3767]	-	gene	Name match	0	1.34706e-08	1.70253e-06	-3.96319	0.786562	1.6654	-2.29323	-1.77105	-2.95071	-3.29536	-4.15075	-4.72288	-5.67489	-3.35919
BTNL8	5	180899077	180950906	+	BTNL8	ENSG00000113303	butyrophilin like 8 [Source:HGNC Symbol;Acc:HGNC:26131]	+	gene	Name match	0	1.88196e-05	0.0011425	-4.44683	-0.443116	-1.82768	-0.734885	-4.45536	NaN	-3.12168	NaN	NaN	NaN	NaN
BTNL3	5	180988845	181006727	+	BTNL3	ENSG00000168903	butyrophilin like 3 [Source:HGNC Symbol;Acc:HGNC:1143]	+	gene	Name match	0	1.41223e-09	2.10199e-07	-5.51784	-1.01143	-1.46416	0.77101	NaN	-4.79203	-3.60617	NaN	NaN	NaN	NaN
AL035696.3	6	181466	205484	-	AL035696.3	ENSG00000263667	No description	-	gene	Name match	0	8.67511e-07	7.50359e-05	-4.83039	0.561757	-0.569049	-2.54542	NaN	NaN	NaN	-3.48094	-4.02754	NaN	NaN
AL035696.4	6	184339	186899	+	null					Not found	0	1.05296e-06	8.9363e-05	-3.27466	1.35112	0.772363	-1.07276	-1.76221	-2.97697	-3.27653	-2.62496	-1.68613	-3.32263	NaN
FOXC1	6	1609972	1613897	+	FOXC1	ENSG00000054598	forkhead box C1 [Source:HGNC Symbol;Acc:HGNC:3800]	+	gene	Name match	0	3.52272e-07	3.34282e-05	-4.54558	-2.22812	1.84401	-3.96828	-3.45609	-6.47821	-3.12242	-4.05581	-5.54994	-4.82387	-5.45927
SLC22A23	6	3268962	3457022	-	SLC22A23	ENSG00000137266	solute carrier family 22 member 23 [Source:HGNC Symbol;Acc:HGNC:21106]	-	gene	Name match	0	2.8372e-05	0.00161225	-2.00873	2.31028	2.33635	0.0916126	0.955944	-1.08877	-0.67835	-0.769531	0.0444261	-0.249406	-0.496729
PXDC1	6	3722614	3752026	-	PXDC1	ENSG00000168994	PX domain containing 1 [Source:HGNC Symbol;Acc:HGNC:21361]	-	gene	Name match	0	0.000370758	0.0139498	-1.74699	1.41791	2.91248	0.802271	1.16432	-0.602539	-0.0411677	-0.430237	-0.128838	0.396931	0.0482514
AL031123.1	6	6692744	6739030	-	AL031123.1	ENSG00000226281	No description	-	gene	Name match	0	0.000884136	0.0282711	-1.97438	0.53531	0.180351	1.26288	-2.29532	-1.44297	-1.0161	-0.158077	-1.65221	-3.24807	-2.2985
EEF1E1	6	8073360	8102578	-	EEF1E1	ENSG00000124802	eukaryotic translation elongation factor 1 epsilon 1 [Source:HGNC Symbol;Acc:HGNC:3212]	-	gene	Name match	0	1.2999e-05	0.000836787	-1.46273	2.70928	3.16538	3.61329	1.49706	1.84593	1.38688	1.42702	1.72297	1.56585	1.84233
RNF182	6	13924446	13980302	+	RNF182	ENSG00000180537	ring finger protein 182 [Source:HGNC Symbol;Acc:HGNC:28522]	+	gene	Name match	0	5.53358e-09	7.39206e-07	-4.48292	-0.457088	-1.20938	-0.991698	-5.51513	NaN	NaN	NaN	-4.02402	-3.88291	-7.10327
ID4	6	19837386	19840684	+	ID4	ENSG00000172201	inhibitor of DNA binding 4, HLH protein [Source:HGNC Symbol;Acc:HGNC:5363]	+	gene	Name match	0	2.87809e-09	4.06706e-07	-8.05624	-2.8466	0.659835	-4.54612	NaN	NaN	NaN	NaN	NaN	NaN	NaN
GMNN	6	24774931	24786099	+	GMNN	ENSG00000112312	geminin, DNA replication inhibitor [Source:HGNC Symbol;Acc:HGNC:17493]	+	gene	Name match	0	2.51207e-08	2.98215e-06	-2.17231	2.8482	2.56999	3.4755	-0.0906031	0.526692	1.24307	0.93916	0.606962	0.233493	1.00452
SLC17A3	6	25833066	25882286	-	SLC17A3	ENSG00000124564	solute carrier family 17 member 3 [Source:HGNC Symbol;Acc:HGNC:10931]	-	gene	Name match	0	0.00122636	0.036637	-3.36193	-2.27058	-4.02287	-6.16274	-6.32862	NaN	-6.16488	NaN	-5.42247	NaN	-6.91676
HIST1H2BH	6	26251651	26253710	+	HIST1H2BH	ENSG00000275713	histone cluster 1 H2B family member h [Source:HGNC Symbol;Acc:HGNC:4755]	+	gene	Name match	0	0.00173092	0.0478136	3.4972	-1.07531	-2.05	-2.18987	4.14498	-0.377866	-0.661489	-0.295319	0.647262	-0.0108139	0.586628
GABBR1	6	29555629	29633976	-	GABBR1	ENSG00000204681	gamma-aminobutyric acid type B receptor subunit 1 [Source:HGNC Symbol;Acc:HGNC:4070]	-	gene	Name match	0	0.00108682	0.0332649	1.37296	3.73642	3.31779	3.0833	4.23429	4.3826	5.40772	5.0069	4.29131	4.72615	4.04584
TRIM10	6	30151945	30160934	-	TRIM10	ENSG00000204613	tripartite motif containing 10 [Source:HGNC Symbol;Acc:HGNC:10072]	-	gene	Name match	0	3.44916e-05	0.00191728	-4.20086	3.77257	1.56638	0.066112	0.767591	NaN	-3.82355	-4.49391	-3.23315	-2.21757	-3.72744
TUBB	6	30720201	30725426	+	TUBB	ENSG00000196230	tubulin beta class I [Source:HGNC Symbol;Acc:HGNC:20778]	+	gene	Name match	0	1.75391e-08	2.1654e-06	-1.85078	7.10906	7.4753	8.05287	5.7707	6.19339	4.96197	4.75835	5.92034	5.4332	5.88362
AL662797.1	6	30723105	30723877	-	AL662797.1	ENSG00000237923	No description	-	gene	Name match	0	1.89262e-07	1.89082e-05	-1.73354	7.18249	7.23926	7.99095	5.64332	6.26932	5.07454	4.93577	6.01858	5.41091	5.88619
TCF19	6	31158542	31167159	+	TCF19	ENSG00000137310	transcription factor 19 [Source:HGNC Symbol;Acc:HGNC:11629]	+	gene	Name match	0	1.66992e-09	2.44216e-07	-2.05893	3.07851	3.3172	3.7007	1.11189	1.56674	0.835061	0.531721	1.48893	0.91871	1.72061
LY6G6D	6	31715356	31717804	+	LY6G6D	ENSG00000244355	lymphocyte antigen 6 family member G6D [Source:HGNC Symbol;Acc:HGNC:13935]	+	gene	Name match	0	6.59454e-06	0.000460393	-5.28377	3.45861	5.11887	-1.29153	1.02801	NaN	NaN	-2.96402	NaN	-1.33977	-3.36748
HSPA1A	6	31815464	31817946	+	HSPA1A	ENSG00000204389	heat shock protein family A (Hsp70) member 1A [Source:HGNC Symbol;Acc:HGNC:5232]	+	gene	Name match	0	5.48817e-06	0.000394905	-1.58748	3.79431	4.00649	4.11055	2.56683	2.42594	1.74367	2.39524	1.49474	2.25496	2.65567
HSPA1B	6	31827735	31830255	+	HSPA1B	ENSG00000204388	heat shock protein family A (Hsp70) member 1B [Source:HGNC Symbol;Acc:HGNC:5233]	+	gene	Name match	0	2.48281e-06	0.000193363	-1.83145	1.33905	2.23019	1.58726	-0.0621401	0.160857	-0.74639	-0.127239	-0.387314	-0.456888	0.194749
SLC44A4	6	31863192	31879046	-	SLC44A4	ENSG00000204385	solute carrier family 44 member 4 [Source:HGNC Symbol;Acc:HGNC:13941]	-	gene	Name match	0	1.01037e-06	8.59971e-05	-4.15746	-1.4237	-1.23045	-3.2634	NaN	NaN	NaN	-6.00628	NaN	-4.28249	-5.23981
TNXB	6	32041153	32115334	-	TNXB	ENSG00000168477	tenascin XB [Source:HGNC Symbol;Acc:HGNC:11976]	-	gene	Name match	0	2.51648e-06	0.000195724	-2.41405	1.44588	-1.49663	-0.960192	-1.62931	-2.47455	-2.75647	-2.64453	-1.9248	-2.0877	-2.24276
FKBPL	6	32128707	32130291	-	FKBPL	ENSG00000204315	FK506 binding protein like [Source:HGNC Symbol;Acc:HGNC:13949]	-	gene	Name match	0	8.02068e-05	0.00390021	-1.60329	0.791263	1.4612	1.63028	-0.325675	-0.34779	-0.498963	-0.872926	-0.249599	-0.634563	0.0558148
HLA-DQA2	6	32741342	32747215	+	HLA-DQA2	ENSG00000237541	major histocompatibility complex, class II, DQ alpha 2 [Source:HGNC Symbol;Acc:HGNC:4943]	+	gene	Name match	0	0.00054532	0.0189341	4.19613	0.825131	1.07284	-1.46558	5.00054	6.52588	0.242777	1.97235	0.137185	3.91636	4.98364
HLA-DMB	6	32934629	32941070	-	HLA-DMB	ENSG00000242574	major histocompatibility complex, class II, DM beta [Source:HGNC Symbol;Acc:HGNC:4935]	-	gene	Name match	0	0.000184029	0.00783748	1.94593	4.79346	4.77386	3.56079	5.29537	6.37624	6.79942	7.05076	5.15817	6.59696	5.82021
AL645941.2	6	32937364	32953122	-	AL645941.2	ENSG00000248993	No description	-	gene	Name match	0	0.000136662	0.00614131	1.70052	5.53608	5.69853	5.27083	6.50265	7.45177	7.35128	7.62971	5.98639	7.2807	6.74117
HLA-DMA	6	32948613	32969094	-	HLA-DMA	ENSG00000204257	major histocompatibility complex, class II, DM alpha [Source:HGNC Symbol;Acc:HGNC:4934]	-	gene	Name match	0	0.00101514	0.0315651	1.22831	5.20154	5.81725	5.38583	6.04707	6.68457	6.91932	6.82402	6.11272	6.91401	6.41476
KIFC1	6	33391536	33409924	+	KIFC1	ENSG00000237649	kinesin family member C1 [Source:HGNC Symbol;Acc:HGNC:6389]	+	gene	Name match	0	4.53057e-20	2.37224e-17	-4.34172	3.30265	3.17347	3.5829	-2.90311	-0.181064	-0.891366	-1.35082	-1.1896	-2.42289	-0.509393
LHFPL5	6	35805293	35833874	+	LHFPL5	ENSG00000197753	LHFPL tetraspan subfamily member 5 [Source:HGNC Symbol;Acc:HGNC:21253]	+	gene	Name match	0	1.59404e-05	0.000999793	-1.64995	1.16112	1.22089	1.47394	-0.608418	-1.30861	-0.557146	-0.530065	-0.242835	-0.27576	-0.109092
SRPK1	6	35832966	35921342	-	SRPK1	ENSG00000096063	SRSF protein kinase 1 [Source:HGNC Symbol;Acc:HGNC:11305]	-	gene	Name match	0	1.66706e-05	0.00104004	-1.37223	3.52432	3.28973	3.9759	2.16039	1.86355	1.58574	1.82347	2.66368	2.23806	2.39707
SLC26A8	6	35943514	36024868	-	SLC26A8	ENSG00000112053	solute carrier family 26 member 8 [Source:HGNC Symbol;Acc:HGNC:14468]	-	gene	Name match	0	4.93576e-07	4.52977e-05	-2.58993	0.688779	-0.247312	0.490138	-3.26927	-2.85081	-1.59095	-1.84627	-2.26358	-4.44441	-1.96432
DPRXP2	6	35989515	35991374	-	null					Not found	0	2.03684e-05	0.00121886	-4.75105	-1.93656	0.633077	-1.82872	-2.73157	NaN	NaN	NaN	NaN	NaN	NaN
PPIL1	6	36854827	36875024	-	PPIL1	ENSG00000137168	peptidylprolyl isomerase like 1 [Source:HGNC Symbol;Acc:HGNC:9260]	-	gene	Name match	0	8.2057e-06	0.000560204	-1.59621	2.58939	2.92093	2.98673	1.18454	1.48435	0.93325	0.367069	1.53291	0.87816	1.33023
FGD2	6	37005646	37029070	+	FGD2	ENSG00000146192	FYVE, RhoGEF and PH domain containing 2 [Source:HGNC Symbol;Acc:HGNC:3664]	+	gene	Name match	0	0.000116488	0.00534116	2.39367	2.63114	2.60231	0.419178	3.21827	4.76167	5.22173	4.90122	2.97741	4.85202	3.94084
MDGA1	6	37630679	37699306	-	MDGA1	ENSG00000112139	MAM domain containing glycosylphosphatidylinositol anchor 1 [Source:HGNC Symbol;Acc:HGNC:19267]	-	gene	Name match	0	8.97697e-05	0.00426617	3.0882	-6.66652	-5.19642	-1.66791	0.2679	0.0037459	-1.04775	-0.615648	-0.279256	0.477508	-0.831576
DAAM2	6	39792298	39904877	+	DAAM2	ENSG00000146122	dishevelled associated activator of morphogenesis 2 [Source:HGNC Symbol;Acc:HGNC:18143]	+	gene	Name match	0	1.40574e-29	1.68241e-26	-7.65044	0.301641	0.0520939	-0.603195	-8.17847	-8.20058	NaN	NaN	-5.46496	-8.54625	NaN
AL590999.1	6	39881804	39900071	-	AL590999.1	ENSG00000235033	No description	-	gene	Name match	0	5.32167e-19	2.47686e-16	-7.44243	-1.61697	-2.00003	-1.92417	-7.25998	NaN	NaN	NaN	NaN	NaN	NaN
MOCS1	6	39899578	39934551	-	MOCS1	ENSG00000124615	molybdenum cofactor synthesis 1 [Source:HGNC Symbol;Acc:HGNC:7190]	-	gene	Name match	0	5.93637e-10	9.28354e-08	-3.61384	-0.0280825	0.309419	-1.60097	-4.53238	-4.87643	-4.1056	-6.03899	-2.8607	-3.76266	-3.27252
TSPO2	6	41042554	41044337	+	TSPO2	ENSG00000112212	translocator protein 2 [Source:HGNC Symbol;Acc:HGNC:21256]	+	gene	Name match	0	0.000767899	0.0252709	-2.53086	2.70095	0.0100606	-0.599292	-1.88065	NaN	-1.71691	-0.235258	-0.859023	-0.745933	-0.966288
MDFI	6	41636882	41654246	+	MDFI	ENSG00000112559	MyoD family inhibitor [Source:HGNC Symbol;Acc:HGNC:6967]	+	gene	Name match	0	3.78937e-08	4.33184e-06	-6.47629	-4.76013	1.3824	-3.06733	NaN	NaN	NaN	NaN	NaN	-5.18595	-5.40631
AL109615.3	6	43995723	44074652	-	AL109615.3	ENSG00000237686	No description	-	gene	Name match	0	0.00160593	0.0453586	-5.13513	-4.62411	-2.3764	NaN	NaN	NaN	NaN	NaN	NaN	NaN	NaN
C6orf223	6	44000580	44005958	+	C6orf223	ENSG00000181577	chromosome 6 open reading frame 223 [Source:HGNC Symbol;Acc:HGNC:28692]	+	gene	Name match	0	1.43298e-05	0.000910463	-4.42649	-1.58738	-0.720766	-5.2869	NaN	-6.4749	NaN	-6.22242	NaN	NaN	-4.04092
SLC29A1	6	44219505	44234151	+	SLC29A1	ENSG00000112759	solute carrier family 29 member 1 (Augustine blood group) [Source:HGNC Symbol;Acc:HGNC:11003]	+	gene	Name match	0	3.40093e-05	0.00189586	-1.42574	3.36267	3.44747	3.53425	1.31936	2.35473	2.30878	1.59589	2.08066	1.39277	1.97358
NFKBIE	6	44258166	44265788	-	NFKBIE	ENSG00000146232	NFKB inhibitor epsilon [Source:HGNC Symbol;Acc:HGNC:7799]	-	gene	Name match	0	1.15976e-05	0.000753188	2.38811	2.45026	3.02464	2.88857	4.39697	5.54002	5.68184	5.81897	3.58852	4.22731	4.64305
ENPP4	6	46129993	46146699	+	ENPP4	ENSG00000001561	ectonucleotide pyrophosphatase/phosphodiesterase 4 (putative) [Source:HGNC Symbol;Acc:HGNC:3359]	+	gene	Name match	0	9.75083e-08	1.03592e-05	-1.87279	3.83321	3.12481	3.88843	0.921479	1.1842	1.82073	1.52978	2.20276	1.94287	1.69713
ADGRF5	6	46852512	46954943	-	ADGRF5	ENSG00000069122	adhesion G protein-coupled receptor F5 [Source:HGNC Symbol;Acc:HGNC:19030]	-	gene	Name match	0	5.54617e-07	5.01928e-05	-4.65882	-2.07088	0.597159	-3.72857	-4.89446	-5.65354	NaN	NaN	-5.72527	-7.58417	-3.6346
CENPQ	6	49463378	49493107	+	CENPQ	ENSG00000031691	centromere protein Q [Source:HGNC Symbol;Acc:HGNC:21347]	+	gene	Name match	0	0.000132734	0.00600621	-1.68045	1.3053	1.33323	2.62429	0.367553	-0.440437	-0.412117	-0.139056	-0.200227	0.910505	-0.164
RHAG	6	49605158	49636884	-	RHAG	ENSG00000112077	Rh-associated glycoprotein [Source:HGNC Symbol;Acc:HGNC:10006]	-	gene	Name match	0	2.47561e-26	2.5031e-23	-7.92863	4.62058	3.15613	2.27152	-2.91117	NaN	-5.74743	-5.68082	-2.8351	NaN	-4.49931
CRISP2	6	49692358	49713590	-	CRISP2	ENSG00000124490	cysteine rich secretory protein 2 [Source:HGNC Symbol;Acc:HGNC:12024]	-	gene	Name match	0	8.4121e-29	9.4869e-26	-8.36379	2.68709	0.975434	2.63527	NaN	NaN	-4.92146	-4.85485	NaN	NaN	NaN
AL121950.1	6	49721931	49724007	+	AL121950.1	ENSG00000279127	No description	+	gene	Name match	0	1.04738e-16	3.93734e-14	-7.56929	1.31493	-1.77235	1.68363	NaN	NaN	NaN	NaN	NaN	NaN	-4.54071
CRISP3	6	49727384	49744437	-	CRISP3	ENSG00000096006	cysteine rich secretory protein 3 [Source:HGNC Symbol;Acc:HGNC:16904]	-	gene	Name match	0	1.4013e-45	5.09232e-42	-10.5055	7.36066	6.98171	8.51617	NaN	NaN	-1.58039	-3.09875	-2.74488	-1.84889	-4.23917
MCM3	6	52264009	52284881	-	MCM3	ENSG00000112118	minichromosome maintenance complex component 3 [Source:HGNC Symbol;Acc:HGNC:6945]	-	gene	Name match	0	1.01347e-05	0.000673088	-1.59984	4.58287	4.64132	5.80825	3.49456	3.37347	2.74946	2.42246	4.12792	3.26571	3.78118
BMP5	6	55753645	55875564	-	BMP5	ENSG00000112175	bone morphogenetic protein 5 [Source:HGNC Symbol;Acc:HGNC:1072]	-	gene	Name match	0	2.41535e-15	7.61536e-13	-9.83448	-2.32011	1.69188	-2.59929	NaN	NaN	NaN	NaN	NaN	NaN	NaN
COL21A1	6	56056590	56394094	-	COL21A1	ENSG00000124749	collagen type XXI alpha 1 chain [Source:HGNC Symbol;Acc:HGNC:17025]	-	gene	Name match	0	2.60003e-05	0.00149486	-7.45202	NaN	-1.38591	NaN	NaN	NaN	NaN	NaN	NaN	NaN	NaN
AL713998.1	6	67887646	67889339	-	AL713998.1	ENSG00000227706	No description	-	gene	Name match	0	2.41548e-07	2.34915e-05	-4.91844	-1.78563	0.840585	-2.67779	NaN	-5.18772	-4.00186	NaN	NaN	-5.53339	-4.75374
LINC00472	6	71344344	71420769	-	LINC00472	ENSG00000233237	long intergenic non-protein coding RNA 472 [Source:HGNC Symbol;Acc:HGNC:21380]	-	gene	Name match	0	0.000253667	0.0102311	-3.92581	-0.851101	-1.87349	NaN	-6.2667	-4.70385	NaN	NaN	-6.36055	NaN	-4.26987
MYO6	6	75749192	75919537	+	MYO6	ENSG00000196586	myosin VI [Source:HGNC Symbol;Acc:HGNC:7605]	+	gene	Name match	0	7.67529e-05	0.00374629	-2.49145	-0.142177	-0.466834	-4.13026	-2.61807	-4.83283	-3.2844	-3.74386	-4.25249	-2.89839	-3.20621
LCA5	6	79484991	79537458	-	LCA5	ENSG00000135338	LCA5, lebercilin [Source:HGNC Symbol;Acc:HGNC:31923]	-	gene	Name match	0	0.000881341	0.0282125	-1.70339	0.0967648	0.550219	-0.221004	-1.27795	-2.8335	-2.08821	-3.65903	-1.08707	-1.56911	-0.636221
TTK	6	80003887	80042527	+	TTK	ENSG00000112742	TTK protein kinase [Source:HGNC Symbol;Acc:HGNC:12401]	+	gene	Name match	0	9.95399e-35	1.82419e-31	-6.0438	3.587	4.33504	2.4391	-3.21863	-2.45225	-2.70696	-3.54082	-2.96456	-1.79792	-1.68124
ME1	6	83210389	83431071	-	ME1	ENSG00000065833	malic enzyme 1 [Source:HGNC Symbol;Acc:HGNC:6983]	-	gene	Name match	0	0.000460444	0.0166066	-2.63915	0.940778	2.99138	-4.07033	0.121344	-0.304127	-1.31757	-1.12321	-2.42317	-1.60399	-1.82434
AL391416.1	6	83392416	83393409	+	AL391416.1	ENSG00000219951	No description	+	gene	Name match	0	0.000288398	0.0114187	-4.55381	NaN	2.57287	NaN	-2.47435	-3.49646	NaN	NaN	-3.5682	-3.25717	-3.47752
PRSS35	6	83512538	83525704	+	PRSS35	ENSG00000146250	protease, serine 35 [Source:HGNC Symbol;Acc:HGNC:21387]	+	gene	Name match	0	1.30409e-05	0.000838565	-7.69465	NaN	0.393818	NaN	NaN	NaN	NaN	NaN	NaN	NaN	NaN
AL139042.1	6	88177804	88421033	-	AL139042.1	ENSG00000234426	No description	-	gene	Name match	0	1.57022e-12	3.62535e-10	-5.52936	1.29629	-0.47231	0.285943	-4.23749	NaN	NaN	NaN	-5.33134	NaN	-3.24067
ACTBP8	6	88275882	88276989	-	ACTBP8	ENSG00000220267	actin, beta pseudogene 8 [Source:HGNC Symbol;Acc:HGNC:141]	-	gene	Name match	0	6.19328e-14	1.6893e-11	-5.1614	1.61688	1.10103	0.704818	-3.63099	-4.6531	-4.46724	-2.59328	NaN	NaN	-5.21913
GABRR2	6	89257208	89315299	-	GABRR2	ENSG00000111886	gamma-aminobutyric acid type A receptor rho2 subunit [Source:HGNC Symbol;Acc:HGNC:4091]	-	gene	Name match	0	0.00151548	0.0432897	1.87578	-0.881591	-1.52697	-1.22626	-0.392148	0.677659	1.39404	0.397636	0.196814	-0.581592	1.23939
RRAGD	6	89364636	89412270	-	RRAGD	ENSG00000025039	Ras related GTP binding D [Source:HGNC Symbol;Acc:HGNC:19903]	-	gene	Name match	0	0.000211327	0.00879563	-1.21538	2.27138	2.69205	2.91584	1.4318	1.48769	0.877319	0.955517	1.68419	1.08276	1.56642
AL132996.1	6	90320443	90362632	+	AL132996.1	ENSG00000260271	No description	+	gene	Name match	0	0.00170618	0.0473533	-2.97383	-0.315801	-0.108738	NaN	-5.54377	-3.24396	-5.38002	-3.31341	-5.63762	-2.45212	-6.13191
PRDX2P4	6	100136064	100136663	+	PRDX2P4	ENSG00000213177	peroxiredoxin 2 pseudogene 4 [Source:HGNC Symbol;Acc:HGNC:44969]	+	gene	Name match	0	0.000323249	0.0125305	-2.56323	0.835541	-0.440316	-0.120752	-1.1611	-1.76818	-3.58232	-4.51571	-2.25495	-2.52888	-4.3342
CD24	6	106969831	106975627	-	CD24	ENSG00000272398	CD24 molecule [Source:HGNC Symbol;Acc:HGNC:1645]	-	gene	Name match	0	0	0	-6.277	6.49055	6.4902	6.60201	0.243649	0.696872	-0.702229	-0.298584	0.184566	0.910634	-0.947152
SLC22A16	6	110424687	110476641	-	SLC22A16	ENSG00000004809	solute carrier family 22 member 16 [Source:HGNC Symbol;Acc:HGNC:20302]	-	gene	Name match	0	2.04139e-05	0.00122034	-2.19622	2.41631	1.88456	2.18847	-0.0567754	-1.51701	-1.24095	-1.36076	1.33358	-0.77248	0.494152
RPF2	6	110982015	111028263	+	RPF2	ENSG00000197498	ribosome production factor 2 homolog [Source:HGNC Symbol;Acc:HGNC:20870]	+	gene	Name match	0	0.000991443	0.0310755	-1.23658	0.978463	2.0943	2.28869	0.534064	0.703173	-0.0240877	0.023663	1.02896	0.453722	0.764598
SLC16A10	6	111087503	111231194	+	SLC16A10	ENSG00000112394	solute carrier family 16 member 10 [Source:HGNC Symbol;Acc:HGNC:17027]	+	gene	Name match	0	0.000228651	0.00940019	-1.66283	-0.705719	-1.40068	-1.07941	-2.01902	-3.04114	-3.48754	-4.04242	-2.13633	-3.13154	-2.58407
LAMA4	6	112108760	112254939	-	LAMA4	ENSG00000112769	laminin subunit alpha 4 [Source:HGNC Symbol;Acc:HGNC:6484]	-	gene	Name match	0	4.63075e-07	4.27663e-05	-4.78546	-3.788	-0.0237214	-4.39066	-4.20862	-8.03809	NaN	-7.78562	-7.10982	-7.38375	-6.28218
HS3ST5	6	114055586	114343045	-	HS3ST5	ENSG00000249853	heparan sulfate-glucosamine 3- sulfotransferase 5 [Source:HGNC Symbol;Acc:HGNC:19419]	-	gene	Name match	0	8.70126e-07	7.50407e-05	-4.02695	-2.37455	-3.21431	-3.54682	NaN	NaN	-6.35632	-6.28971	NaN	-6.88784	-7.1082
SLC35F1	6	117907526	118317676	+	SLC35F1	ENSG00000196376	solute carrier family 35 member F1 [Source:HGNC Symbol;Acc:HGNC:21483]	+	gene	Name match	0	0.00180948	0.0495865	-5.7548	NaN	-2.54986	NaN	NaN	NaN	NaN	NaN	NaN	NaN	NaN
GJA1	6	121435577	121449727	+	GJA1	ENSG00000152661	gap junction protein alpha 1 [Source:HGNC Symbol;Acc:HGNC:4274]	+	gene	Name match	0	1.07822e-07	1.1393e-05	-5.22755	-1.80371	1.62153	-3.76626	-3.66911	NaN	-6.09033	-6.02372	-3.76296	-5.62185	NaN
TPD52L1	6	125119049	125264407	+	TPD52L1	ENSG00000111907	tumor protein D52 like 1 [Source:HGNC Symbol;Acc:HGNC:12006]	+	gene	Name match	0	1.49734e-06	0.000121789	-3.30288	-2.82647	-0.873513	-3.2422	-5.82312	-5.84523	-6.24433	-7.17772	-4.0425	-6.1909	-4.41126
CENPW	6	126340174	126348875	+	CENPW	ENSG00000203760	centromere protein W [Source:HGNC Symbol;Acc:HGNC:21488]	+	gene	Name match	0	9.34585e-08	9.9832e-06	-2.45084	3.25471	4.29324	3.96802	1.60283	2.39568	0.869669	0.470616	0.277655	0.939592	1.65212
RSPO3	6	127118604	127197765	+	RSPO3	ENSG00000146374	R-spondin 3 [Source:HGNC Symbol;Acc:HGNC:20866]	+	gene	Name match	0	0.000210135	0.00875847	-6.15385	-6.09356	-1.59793	NaN	NaN	NaN	NaN	NaN	NaN	NaN	NaN
ARG1	6	131573144	131584332	+	ARG1	ENSG00000118520	arginase 1 [Source:HGNC Symbol;Acc:HGNC:663]	+	gene	Name match	0	4.2039e-45	1.6576e-41	-6.09086	5.93532	5.02062	5.92082	-0.172159	-1.77924	-0.293814	-0.11868	-0.0919776	-0.696059	-1.46073
CTGF	6	131948176	131951373	-	CTGF	ENSG00000118523	connective tissue growth factor [Source:HGNC Symbol;Acc:HGNC:2500]	-	gene	Name match	0	1.39567e-12	3.23509e-10	-5.63966	1.85692	4.16668	-1.29511	-2.90157	-4.14608	-4.54518	-4.47857	-1.80277	-1.68439	-3.12713
AL133346.1	6	131950946	132077393	+	AL133346.1	ENSG00000227220	No description	+	gene	Name match	0	0.000402035	0.0148189	-4.70308	-1.41049	2.36078	NaN	-1.88357	NaN	NaN	NaN	-2.56238	NaN	NaN
AL021408.1	6	132085084	132099279	+	AL021408.1	ENSG00000236166	No description	+	gene	Name match	0	0.000595417	0.0203483	-4.79615	-2.00223	-0.0540894	NaN	-4.06028	NaN	NaN	NaN	NaN	NaN	NaN
VNN1	6	132681590	132714049	-	VNN1	ENSG00000112299	vanin 1 [Source:HGNC Symbol;Acc:HGNC:12705]	-	gene	Name match	0	1.4645e-06	0.000119616	-2.47427	3.26863	3.68152	3.72903	1.66981	0.692685	0.840073	2.05478	-1.30505	0.396773	-0.0197251
MTFR2	6	136231024	136250335	-	MTFR2	ENSG00000146410	mitochondrial fission regulator 2 [Source:HGNC Symbol;Acc:HGNC:21115]	-	gene	Name match	0	1.36996e-09	2.04428e-07	-2.60785	1.16487	1.29812	1.33258	-1.19085	-1.71047	-1.70518	-1.9016	-2.41023	-0.651741	-1.31956
SLC35D3	6	136922264	136925639	+	SLC35D3	ENSG00000182747	solute carrier family 35 member D3 [Source:HGNC Symbol;Acc:HGNC:15621]	+	gene	Name match	0	0.000340149	0.0130548	-3.65404	2.86431	4.16197	-2.97036	1.7464	-5.74332	-3.9725	-2.09853	-2.11462	-1.28163	-1.84991
ARFGEF3	6	138161921	138344663	+	ARFGEF3	ENSG00000112379	ARFGEF family member 3 [Source:HGNC Symbol;Acc:HGNC:21213]	+	gene	Name match	0	0.000926177	0.0295189	-3.517	-1.86057	-2.64603	-3.51172	NaN	-6.8152	NaN	-4.06022	NaN	NaN	-5.50675
CITED2	6	139371807	139374620	-	CITED2	ENSG00000164442	Cbp/p300 interacting transactivator with Glu/Asp rich carboxy-terminal domain 2 [Source:HGNC Symbol;Acc:HGNC:1987]	-	gene	Name match	0	0.000362445	0.0137219	-1.26837	5.48687	6.22304	4.86443	3.72765	4.53116	3.85443	4.28262	4.52097	3.97211	4.76986
PCMT1	6	149749443	149811420	+	PCMT1	ENSG00000120265	protein-L-isoaspartate (D-aspartate) O- methyltransferase [Source:HGNC Symbol;Acc:HGNC:8728]	+	gene	Name match	0	0.00015367	0.00674034	-1.28882	4.59381	4.95933	4.88666	4.05132	3.85101	2.8046	2.87668	3.04283	3.47391	3.44521
AL355312.5	6	149817937	149896011	-	null					Not found	0	1.29049e-05	0.000831642	-2.11701	0.256819	-0.214063	-0.570248	-2.57567	-1.29112	-2.57238	-2.16697	-2.39388	-2.86945	-3.60438
LRP11	6	149818798	149864026	-	LRP11	ENSG00000120256	LDL receptor related protein 11 [Source:HGNC Symbol;Acc:HGNC:16936]	-	gene	Name match	0	1.90422e-05	0.00115244	-2.1004	0.256161	-0.266652	-0.645985	-2.52236	-1.41895	-2.42573	-2.02352	-2.55208	-2.89014	-3.86949
AKAP12	6	151239999	151358557	+	AKAP12	ENSG00000131016	A-kinase anchoring protein 12 [Source:HGNC Symbol;Acc:HGNC:370]	+	gene	Name match	0	7.28961e-15	2.18108e-12	-4.87517	0.835232	2.84213	-1.5623	-3.44091	-3.10938	-2.98765	-3.17102	-4.70468	-3.39365	-3.1115
SYNE1	6	152121684	152637801	-	SYNE1	ENSG00000131018	spectrin repeat containing nuclear envelope protein 1 [Source:HGNC Symbol;Acc:HGNC:17089]	-	gene	Name match	0	0.0003648	0.0137932	-1.38572	3.29886	0.774909	2.60592	0.996323	0.746541	0.915036	1.10631	1.3327	0.954536	1.35346
FBXO5	6	152970519	152983579	-	FBXO5	ENSG00000112029	F-box protein 5 [Source:HGNC Symbol;Acc:HGNC:13584]	-	gene	Name match	0	1.13809e-10	1.97462e-08	-2.13834	2.57023	2.74843	2.92925	0.359854	0.475242	0.168506	0.157579	0.484646	0.876049	0.854544
FNDC1	6	159169397	159272109	+	FNDC1	ENSG00000164694	fibronectin type III domain containing 1 [Source:HGNC Symbol;Acc:HGNC:21184]	+	gene	Name match	0	6.78681e-05	0.00341191	-5.10241	-5.20193	-0.354315	-7.0941	NaN	NaN	NaN	NaN	-5.76886	-5.0428	NaN
MRPL18	6	159789812	159798436	+	MRPL18	ENSG00000112110	mitochondrial ribosomal protein L18 [Source:HGNC Symbol;Acc:HGNC:14477]	+	gene	Name match	0	0.000589863	0.0202056	-1.19765	4.12401	4.69868	4.40581	3.19196	3.63161	2.48807	2.86532	2.85851	3.02961	3.51379
SLC22A3	6	160348268	160452581	+	SLC22A3	ENSG00000146477	solute carrier family 22 member 3 [Source:HGNC Symbol;Acc:HGNC:10967]	+	gene	Name match	0	2.05704e-07	2.03428e-05	-6.22306	-2.70885	0.834306	-6.06045	-5.22633	-5.24845	NaN	NaN	NaN	NaN	NaN
AGPAT4	6	161129979	161274061	-	AGPAT4	ENSG00000026652	1-acylglycerol-3-phosphate O-acyltransferase 4 [Source:HGNC Symbol;Acc:HGNC:20885]	-	gene	Name match	0	4.7734e-05	0.00251963	1.73063	1.5033	0.229465	1.16882	2.3561	1.84424	2.96193	2.74998	2.97633	2.52457	3.01074
RPS6KA2	6	166409364	166906451	-	RPS6KA2	ENSG00000071242	ribosomal protein S6 kinase A2 [Source:HGNC Symbol;Acc:HGNC:10431]	-	gene	Name match	0	0.000184486	0.00784737	-1.37296	1.99332	1.10598	2.41282	0.545261	0.457308	-0.307172	-0.229755	0.683731	0.789012	0.798552
PDGFA	7	497258	520296	-	PDGFA	ENSG00000197461	platelet derived growth factor subunit A [Source:HGNC Symbol;Acc:HGNC:8799]	-	gene	Name match	0	4.14347e-05	0.0022416	-3.32561	1.15818	3.01719	-3.20068	0.358327	-3.23668	-3.37274	-2.39924	-2.17091	-2.09692	-2.12463
AC073957.3	7	879790	886547	-	AC073957.3	ENSG00000273151	No description	-	gene	Name match	0	0.00169178	0.0470648	1.25411	1.7697	1.21587	1.67445	2.54827	1.955	2.96988	2.50544	3.4585	2.39118	2.77215
MICALL2	7	1428465	1459502	-	MICALL2	ENSG00000164877	MICAL like 2 [Source:HGNC Symbol;Acc:HGNC:29672]	-	gene	Name match	0	9.56196e-07	8.19813e-05	-2.15324	2.71241	3.07586	1.06579	0.113899	-0.695486	0.721055	0.303229	0.975552	-0.463967	0.319572
LFNG	7	2512529	2529177	+	LFNG	ENSG00000106003	LFNG O-fucosylpeptide 3-beta-N- acetylglucosaminyltransferase [Source:HGNC Symbol;Acc:HGNC:6560]	+	gene	Name match	0	5.06731e-07	4.62877e-05	2.70292	2.38306	2.32103	0.886979	3.57195	4.53066	5.06554	4.88257	3.47969	4.69458	5.1922
MIR4648	7	2527074	2527145	+	MIR4648	ENSG00000264357	microRNA 4648 [Source:HGNC Symbol;Acc:HGNC:41560]	+	gene	Name match	0	7.7963e-05	0.0037981	4.58784	0.370872	NaN	NaN	1.31283	2.29071	4.17701	4.03504	2.54091	3.5889	4.45261
RPA3	7	7636518	7718607	-	RPA3	ENSG00000106399	replication protein A3 [Source:HGNC Symbol;Acc:HGNC:10291]	-	gene	Name match	0	6.57847e-06	0.000460325	-1.56554	2.35832	2.33974	2.59034	0.694906	0.779706	0.397679	0.349519	0.498877	1.18468	1.16122
CCNB2P1	7	7909300	7910449	-	CCNB2P1	ENSG00000214998	cyclin B2 pseudogene 1 [Source:HGNC Symbol;Acc:HGNC:50850]	-	gene	Name match	0	6.80347e-05	0.00341595	-5.15415	-2.62662	-2.79395	-2.51878	NaN	NaN	NaN	NaN	NaN	NaN	NaN
AC060834.1	7	9726241	9728272	+	AC060834.1	ENSG00000197320	No description	+	gene	Name match	0	0.0016351	0.0460339	4.24885	-4.44789	NaN	NaN	-3.50593	-2.20612	-2.75722	0.368281	-2.59978	-3.55178	-2.39363
TSPAN13	7	16753535	16784536	+	TSPAN13	ENSG00000106537	tetraspanin 13 [Source:HGNC Symbol;Acc:HGNC:21643]	+	gene	Name match	0	0.00127616	0.037819	-1.35941	3.92767	3.70848	3.57135	3.44063	2.09658	1.11252	1.37553	2.44987	1.8969	2.49335
DNAH11	7	21543215	21901839	+	DNAH11	ENSG00000105877	dynein axonemal heavy chain 11 [Source:HGNC Symbol;Acc:HGNC:2942]	+	gene	Name match	0	6.369e-05	0.0032366	-1.50598	0.236972	0.817252	1.11139	-0.416762	-1.10409	-1.61866	-1.69025	-0.0808445	-0.822726	-0.856668
CDCA7L	7	21900900	21946084	-	CDCA7L	ENSG00000164649	cell division cycle associated 7 like [Source:HGNC Symbol;Acc:HGNC:30777]	-	gene	Name match	0	0.00024081	0.00978659	-1.29296	4.08676	4.35947	4.91025	3.46207	2.86929	2.27632	2.26584	3.83962	3.14511	3.14675
GPNMB	7	23235967	23275108	+	GPNMB	ENSG00000136235	glycoprotein nmb [Source:HGNC Symbol;Acc:HGNC:4462]	+	gene	Name match	0	1.65137e-08	2.05175e-06	-4.62767	2.29561	3.63756	-4.58977	-2.32269	-1.74214	-1.42198	-3.5253	-4.36407	-2.44536	-1.39893
NPY	7	24284163	24291865	+	NPY	ENSG00000122585	neuropeptide Y [Source:HGNC Symbol;Acc:HGNC:7955]	+	gene	Name match	0	4.32786e-06	0.000316857	-5.62726	-2.7213	0.465007	-2.61346	NaN	NaN	NaN	NaN	NaN	NaN	-4.95244
KIAA0087	7	26533121	26538788	-	KIAA0087	ENSG00000122548	KIAA0087 lncRNA [Source:HGNC Symbol;Acc:HGNC:22191]	-	gene	Name match	0	0.000728799	0.0241877	2.83328	NaN	-1.52102	-1.37138	0.537288	0.904026	-0.689986	0.24116	1.98983	-0.490003	0.598395
CREB5	7	28299321	28825894	+	CREB5	ENSG00000146592	cAMP responsive element binding protein 5 [Source:HGNC Symbol;Acc:HGNC:16844]	+	gene	Name match	0	0.000162526	0.0070706	2.33568	-0.0753961	0.643814	-2.18995	1.49726	1.91108	2.24532	3.18865	1.22883	1.78884	1.8563
AC004593.3	7	29122340	29514667	+	null					Not found	0	0.00140795	0.0409562	1.41629	1.13383	0.509089	0.668782	1.36585	2.78456	2.35874	2.33614	1.66832	1.79618	1.89433
AC007036.1	7	30176387	30179014	-	AC007036.1	ENSG00000227017	No description	-	gene	Name match	0	0.00135353	0.0396458	3.27121	NaN	NaN	-1.74797	0.545579	-1.93597	-1.16514	-2.09853	0.515862	0.303329	0.627294
AC004691.2	7	30852273	30923812	+	AC004691.2	ENSG00000250424	No description	+	gene	Name match	0	3.47332e-10	5.68965e-08	-4.02118	3.42814	1.31677	-0.231183	-0.849578	-2.53466	-2.93376	-2.28219	-1.28446	-2.29536	-1.77875
AQP1	7	30911694	30925516	+	AQP1	ENSG00000240583	aquaporin 1 (Colton blood group) [Source:HGNC Symbol;Acc:HGNC:633]	+	gene	Name match	0	3.87951e-12	8.39521e-10	-4.79774	4.10076	2.96425	-0.120179	-0.175879	-3.4781	-2.01213	-3.44802	-1.54983	-1.98727	-2.15104
LSM5	7	32485332	32495283	-	LSM5	ENSG00000106355	LSM5 homolog, U6 small nuclear RNA and mRNA degradation associated [Source:HGNC Symbol;Acc:HGNC:17162]	-	gene	Name match	0	0.0015247	0.0434895	-1.12642	2.07336	2.83054	3.0498	1.63715	1.66276	0.81407	0.694266	1.55647	1.76797	1.77535
FKBP9	7	32957404	33006931	+	FKBP9	ENSG00000122642	FK506 binding protein 9 [Source:HGNC Symbol;Acc:HGNC:3725]	+	gene	Name match	0	5.58768e-06	0.000400301	-1.74963	0.147363	0.968254	0.492596	-0.946305	-0.921115	-1.83147	-1.49356	-1.16568	-1.66639	-1.15593
BMPER	7	33904308	34156356	+	BMPER	ENSG00000164619	BMP binding endothelial regulator [Source:HGNC Symbol;Acc:HGNC:24154]	+	gene	Name match	0	9.35955e-06	0.000625149	-4.21281	-5.08838	-0.895813	-4.98054	-7.46835	NaN	NaN	-5.91606	-6.5622	-7.83613	-5.24913
ANLN	7	36389806	36453791	+	ANLN	ENSG00000011426	anillin actin binding protein [Source:HGNC Symbol;Acc:HGNC:14082]	+	gene	Name match	0	4.35939e-26	4.26087e-23	-4.4978	2.92086	2.31968	2.67244	-1.98341	-2.00553	-2.4477	-3.31696	-0.772408	-2.01239	-2.0443
AOAH	7	36512949	36724549	-	AOAH	ENSG00000136250	acyloxyacyl hydrolase [Source:HGNC Symbol;Acc:HGNC:548]	-	gene	Name match	0	0.00113931	0.0346363	1.53468	4.19921	4.01266	3.31846	4.88913	6.3666	5.20352	5.65653	4.30688	4.86275	5.01294
EPDR1	7	37683843	37951941	+	EPDR1	ENSG00000086289	ependymin related 1 [Source:HGNC Symbol;Acc:HGNC:17572]	+	gene	Name match	0	0.000377777	0.0141381	-1.76358	2.11768	3.15644	2.86872	1.24686	0.126569	0.0695743	-1.4853	1.86509	1.01486	1.52454
TRGC2	7	38239580	38249572	-	TRGC2	ENSG00000227191	T-cell receptor gamma constant 2 [Source:HGNC Symbol;Acc:HGNC:12276]	-	gene	Name match	0	8.37379e-06	0.000568371	-2.04414	3.8464	2.47651	2.36466	0.990187	0.935651	-0.250456	1.54887	1.04834	0.858474	0.840935
TRGC1	7	38257879	38265678	-	TRGC1	ENSG00000211689	T-cell receptor gamma constant 1 [Source:HGNC Symbol;Acc:HGNC:12275]	-	gene	Name match	0	4.06895e-11	7.59935e-09	-2.7618	2.47926	2.24418	2.76143	-0.440079	-0.909654	-1.12433	0.385887	-0.143138	-1.25532	-0.0122743
TRGJP1	7	38276259	38276318	-	TRGJP1	ENSG00000211692	T-cell receptor gamma joining P1 [Source:HGNC Symbol;Acc:HGNC:12280]	-	gene	Name match	0	0.000878208	0.028137	-2.89212	2.21887	3.34104	3.20118	0.575862	NaN	NaN	NaN	NaN	0.793043	1.57269
TRGV9	7	38317017	38318861	-	TRGV9	ENSG00000211695	T-cell receptor gamma variable 9 [Source:HGNC Symbol;Acc:HGNC:12295]	-	gene	Name match	0	6.17525e-07	5.52045e-05	-2.99783	0.534965	2.05015	-1.02462	-2.47061	-1.97815	-2.11422	-1.46265	-3.37182	-2.32382	-1.69618
LINC00265	7	39733632	39793092	+	LINC00265	ENSG00000188185	long intergenic non-protein coding RNA 265 [Source:HGNC Symbol;Acc:HGNC:28019]	+	gene	Name match	0	0.00117832	0.035473	1.6825	0.622282	-0.729051	0.503051	0.507093	1.14102	2.39463	1.85293	2.14144	2.06838	1.78145
INHBA	7	41667168	41705834	-	INHBA	ENSG00000122641	inhibin beta A subunit [Source:HGNC Symbol;Acc:HGNC:6066]	-	gene	Name match	0	2.16194e-32	3.16962e-29	-6.84029	1.0214	0.413116	1.48114	NaN	-7.55861	NaN	-5.98421	-5.04538	-4.90427	-5.53966
INHBA-AS1	7	41693916	41779388	+	INHBA-AS1	ENSG00000224116	INHBA antisense RNA 1 [Source:HGNC Symbol;Acc:HGNC:40303]	+	gene	Name match	0	1.60489e-06	0.000129459	-4.82043	0.00788377	0.947467	-4.16968	-3.33556	NaN	NaN	-3.44224	-7.01437	-7.28831	-5.9237
MYO1G	7	44962662	44979098	-	MYO1G	ENSG00000136286	myosin IG [Source:HGNC Symbol;Acc:HGNC:13880]	-	gene	Name match	0	0.000603828	0.0205877	1.30906	4.54096	4.01916	4.03613	4.7619	5.70713	5.85801	5.61699	5.26197	4.91073	5.47544
RAMP3	7	45157791	45186302	+	RAMP3	ENSG00000122679	receptor activity modifying protein 3 [Source:HGNC Symbol;Acc:HGNC:9845]	+	gene	Name match	0	3.83061e-07	3.59428e-05	-5.71534	1.32881	5.05625	-3.83013	-0.295577	-3.01813	NaN	NaN	-1.63043	-2.3638	-3.26223
IGFBP3	7	45912245	45921874	-	IGFBP3	ENSG00000146674	insulin like growth factor binding protein 3 [Source:HGNC Symbol;Acc:HGNC:5472]	-	gene	Name match	0	7.10947e-08	7.72089e-06	-4.11508	-0.158065	1.93399	-3.9247	-3.35361	-3.23823	-4.92683	-3.53829	-5.76939	-2.65101	-3.26368
ABCA13	7	48171458	48647496	+	ABCA13	ENSG00000179869	ATP binding cassette subfamily A member 13 [Source:HGNC Symbol;Acc:HGNC:14638]	+	gene	Name match	0	2.28623e-18	1.00055e-15	-5.20031	3.26802	2.04187	3.23667	-3.60728	-3.75868	-3.14656	-3.75132	-2.32262	-2.93442	-0.498155
SPATA48	7	50096036	50159830	+	null					Not found	0	0.000500615	0.0177019	5.61246	NaN	NaN	NaN	-2.69573	-3.5252	-3.75438	-4.68777	-3.59694	-3.06352	-1.9213
EGFR	7	55019021	55211628	+	EGFR	ENSG00000146648	epidermal growth factor receptor [Source:HGNC Symbol;Acc:HGNC:3236]	+	gene	Name match	0	4.44766e-11	8.22804e-09	-8.37661	-4.07126	-1.55677	-6.37846	NaN	NaN	NaN	NaN	NaN	NaN	NaN
GALNT17	7	71132169	71713600	+	GALNT17	ENSG00000185274	polypeptide N- acetylgalactosaminyltransferase 17 [Source:HGNC Symbol;Acc:HGNC:16347]	+	gene	Name match	0	0.000816035	0.0264981	-5.55702	NaN	-1.70632	NaN	NaN	NaN	NaN	NaN	NaN	-7.13473	NaN
FZD9	7	73433783	73436120	+	FZD9	ENSG00000188763	frizzled class receptor 9 [Source:HGNC Symbol;Acc:HGNC:4047]	+	gene	Name match	0	4.35884e-14	1.19448e-11	-6.74368	-0.650262	-1.49567	-1.01886	NaN	NaN	NaN	-6.47795	NaN	NaN	NaN
ABHD11-AS1	7	73735038	73736158	+	ABHD11-AS1	ENSG00000225969	ABHD11 antisense RNA 1 (tail to tail) [Source:HGNC Symbol;Acc:HGNC:18289]	+	gene	Name match	0	1.7058e-07	1.71881e-05	-4.37095	1.925	3.3836	-1.72205	-2.88793	-1.32509	-1.72419	-1.33565	NaN	-2.67075	-3.47607
CLDN3	7	73768997	73770270	-	CLDN3	ENSG00000165215	claudin 3 [Source:HGNC Symbol;Acc:HGNC:2045]	-	gene	Name match	0	7.62366e-15	2.26945e-12	-9.3098	1.98054	3.52864	-3.66651	NaN	NaN	NaN	-5.60204	NaN	NaN	NaN
HSPB1	7	76302544	76304295	+	HSPB1	ENSG00000106211	heat shock protein family B (small) member 1 [Source:HGNC Symbol;Acc:HGNC:5246]	+	gene	Name match	0	0.000255806	0.0103037	-1.5893	4.15893	5.9144	4.3944	3.91185	3.40483	2.45612	2.31038	3.17004	4.05733	3.49189
CACNA2D1	7	81946444	82443798	-	CACNA2D1	ENSG00000153956	calcium voltage-gated channel auxiliary subunit alpha2delta 1 [Source:HGNC Symbol;Acc:HGNC:1399]	-	gene	Name match	0	4.69552e-05	0.00249198	-7.23033	NaN	-1.95649	NaN	NaN	NaN	NaN	NaN	NaN	NaN	NaN
SEMA3A	7	83955777	84492724	-	SEMA3A	ENSG00000075213	semaphorin 3A [Source:HGNC Symbol;Acc:HGNC:10723]	-	gene	Name match	0	0.000111257	0.00514557	-3.76988	-3.40526	-0.835629	-5.22342	NaN	-5.41142	-5.96252	-4.89592	NaN	-5.07902	NaN
COL1A2	7	94394561	94431232	+	COL1A2	ENSG00000164692	collagen type I alpha 2 chain [Source:HGNC Symbol;Acc:HGNC:2198]	+	gene	Name match	0	8.6898e-20	4.43134e-17	-10.2214	1.71548	6.06289	-3.33747	-4.37782	-6.39993	-5.79903	-6.4105	-8.05663	-5.33056	-6.55092
SDHAF3	7	97116590	97181763	+	SDHAF3	ENSG00000196636	succinate dehydrogenase complex assembly factor 3 [Source:HGNC Symbol;Acc:HGNC:21752]	+	gene	Name match	0	0.000510168	0.0179906	-1.34446	1.6569	1.97676	2.17282	0.739719	0.717604	-0.237397	-0.501993	0.743168	0.659918	0.875065
PILRA	7	100367530	100400099	+	PILRA	ENSG00000085514	paired immunoglobin like type 2 receptor alpha [Source:HGNC Symbol;Acc:HGNC:20396]	+	gene	Name match	0	0.000122183	0.00557179	1.90788	3.21094	3.84906	2.40645	4.44634	6.0637	5.19505	5.23886	4.18533	4.68983	4.92028
ZCWPW1	7	100400826	100428992	-	ZCWPW1	ENSG00000078487	zinc finger CW-type and PWWP domain containing 1 [Source:HGNC Symbol;Acc:HGNC:23486]	-	gene	Name match	0	0.00177332	0.048778	1.30352	1.21974	0.677367	0.952537	1.93131	1.64718	2.56511	2.40503	1.7535	2.26436	2.25109
AGFG2	7	100539211	100568219	+	AGFG2	ENSG00000106351	ArfGAP with FG repeats 2 [Source:HGNC Symbol;Acc:HGNC:5177]	+	gene	Name match	0	5.38156e-05	0.00277569	-1.59201	1.87291	1.79533	0.595524	-0.0297903	0.170487	-0.685471	-0.66193	0.254873	0.146749	-0.437354
PCOLCE-AS1	7	100589402	100604206	-	PCOLCE-AS1	ENSG00000224729	PCOLCE antisense RNA 1 [Source:HGNC Symbol;Acc:HGNC:40430]	-	gene	Name match	0	0.00112836	0.0343747	-2.20318	-1.61269	1.10134	-2.75278	-3.1113	-2.94078	-2.16995	-2.88095	-1.42755	-3.28644	-2.41933
ACHE	7	100889994	100896974	-	ACHE	ENSG00000087085	acetylcholinesterase (Cartwright blood group) [Source:HGNC Symbol;Acc:HGNC:108]	-	gene	Name match	0	2.60034e-14	7.26163e-12	-4.88927	2.00863	0.517897	-0.62197	-4.40256	-3.42468	-5.23882	-3.08474	-6.49641	-4.44842	-3.40574
SERPINE1	7	101127089	101139266	+	SERPINE1	ENSG00000106366	serpin family E member 1 [Source:HGNC Symbol;Acc:HGNC:8583]	+	gene	Name match	0	2.23511e-07	2.1919e-05	-4.68806	2.55251	6.31877	0.366847	2.26548	-1.32072	-1.23795	-2.6783	-1.20604	-0.717014	-0.252871
SH2B2	7	102285091	102321711	+	SH2B2	ENSG00000160999	SH2B adaptor protein 2 [Source:HGNC Symbol;Acc:HGNC:17381]	+	gene	Name match	0	0.00037355	0.0140283	1.73063	1.02207	1.74924	0.336358	2.68565	3.34476	3.08554	2.91811	1.79909	2.51419	2.63545
RASA4B	7	102482445	102517781	-	RASA4B	ENSG00000170667	RAS p21 protein activator 4B [Source:HGNC Symbol;Acc:HGNC:35202]	-	gene	Name match	0	1.76463e-05	0.00108817	2.55582	-3.11503	-3.86733	-2.42223	-1.14333	-0.0797142	-0.0551329	-0.772794	-0.018997	-1.45339	-1.28009
RASA4DP	7	102681836	102690469	-	RASA4DP	ENSG00000233297	RAS p21 protein activator 4CD, pseudogene [Source:HGNC Symbol;Acc:HGNC:44226]	-	gene	Name match	0	1.57591e-05	0.000990543	3.60134	NaN	-2.85415	NaN	-0.744863	-0.860088	-0.996154	-1.26658	-0.838712	-1.11264	-0.63256
RELN	7	103471784	103989516	-	RELN	ENSG00000189056	reelin [Source:HGNC Symbol;Acc:HGNC:9957]	-	gene	Name match	0	9.91043e-05	0.00466068	-4.53543	-1.89532	-6.83743	-6.9773	-6.14318	-8.1653	NaN	NaN	-6.65207	NaN	NaN
PUS7	7	105439661	105522267	-	PUS7	ENSG00000091127	pseudouridylate synthase 7 (putative) [Source:HGNC Symbol;Acc:HGNC:26033]	-	gene	Name match	0	0.00131299	0.0386734	-1.20955	0.865269	1.67835	1.84226	-0.20114	0.13184	-0.293732	-0.197375	0.754481	0.113339	0.697349
LAMB1	7	107923799	108003255	-	LAMB1	ENSG00000091136	laminin subunit beta 1 [Source:HGNC Symbol;Acc:HGNC:6486]	-	gene	Name match	0	3.32864e-07	3.16377e-05	-3.08387	-1.83531	1.55591	-1.31981	-2.4206	-3.82974	-3.09639	-2.66299	-2.31651	-2.92165	-3.77427
PTPRZ1	7	121873089	122062036	+	PTPRZ1	ENSG00000106278	protein tyrosine phosphatase, receptor type Z1 [Source:HGNC Symbol;Acc:HGNC:9685]	+	gene	Name match	0	0.000582074	0.0200057	-6.23565	NaN	-3.09487	NaN	NaN	NaN	NaN	NaN	NaN	NaN	NaN
CADPS2	7	122318425	122886759	-	CADPS2	ENSG00000081803	calcium dependent secretion activator 2 [Source:HGNC Symbol;Acc:HGNC:16018]	-	gene	Name match	0	1.3082e-08	1.66057e-06	-4.92086	-1.25908	-0.214909	-4.6622	-6.15002	-4.58717	-6.98627	NaN	-5.6589	NaN	-6.15319
LRRC4	7	128027071	128032107	-	LRRC4	ENSG00000128594	leucine rich repeat containing 4 [Source:HGNC Symbol;Acc:HGNC:15586]	-	gene	Name match	0	0.000271913	0.0108624	-2.01589	2.20594	1.03861	2.5372	-0.518678	1.52085	-0.42532	-0.188786	-1.83492	-0.755214	-0.975569
PRRT4	7	128350325	128361685	-	PRRT4	ENSG00000224940	proline rich transmembrane protein 4 [Source:HGNC Symbol;Acc:HGNC:37280]	-	gene	Name match	0	3.22245e-20	1.7828e-17	-5.38408	3.54744	3.33844	1.57676	-5.36391	-3.57867	-2.6152	-1.88563	-1.28784	-2.64423	-2.36709
IRF5	7	128937612	128950035	+	IRF5	ENSG00000128604	interferon regulatory factor 5 [Source:HGNC Symbol;Acc:HGNC:6120]	+	gene	Name match	0	0.000733341	0.0243109	1.34166	2.92146	3.57913	3.77274	3.92975	5.03976	5.1065	4.97889	4.40953	4.34746	4.4843
STRIP2	7	129434433	129488399	+	STRIP2	ENSG00000128578	striatin interacting protein 2 [Source:HGNC Symbol;Acc:HGNC:22209]	+	gene	Name match	0	2.18083e-12	4.95708e-10	-4.36019	2.09966	2.83013	0.194106	-0.734085	-4.25263	-2.87412	-3.55958	-2.08732	-3.01333	-2.76802
PLXNA4	7	132123332	132648688	-	PLXNA4	ENSG00000221866	plexin A4 [Source:HGNC Symbol;Acc:HGNC:9102]	-	gene	Name match	0	2.2658e-07	2.21829e-05	-3.26841	0.203633	0.155882	-2.49233	-2.2494	-4.07887	-4.54509	-6.11591	-2.85515	-3.79651	-4.46047
CALD1	7	134744252	134970728	+	CALD1	ENSG00000122786	caldesmon 1 [Source:HGNC Symbol;Acc:HGNC:1441]	+	gene	Name match	0	4.92853e-05	0.00259503	-3.74663	4.04369	4.80844	-1.42642	2.33161	-3.48232	-2.09482	-2.71888	-0.329084	0.0644084	-1.53738
AC091736.1	7	135704537	135704841	+	AC091736.1	ENSG00000273219	No description	+	gene	Name match	0	0.000961016	0.0303325	5.30956	NaN	NaN	NaN	-0.18495	-1.79203	-0.606166	-1.95459	-0.863761	-0.137694	-0.188124
PTN	7	137227341	137343865	-	PTN	ENSG00000105894	pleiotrophin [Source:HGNC Symbol;Acc:HGNC:9630]	-	gene	Name match	0	8.19888e-07	7.11265e-05	-7.0898	-1.39416	-0.253367	NaN	NaN	NaN	NaN	NaN	NaN	NaN	NaN
DGKI	7	137381037	137847092	-	DGKI	ENSG00000157680	diacylglycerol kinase iota [Source:HGNC Symbol;Acc:HGNC:2855]	-	gene	Name match	0	3.04117e-06	0.000231019	-3.41783	-1.66949	-1.6603	-5.95397	-4.35432	-8.4639	-5.95611	-6.40407	-5.72827	-5.63964	-5.85999
RAB19	7	140404043	140426250	+	RAB19	ENSG00000146955	RAB19, member RAS oncogene family [Source:HGNC Symbol;Acc:HGNC:19982]	+	gene	Name match	0	5.38796e-09	7.21396e-07	-5.47479	1.00561	-3.17295	1.3019	-3.4787	NaN	NaN	-4.24834	-4.57255	NaN	NaN
MGAM	7	141907813	142106747	+	MGAM	ENSG00000257335	maltase-glucoamylase [Source:HGNC Symbol;Acc:HGNC:7043]	+	gene	Name match	0	1.53877e-27	1.6711e-24	-4.38482	3.73237	1.98476	3.6168	-0.502185	-0.911323	-1.4259	-1.33249	-1.23724	-1.56511	-1.82729
OR9A4	7	141916399	141920625	+	OR9A4	ENSG00000258083	olfactory receptor family 9 subfamily A member 4 [Source:HGNC Symbol;Acc:HGNC:15095]	+	gene	Name match	0	0.000417276	0.0152942	-3.71519	-0.873535	-3.21079	-2.35066	NaN	NaN	NaN	-3.47883	NaN	NaN	-6.10468
CLEC5A	7	141927357	141947007	-	CLEC5A	ENSG00000258227	C-type lectin domain containing 5A [Source:HGNC Symbol;Acc:HGNC:2054]	-	gene	Name match	0	1.15786e-10	2.00299e-08	-2.99126	3.82499	3.45112	3.45883	-0.339	0.866913	-0.21533	1.29772	-1.03771	-0.141718	1.25808
MGAM2	7	142111749	142222324	+	MGAM2	ENSG00000257743	maltase-glucoamylase 2 (putative) [Source:HGNC Symbol;Acc:HGNC:28101]	+	gene	Name match	0	0.000399511	0.0147646	-3.53415	-1.81005	NaN	-2.09814	-6.51195	-7.53407	-5.34821	NaN	NaN	-4.87974	-5.77816
TRBV20-1	7	142626649	142627399	+	TRBV20-1	ENSG00000211747	T-cell receptor beta variable 20-1 [Source:HGNC Symbol;Acc:HGNC:12196]	+	gene	Name match	0	0.000157489	0.00688725	-2.18494	3.31023	2.55794	0.765993	-0.885317	0.230071	0.863392	-0.391926	1.09122	-0.115595	0.374544
TRPV6	7	142871203	142885762	-	TRPV6	ENSG00000165125	transient receptor potential cation channel subfamily V member 6 [Source:HGNC Symbol;Acc:HGNC:14006]	-	gene	Name match	0	0.00119076	0.0357375	2.64425	-6.0009	-7.7532	-6.3081	-3.47399	-4.75914	-3.31024	-3.18474	-4.83087	-4.1048	-5.32516
KEL	7	142941114	142962681	-	KEL	ENSG00000197993	Kell blood group, metallo-endopeptidase [Source:HGNC Symbol;Acc:HGNC:6308]	-	gene	Name match	0	2.93412e-06	0.000223756	-2.45101	3.76163	1.41564	1.96227	-0.642185	-0.287737	-0.0825094	-0.586507	1.6209	0.423931	-0.217721
SSPO	7	149776042	149833979	+	SSPO	ENSG00000197558	SCO-spondin [Source:HGNC Symbol;Acc:HGNC:21998]	+	gene	Name match	0	3.11337e-05	0.00175449	1.89529	-2.52338	-1.96475	-1.83668	-0.675755	-0.481058	-0.587035	0.1067	0.453486	-1.15496	-0.362209
RARRES2	7	150338317	150341674	-	RARRES2	ENSG00000106538	retinoic acid receptor responder 2 [Source:HGNC Symbol;Acc:HGNC:9868]	-	gene	Name match	0	0.00010272	0.00479993	-3.12933	-3.36684	1.88086	-1.35212	-2.61753	-4.447	-3.26114	-3.19453	-2.71138	-3.79267	-1.36917
TMEM176B	7	150791285	150801360	-	TMEM176B	ENSG00000106565	transmembrane protein 176B [Source:HGNC Symbol;Acc:HGNC:29596]	-	gene	Name match	0	4.3768e-05	0.00235049	4.00541	1.2196	1.55219	-4.30192	4.51804	4.17897	2.44414	5.97475	2.83067	4.92514	5.36033
TMEM176A	7	150800403	150805120	+	TMEM176A	ENSG00000002933	transmembrane protein 176A [Source:HGNC Symbol;Acc:HGNC:24930]	+	gene	Name match	0	0.00125739	0.0374306	2.98322	-0.24638	1.09013	-5.11582	2.90317	2.22756	0.481955	4.15932	1.85807	2.75991	3.35778
AOC1	7	150824627	150861504	+	AOC1	ENSG00000002726	amine oxidase, copper containing 1 [Source:HGNC Symbol;Acc:HGNC:80]	+	gene	Name match	0	1.03333e-05	0.000683189	-3.4365	-0.29398	-3.5274	-2.34534	-5.41811	-6.44023	-6.25437	-3.6028	-4.51196	-6.7859	-5.42129
KCNH2	7	150944961	150978315	-	KCNH2	ENSG00000055118	potassium voltage-gated channel subfamily H member 2 [Source:HGNC Symbol;Acc:HGNC:6251]	-	gene	Name match	0	6.6496e-09	8.78286e-07	-2.76859	3.86542	2.54376	3.46204	0.379741	0.547104	-1.06701	-0.688814	1.94486	0.633026	0.0879977
SMARCD3	7	151238764	151277896	-	SMARCD3	ENSG00000082014	SWI/SNF related, matrix associated, actin dependent regulator of chromatin, subfamily d, member 3 [Source:HGNC Symbol;Acc:HGNC:11108]	-	gene	Name match	0	8.14876e-05	0.00395266	2.01432	0.890543	2.06315	1.04636	2.90388	3.28431	3.7185	4.26343	2.85894	2.65081	2.675
AC021097.1	7	151240399	151240972	+	AC021097.1	ENSG00000272661	No description	+	gene	Name match	0	0.000396005	0.0146686	1.7829	1.73344	2.17818	1.84128	3.22474	3.39376	3.83914	4.43695	3.224	3.09981	3.29957
XRCC2	7	152644779	152676165	-	XRCC2	ENSG00000196584	X-ray repair cross complementing 2 [Source:HGNC Symbol;Acc:HGNC:12829]	-	gene	Name match	0	4.67336e-08	5.25028e-06	-2.33044	1.64486	1.15855	2.46467	0.0325074	-1.1116	-0.983452	-1.64891	0.29399	-0.939865	-0.677619
BLACE	7	155356985	155367934	-	BLACE	ENSG00000204960	B-cell acute lymphoblastic leukemia expressed [Source:HGNC Symbol;Acc:HGNC:20484]	-	gene	Name match	0	0.00102532	0.0318141	-4.7525	-3.13633	-1.08127	NaN	NaN	NaN	-4.6156	NaN	NaN	NaN	NaN
MNX1	7	156994051	157010651	-	MNX1	ENSG00000130675	motor neuron and pancreas homeobox 1 [Source:HGNC Symbol;Acc:HGNC:4979]	-	gene	Name match	0	9.12985e-09	1.17932e-06	-5.56891	-3.03663	-2.92643	-3.0663	NaN	-6.57622	NaN	NaN	NaN	NaN	NaN
NCAPG2	7	158631311	158704829	-	NCAPG2	ENSG00000146918	non-SMC condensin II complex subunit G2 [Source:HGNC Symbol;Acc:HGNC:21904]	-	gene	Name match	0	5.05054e-13	1.22898e-10	-2.40722	2.625	2.50367	3.32299	-0.221822	0.728893	0.170456	0.161614	0.506984	0.233051	0.546017
LINC00689	7	159006522	159030195	+	LINC00689	ENSG00000231419	long intergenic non-protein coding RNA 689 [Source:HGNC Symbol;Acc:HGNC:27217]	+	gene	Name match	0	0.00116966	0.0352895	-3.23387	-3.62002	-4.05039	-5.92722	NaN	NaN	-5.51432	NaN	NaN	-8.04585	-6.68124
FAM87A	8	375931	383174	-	FAM87A	ENSG00000182366	family with sequence similarity 87 member A [Source:NCBI gene;Acc:157693]	-	gene	Name match	0	3.11583e-05	0.00175449	-4.90738	-2.79746	-1.96479	NaN	NaN	NaN	NaN	-6.4325	NaN	NaN	-7.251
PAICSP4	8	4787332	4788584	+	PAICSP4	ENSG00000254244	phosphoribosylaminoimidazole carboxylase, phosphoribosylaminoimidazole succinocarboxamide synthetase pseudogene 4 [Source:HGNC Symbol;Acc:HGNC:38097]	+	gene	Name match	0	0.000353325	0.0134548	-1.65937	0.675891	1.25222	2.20295	0.145778	-0.186677	-1.05971	-1.33013	0.383136	-0.475759	-0.0746262
DEFB1	8	6870575	6878022	-	DEFB1	ENSG00000164825	defensin beta 1 [Source:HGNC Symbol;Acc:HGNC:2766]	-	gene	Name match	0	0.000532862	0.0185565	-3.90475	0.447286	1.4726	NaN	NaN	-3.44023	NaN	NaN	-1.927	-2.20093	NaN
DEFA4	8	6935822	6938338	-	DEFA4	ENSG00000164821	defensin alpha 4 [Source:HGNC Symbol;Acc:HGNC:2763]	-	gene	Name match	0	5.24323e-20	2.7211e-17	-10.4435	9.36904	9.52043	3.76321	NaN	-1.80849	-0.815272	NaN	-2.29526	0.238162	NaN
DEFA8P	8	6950726	6951599	-	DEFA8P	ENSG00000223629	defensin alpha 8, pseudogene [Source:HGNC Symbol;Acc:HGNC:31799]	-	gene	Name match	0	3.63448e-10	5.93707e-08	-8.39216	1.63391	3.90047	-2.50618	NaN	NaN	NaN	NaN	NaN	NaN	NaN
DEFA3	8	7015869	7018301	-	DEFA3	ENSG00000239839	defensin alpha 3 [Source:HGNC Symbol;Acc:HGNC:2762]	-	gene	Name match	0	3.26302e-23	2.42223e-20	-9.99818	9.42883	11.7058	6.9947	-1.15532	1.30799	1.33035	NaN	-2.5711	1.32489	-0.158495
DEFA5	8	7055304	7056734	-	DEFA5	ENSG00000164816	defensin alpha 5 [Source:HGNC Symbol;Acc:HGNC:2764]	-	gene	Name match	0	1.32425e-06	0.000109533	-6.92543	0.637116	1.37025	NaN	NaN	NaN	NaN	NaN	NaN	NaN	NaN
ERI1	8	9002147	9116746	+	ERI1	ENSG00000104626	exoribonuclease 1 [Source:HGNC Symbol;Acc:HGNC:23994]	+	gene	Name match	0	0.0015481	0.0440498	-1.0442	1.68169	1.37203	1.80583	0.790649	0.374755	0.354757	0.127921	0.434934	0.381391	0.773782
MSRA	8	10054268	10428891	+	MSRA	ENSG00000175806	methionine sulfoxide reductase A [Source:HGNC Symbol;Acc:HGNC:7377]	+	gene	Name match	0	0.000236512	0.00965205	-1.2851	2.44847	2.91265	2.92707	1.58381	2.01122	0.803347	0.942713	1.24236	1.09753	1.65291
DLC1	8	13083361	13604610	-	DLC1	ENSG00000164741	DLC1 Rho GTPase activating protein [Source:HGNC Symbol;Acc:HGNC:2897]	-	gene	Name match	0	0.000489941	0.0174451	-1.60844	0.0675427	1.08196	-0.294104	-0.884303	-1.77315	-2.16379	-2.64467	-0.254275	-1.077	-1.31394
SLC7A2	8	17497088	17570573	+	SLC7A2	ENSG00000003989	solute carrier family 7 member 2 [Source:HGNC Symbol;Acc:HGNC:11060]	+	gene	Name match	0	3.47191e-09	4.82481e-07	-9.55817	NaN	0.547312	-5.71495	NaN	NaN	NaN	NaN	NaN	NaN	NaN
PDGFRL	8	17576433	17644071	+	PDGFRL	ENSG00000104213	platelet derived growth factor receptor like [Source:HGNC Symbol;Acc:HGNC:8805]	+	gene	Name match	0	7.06511e-05	0.00352019	-4.38025	-3.69342	0.50848	-4.00062	NaN	NaN	NaN	-6.52111	-4.26035	NaN	-3.53225
CSGALNACT1	8	19404161	19758029	-	CSGALNACT1	ENSG00000147408	chondroitin sulfate N- acetylgalactosaminyltransferase 1 [Source:HGNC Symbol;Acc:HGNC:24290]	-	gene	Name match	0	0.000151721	0.00667481	-1.50791	3.24063	2.74126	3.41906	2.55877	1.60013	0.939908	1.27954	0.904705	1.85736	0.674269
LPL	8	19901717	19967259	+	LPL	ENSG00000175445	lipoprotein lipase [Source:HGNC Symbol;Acc:HGNC:6677]	+	gene	Name match	0	3.53462e-08	4.0644e-06	-3.75688	0.709881	2.59769	0.606215	-1.8076	-1.82971	-5.4512	-0.845435	-3.90144	-2.98273	-3.2962
SLC18A1	8	20144855	20183206	-	SLC18A1	ENSG00000036565	solute carrier family 18 member A1 [Source:HGNC Symbol;Acc:HGNC:10934]	-	gene	Name match	0	1.0057e-05	0.000668686	4.61096	-5.39216	NaN	NaN	-3.86524	-1.61433	-2.37956	-1.54742	-3.22212	-2.11754	-1.90905
AC105046.1	8	22679013	22684009	-	AC105046.1	ENSG00000261026	No description	-	gene	Name match	0	8.74311e-06	0.000590024	3.25385	-2.04561	-3.49834	-5.63821	0.102797	-0.717685	0.944616	-0.792378	-0.170022	-0.513663	0.855697
TNFRSF10B	8	23020133	23069179	-	TNFRSF10B	ENSG00000120889	TNF receptor superfamily member 10b [Source:HGNC Symbol;Acc:HGNC:11905]	-	gene	Name match	0	6.66303e-05	0.00335693	1.60849	3.00099	2.78682	2.99728	3.84799	4.6204	4.50002	5.02414	3.68475	4.40808	4.35603
TNFRSF10C	8	23102590	23117437	+	TNFRSF10C	ENSG00000173535	TNF receptor superfamily member 10c [Source:HGNC Symbol;Acc:HGNC:11906]	+	gene	Name match	0	0.00104825	0.0322697	-1.47548	2.89269	2.15963	3.50587	2.01635	1.70188	1.68611	1.46788	0.404269	0.130336	0.969852
CDCA2	8	25458997	25507920	+	CDCA2	ENSG00000184661	cell division cycle associated 2 [Source:HGNC Symbol;Acc:HGNC:14623]	+	gene	Name match	0	1.52122e-10	2.60849e-08	-5.08729	1.85176	1.47834	1.67642	-6.44946	-3.01215	-2.19825	-5.21911	NaN	-6.81724	-2.23024
CHRNA2	8	27459761	27479883	-	CHRNA2	ENSG00000120903	cholinergic receptor nicotinic alpha 2 subunit [Source:HGNC Symbol;Acc:HGNC:1956]	-	gene	Name match	0	0.00102405	0.0317915	-3.33116	1.12405	1.86672	-3.8495	-0.122299	NaN	-5.65899	-5.00742	-2.33162	-3.49008	-3.41088
ESCO2	8	27771949	27812640	+	ESCO2	ENSG00000171320	establishment of sister chromatid cohesion N- acetyltransferase 2 [Source:HGNC Symbol;Acc:HGNC:27230]	+	gene	Name match	0	5.44392e-21	3.29127e-18	-4.3742	0.266391	-0.12801	0.520619	-5.15623	-3.79983	-4.72944	-4.78837	-4.98704	-4.26097	-3.25894
PBK	8	27809620	27838095	-	PBK	ENSG00000168078	PDZ binding kinase [Source:HGNC Symbol;Acc:HGNC:18282]	-	gene	Name match	0	9.44603e-15	2.75598e-12	-5.5905	1.57959	1.50277	0.835271	NaN	-2.29759	-5.43365	-5.36704	-5.69125	NaN	-3.86361
SCARA5	8	27869882	27992727	-	SCARA5	ENSG00000168079	scavenger receptor class A member 5 [Source:HGNC Symbol;Acc:HGNC:28701]	-	gene	Name match	0	0.000498901	0.0176783	-4.59999	-3.11449	NaN	-3.88112	NaN	NaN	-6.46822	NaN	NaN	NaN	NaN
TUBBP1	8	30351873	30353518	+	TUBBP1	ENSG00000127589	tubulin beta pseudogene 1 [Source:HGNC Symbol;Acc:HGNC:12414]	+	gene	Name match	0	8.65525e-06	0.000584768	-1.71352	3.82759	3.61551	4.80781	2.57279	2.97556	1.676	1.26677	2.5559	2.20501	2.54526
GSR	8	30678061	30727999	-	GSR	ENSG00000104687	glutathione-disulfide reductase [Source:HGNC Symbol;Acc:HGNC:4623]	-	gene	Name match	0	2.67432e-05	0.00153307	-1.35214	4.2227	4.71208	4.45511	3.30841	3.52223	2.73577	2.77911	2.67226	3.09488	2.79124
DUSP26	8	33591332	33600106	-	DUSP26	ENSG00000133878	dual specificity phosphatase 26 [Source:HGNC Symbol;Acc:HGNC:28161]	-	gene	Name match	0	0.000113587	0.00523679	-4.6694	-1.21409	1.12554	NaN	NaN	NaN	-3.77135	NaN	-4.61391	NaN	-3.30084
STAR	8	38143649	38151265	-	STAR	ENSG00000147465	steroidogenic acute regulatory protein [Source:HGNC Symbol;Acc:HGNC:11359]	-	gene	Name match	0	0.000161644	0.0070479	-2.0239	-0.946085	-2.39026	0.161753	-3.22652	-2.71812	-4.2327	-2.84416	-2.32037	-2.76423	-2.81466
FGFR1	8	38400215	38468834	-	FGFR1	ENSG00000077782	fibroblast growth factor receptor 1 [Source:HGNC Symbol;Acc:HGNC:3688]	-	gene	Name match	0	3.93632e-05	0.00214736	-1.78867	0.67885	0.783282	0.158657	-1.26278	-1.56821	-2.94034	-1.44374	-0.248919	-1.06436	-1.81775
HTRA4	8	38974164	38988662	+	HTRA4	ENSG00000169495	HtrA serine peptidase 4 [Source:HGNC Symbol;Acc:HGNC:26909]	+	gene	Name match	0	4.24704e-09	5.83286e-07	-3.71919	0.4388	0.310357	-1.21417	-3.96502	-5.5721	-3.38624	-3.1497	-4.05887	-3.11041	-6.13812
SFRP1	8	41261958	41309497	-	SFRP1	ENSG00000104332	secreted frizzled related protein 1 [Source:HGNC Symbol;Acc:HGNC:10776]	-	gene	Name match	0	4.194e-24	3.32369e-21	-8.77242	-0.921364	0.893382	-0.661523	NaN	NaN	NaN	NaN	-6.82814	NaN	NaN
GINS4	8	41529206	41545046	+	GINS4	ENSG00000147536	GINS complex subunit 4 [Source:HGNC Symbol;Acc:HGNC:28226]	+	gene	Name match	0	6.45728e-07	5.72891e-05	-2.02745	0.581586	0.240224	1.76915	-1.29203	-1.20312	-1.72775	-1.51571	-0.537886	-0.749083	-1.3342
AC009630.2	8	41540381	41545044	-	AC009630.2	ENSG00000253174	No description	-	gene	Name match	0	9.58221e-06	0.000639294	-2.26375	0.610667	0.327857	2.20129	-1.41085	-1.29546	-1.76168	-1.2545	-0.303067	-0.708244	-1.73595
ANK1	8	41653220	41896762	-	ANK1	ENSG00000029534	ankyrin 1 [Source:HGNC Symbol;Acc:HGNC:492]	-	gene	Name match	0	2.87353e-05	0.00163132	-2.63765	4.57108	2.58369	2.62425	2.64092	-0.829181	-0.996956	-0.778343	1.4231	0.727856	-0.060783
PLAT	8	42175233	42207724	-	PLAT	ENSG00000104368	plasminogen activator, tissue type [Source:HGNC Symbol;Acc:HGNC:9051]	-	gene	Name match	0	1.6997e-07	1.71562e-05	-4.2742	-3.34403	0.0151863	-4.23619	-4.8875	-5.23154	-7.04568	-5.17172	-6.30328	-7.57721	-6.2126
MCM4	8	47960185	47978160	+	MCM4	ENSG00000104738	minichromosome maintenance complex component 4 [Source:HGNC Symbol;Acc:HGNC:6947]	+	gene	Name match	0	1.06212e-10	1.84827e-08	-2.44817	4.07587	3.85145	5.01068	1.68386	1.82493	1.36275	0.95117	2.90674	1.18976	2.06663
SNAI2	8	48917604	48921740	-	SNAI2	ENSG00000019549	snail family transcriptional repressor 2 [Source:HGNC Symbol;Acc:HGNC:11094]	-	gene	Name match	0	5.74596e-09	7.65832e-07	-8.20666	-3.37977	0.30851	-6.07928	NaN	NaN	NaN	NaN	NaN	NaN	NaN
AC022034.1	8	53515171	53523931	-	AC022034.1	ENSG00000206144	No description	+	gene	Name match	0	0.000233259	0.00953923	-5.90732	-4.68019	-1.52559	NaN	NaN	NaN	NaN	NaN	NaN	NaN	NaN
CA8	8	60187347	60281412	-	CA8	ENSG00000178538	carbonic anhydrase 8 [Source:HGNC Symbol;Acc:HGNC:1382]	-	gene	Name match	0	0.00177999	0.0489383	-1.79585	-0.807058	-1.95421	-0.639513	-2.42989	-2.71504	-3.52917	-4.08405	-3.30134	-5.0607	-1.72034
AC104852.1	8	62143311	62144769	-	AC104852.1	ENSG00000237810	No description	-	gene	Name match	0	7.14887e-05	0.00354781	-4.12767	-2.385	-2.40033	-2.05477	NaN	NaN	-3.86426	NaN	NaN	NaN	NaN
NKAIN3-IT1	8	62977861	62984900	+	null					Not found	0	0.00171698	0.0476031	-4.79042	-7.24056	-3.08597	NaN	NaN	NaN	NaN	NaN	NaN	-7.66639	NaN
GGH	8	63015079	63039171	-	GGH	ENSG00000137563	gamma-glutamyl hydrolase [Source:HGNC Symbol;Acc:HGNC:4248]	-	gene	Name match	0	1.59777e-08	1.9936e-06	-2.25709	2.14802	2.84544	3.39644	0.0407308	1.06786	0.678409	-0.240626	0.463458	-0.211573	1.06403
AC104232.1	8	64801236	64817573	-	AC104232.1	ENSG00000254006	No description	-	gene	Name match	0	1.82128e-06	0.000145119	-3.78031	3.29575	2.59703	2.06203	NaN	-3.3158	-0.223043	-5.06332	-1.80257	0.0389784	-0.181377
CRH	8	66176382	66178725	-	CRH	ENSG00000147571	corticotropin releasing hormone [Source:HGNC Symbol;Acc:HGNC:2355]	-	gene	Name match	0	2.44187e-08	2.91652e-06	-7.50103	-2.46576	0.656412	-3.94289	NaN	NaN	NaN	NaN	NaN	NaN	NaN
PTTG3P	8	66767400	66768005	-	PTTG3P	ENSG00000213005	pituitary tumor-transforming 3, pseudogene [Source:HGNC Symbol;Acc:HGNC:13422]	-	gene	Name match	0	8.69139e-05	0.0041589	-2.89001	0.821185	0.867257	0.797779	-3.76042	-0.782537	-1.27475	NaN	-1.85427	NaN	-2.02663
SULF1	8	69466624	69660915	+	SULF1	ENSG00000137573	sulfatase 1 [Source:HGNC Symbol;Acc:HGNC:20391]	+	gene	Name match	0	0.000735158	0.0243437	-4.01765	-4.48834	-1.88699	NaN	NaN	NaN	-5.9676	NaN	-6.81015	NaN	-5.98251
H2AFZP2	8	70103798	70104179	-	null					Not found	0	7.07645e-05	0.00352284	-1.76497	2.32092	3.09372	2.56306	0.905324	0.690564	0.0690706	0.720643	1.45533	0.444433	1.07208
EYA1	8	71197433	71592025	-	EYA1	ENSG00000104313	EYA transcriptional coactivator and phosphatase 1 [Source:HGNC Symbol;Acc:HGNC:3519]	-	gene	Name match	0	1.17955e-06	9.8398e-05	-6.76126	-6.07545	-0.842847	NaN	NaN	NaN	-7.55471	-8.4881	NaN	NaN	NaN
AC087627.1	8	74199396	74208441	+	AC087627.1	ENSG00000253983	No description	+	gene	Name match	0	0.000190949	0.00808521	-6.6983	NaN	0.690834	NaN	NaN	NaN	NaN	NaN	NaN	NaN	NaN
CKS1BP7	8	80644939	80645173	-	CKS1BP7	ENSG00000254331	CDC28 protein kinase regulatory subunit 1B pseudogene 7 [Source:HGNC Symbol;Acc:HGNC:1999]	-	gene	Name match	0	0.00106198	0.0326068	-3.33647	-1.33572	0.719341	0.579474	NaN	NaN	NaN	NaN	NaN	-1.17658	-2.9819
FABP5	8	81280363	81284777	+	FABP5	ENSG00000164687	fatty acid binding protein 5 [Source:HGNC Symbol;Acc:HGNC:3560]	+	gene	Name match	0	0.00181047	0.0495904	-1.59045	0.607975	2.12577	1.61703	-1.73018	-0.859208	-0.0518577	-0.262782	1.09654	-0.0724237	-0.481813
PMP2	8	81440326	81447523	-	PMP2	ENSG00000147588	peripheral myelin protein 2 [Source:HGNC Symbol;Acc:HGNC:9117]	-	gene	Name match	0	2.89655e-05	0.0016428	-6.51672	-4.69122	-1.50492	NaN	NaN	NaN	NaN	NaN	NaN	NaN	NaN
FABP4	8	81478419	81483263	-	FABP4	ENSG00000170323	fatty acid binding protein 4 [Source:HGNC Symbol;Acc:HGNC:3559]	-	gene	Name match	0	1.91151e-08	2.33053e-06	-6.36088	2.9392	5.92732	0.00890729	0.0800636	NaN	NaN	-4.73397	-5.05818	-2.01018	-0.908611
CA1	8	85327608	85379014	-	CA1	ENSG00000133742	carbonic anhydrase 1 [Source:HGNC Symbol;Acc:HGNC:1368]	-	gene	Name match	0	0	0	-10.0543	7.32579	5.53014	4.65924	-3.33743	-4.9445	-4.02168	-3.81756	-4.01624	-3.4157	-4.09549
CA3	8	85373436	85449040	+	CA3	ENSG00000164879	carbonic anhydrase 3 [Source:HGNC Symbol;Acc:HGNC:1374]	+	gene	Name match	0	1.39929e-06	0.000114609	-3.16012	2.51178	1.09056	-0.437579	-0.368996	-3.39111	-3.20525	-2.06825	-2.97742	-1.01431	-1.6941
AC100801.1	8	85833377	85951083	+	AC100801.1	ENSG00000253154	No description	+	gene	Name match	0	0.000287401	0.0113958	-3.82814	-5.66987	-2.17424	-4.97707	NaN	NaN	NaN	-6.49756	NaN	NaN	-5.73109
ATP6V0D2	8	85987323	86154228	+	ATP6V0D2	ENSG00000147614	ATPase H+ transporting V0 subunit d2 [Source:HGNC Symbol;Acc:HGNC:18266]	+	gene	Name match	0	8.94979e-06	0.000601205	-6.18469	-5.01475	-1.67958	-4.90691	NaN	NaN	NaN	NaN	NaN	NaN	NaN
CPNE3	8	86514427	86561498	+	CPNE3	ENSG00000085719	copine 3 [Source:HGNC Symbol;Acc:HGNC:2316]	+	gene	Name match	0	5.87591e-11	1.05378e-08	-2.09383	4.77575	4.4015	5.33338	2.57533	3.24585	2.15572	2.12021	2.56866	2.82582	2.91732
RAD54B	8	94371960	94475109	-	RAD54B	ENSG00000197275	RAD54 homolog B (S. cerevisiae) [Source:HGNC Symbol;Acc:HGNC:17228]	-	gene	Name match	0	1.42452e-05	0.000906069	-2.00631	0.624918	-0.377355	0.511729	-1.98567	-2.52236	-1.68442	-3.41427	-1.00913	-1.58791	-1.39323
FSBP	8	94372170	94436952	-	FSBP	ENSG00000265817	fibrinogen silencer binding protein [Source:HGNC Symbol;Acc:HGNC:43653]	-	gene	Name match	0	0.000146629	0.00651431	-1.80447	0.857502	0.185378	0.778572	-1.52247	-2.18202	-1.21188	-2.92954	-0.336211	-1.14302	-0.830499
ESRP1	8	94641074	94707466	+	ESRP1	ENSG00000104413	epithelial splicing regulatory protein 1 [Source:HGNC Symbol;Acc:HGNC:25966]	+	gene	Name match	0	1.10547e-06	9.35487e-05	-7.10445	-3.25096	-1.6047	NaN	NaN	NaN	NaN	NaN	NaN	NaN	NaN
CCNE2	8	94879770	94896678	-	CCNE2	ENSG00000175305	cyclin E2 [Source:HGNC Symbol;Acc:HGNC:1590]	-	gene	Name match	0	2.08256e-05	0.00123451	-1.51524	2.04952	1.94359	2.74355	0.637837	0.113221	0.451086	0.638712	1.32552	0.37022	0.734827
SDC2	8	96493351	96611780	+	SDC2	ENSG00000169439	syndecan 2 [Source:HGNC Symbol;Acc:HGNC:10659]	+	gene	Name match	0	0.000781798	0.0255562	-2.14005	-0.396954	1.52394	-2.69121	-2.57699	-1.64217	-2.91574	-1.32557	-2.95095	-1.78431	-1.16513
FBXO43	8	100133360	100145800	-	FBXO43	ENSG00000156509	F-box protein 43 [Source:HGNC Symbol;Acc:HGNC:28521]	-	gene	Name match	0	2.09485e-11	4.0679e-09	-5.19371	-0.524197	-0.228397	0.55898	NaN	-3.90204	NaN	NaN	NaN	-3.83267	-5.05302
ZFPM2	8	104590733	105804532	+	ZFPM2	ENSG00000169946	zinc finger protein, FOG family member 2 [Source:HGNC Symbol;Acc:HGNC:16700]	+	gene	Name match	0	2.16924e-05	0.00127608	-4.84262	0.163065	0.379576	-5.69103	-3.27195	NaN	-5.69316	NaN	-3.83528	NaN	-8.03001
AC027031.2	8	106270144	106272899	+	AC027031.2	ENSG00000254615	No description	+	gene	Name match	0	0.000266309	0.0106749	-1.73607	1.1576	2.46759	0.637408	0.369646	-0.202667	-0.576232	-0.850659	-0.174864	-0.6008	0.330848
RSPO2	8	107899316	108083648	-	RSPO2	ENSG00000147655	R-spondin 2 [Source:HGNC Symbol;Acc:HGNC:28583]	-	gene	Name match	0	4.7426e-05	0.00250789	-5.61562	-4.88092	-6.21817	-2.77308	NaN	NaN	NaN	NaN	NaN	NaN	NaN
TRPS1	8	115408496	115809673	-	TRPS1	ENSG00000104447	transcriptional repressor GATA binding 1 [Source:HGNC Symbol;Acc:HGNC:12340]	-	gene	Name match	0	0.000115195	0.00529844	1.37375	0.810073	0.900769	1.0997	1.83603	2.33207	2.23007	2.46088	2.02708	2.13155	2.24462
DSCC1	8	119833976	119856010	-	DSCC1	ENSG00000136982	DNA replication and sister chromatid cohesion 1 [Source:HGNC Symbol;Acc:HGNC:24453]	-	gene	Name match	0	1.38886e-06	0.000113914	-2.73458	0.587155	1.28803	2.60188	-1.40378	-1.7154	-1.612	-4.04789	-0.229135	-1.18659	-0.222525
COL14A1	8	120059780	120372036	+	COL14A1	ENSG00000187955	collagen type XIV alpha 1 chain [Source:HGNC Symbol;Acc:HGNC:2191]	+	gene	Name match	0	3.43731e-05	0.0019125	-3.37222	-2.49279	1.45535	-2.52246	-3.89479	-4.80999	-3.73104	-8.36487	-2.36715	-2.47116	-3.05408
ATAD2	8	123319850	123416350	-	ATAD2	ENSG00000156802	ATPase family, AAA domain containing 2 [Source:HGNC Symbol;Acc:HGNC:30123]	-	gene	Name match	0	1.78861e-09	2.60923e-07	-1.9998	3.29621	2.76932	3.6071	1.0821	0.623383	0.882666	0.729634	1.4277	1.54894	1.48322
CCDC26	8	128634199	129683679	-	CCDC26	ENSG00000229140	CCDC26 long non-coding RNA [Source:HGNC Symbol;Acc:HGNC:28416]	-	gene	Name match	0	0.000464177	0.0167104	-2.05778	-5.17464	-4.0094	-4.23673	-7.81765	-7.1028	-6.91693	-8.17225	-6.17453	-5.31096	-6.53131
WISP1	8	133191039	133231690	+	WISP1	ENSG00000104415	WNT1 inducible signaling pathway protein 1 [Source:HGNC Symbol;Acc:HGNC:12769]	+	gene	Name match	0	0.000469371	0.016825	-4.92177	-4.80072	-2.64613	NaN	NaN	NaN	-6.69502	NaN	NaN	NaN	NaN
COL22A1	8	138588235	138914006	-	COL22A1	ENSG00000169436	collagen type XXII alpha 1 chain [Source:HGNC Symbol;Acc:HGNC:22989]	-	gene	Name match	0	0.000216765	0.00899642	-4.79783	-5.394	-2.05883	NaN	NaN	NaN	NaN	-8.22169	NaN	NaN	-6.45522
PEG13	8	140094894	140100543	-	PEG13	ENSG00000282164	paternally expressed 13 [Source:HGNC Symbol;Acc:HGNC:19969]	-	gene	Name match	0	1.71667e-05	0.00106307	-2.28399	1.18005	0.105827	-0.389135	-1.98128	-2.75547	-2.42522	-1.02301	-3.07513	-1.13961	-2.61522
LINC01300	8	141340549	141344621	+	LINC01300	ENSG00000253595	long intergenic non-protein coding RNA 1300 [Source:HGNC Symbol;Acc:HGNC:50460]	+	gene	Name match	0	0.00123364	0.0368359	5.64732	NaN	NaN	NaN	-3.18258	-4.2047	-1.21148	-0.864764	-3.27643	-1.22844	-1.60079
AC100803.2	8	141353403	141355365	-	AC100803.2	ENSG00000261655	No description	-	gene	Name match	0	1.90904e-05	0.00115417	4.85025	-4.39805	NaN	NaN	-2.64874	-1.47821	0.0999725	-1.13827	-2.54994	-1.01652	-0.137337
GPR20	8	141356500	141367267	-	GPR20	ENSG00000204882	G protein-coupled receptor 20 [Source:HGNC Symbol;Acc:HGNC:4475]	-	gene	Name match	0	7.46501e-08	8.07709e-06	7.48972	NaN	NaN	NaN	-1.91242	-1.10446	-0.111248	-1.39256	-2.00627	-0.592149	0.136869
LYPD2	8	142750150	142752534	-	LYPD2	ENSG00000197353	LY6/PLAUR domain containing 2 [Source:HGNC Symbol;Acc:HGNC:25215]	-	gene	Name match	0	2.83856e-08	3.34266e-06	8.81701	NaN	NaN	NaN	1.26843	3.7777	1.38638	1.45299	-0.365983	0.424214	1.40822
LYNX1-SLURP2	8	142764334	142778224	-	null					Not found	0	0.000453047	0.0164003	3.65198	-3.82553	-2.99286	-4.71769	-1.42414	1.50371	0.40946	-0.898326	-2.65549	-0.929423	-0.149778
GPIHBP1	8	143213193	143217170	+	GPIHBP1	ENSG00000277494	glycosylphosphatidylinositol anchored high density lipoprotein binding protein 1 [Source:HGNC Symbol;Acc:HGNC:24945]	+	gene	Name match	0	1.97974e-06	0.000156258	-6.51389	-1.91485	1.33286	NaN	-4.08837	NaN	NaN	NaN	NaN	NaN	NaN
MAPK15	8	143716259	143722458	+	MAPK15	ENSG00000181085	mitogen-activated protein kinase 15 [Source:HGNC Symbol;Acc:HGNC:24667]	+	gene	Name match	0	7.02017e-06	0.000488364	3.52226	-4.45167	NaN	-2.92879	-0.571114	-1.94687	-1.12357	-1.43805	-0.0185994	-0.907868	0.317187
SPATC1	8	144012414	144047085	+	SPATC1	ENSG00000186583	spermatogenesis and centriole associated 1 [Source:HGNC Symbol;Acc:HGNC:30510]	+	gene	Name match	0	4.61245e-06	0.000334354	-2.55692	2.32486	0.243943	2.16966	-3.48807	-1.05076	-0.0763978	-0.399735	-0.774566	-1.27089	-0.828281
SMPD5	8	144049079	144051522	+	SMPD5	ENSG00000204791	sphingomyelin phosphodiesterase 5 [Source:HGNC Symbol;Acc:HGNC:52275]	+	gene	Name match	0	1.47556e-06	0.000120184	-2.30963	1.82327	0.649144	1.78136	-1.79956	-1.49975	-0.0113259	-0.832241	-0.893412	-1.58238	-0.724735
TONSL	8	144428775	144444444	-	TONSL	ENSG00000160949	tonsoku like, DNA repair protein [Source:HGNC Symbol;Acc:HGNC:7801]	-	gene	Name match	0	0.000303204	0.0118858	-1.17696	2.38521	2.47447	2.50205	0.769065	1.04418	1.37422	1.04139	1.64019	1.16462	0.984476
RECQL4	8	144511288	144517845	-	RECQL4	ENSG00000160957	RecQ like helicase 4 [Source:HGNC Symbol;Acc:HGNC:9949]	-	gene	Name match	0	1.54452e-10	2.64072e-08	-2.28641	3.24553	3.41067	3.37329	0.365003	0.863362	1.49888	0.972961	0.969774	0.275938	1.24273
AC084125.4	8	144512567	144513672	+	AC084125.4	ENSG00000265393	No description	+	gene	Name match	0	0.00139931	0.0407857	-1.53703	2.30984	2.94221	3.02912	-0.596199	1.30769	1.05298	1.48215	1.07549	0.884017	1.66366
VLDLR	9	2621834	2660053	+	VLDLR	ENSG00000147852	very low density lipoprotein receptor [Source:HGNC Symbol;Acc:HGNC:12698]	+	gene	Name match	0	0.000346979	0.0132476	-2.17502	-2.47833	-1.00823	-3.37049	-3.79941	-4.02798	-3.29463	-5.66859	-4.34072	-5.48912	-4.20697
SLC1A1	9	4490444	4587469	+	SLC1A1	ENSG00000106688	solute carrier family 1 member 1 [Source:HGNC Symbol;Acc:HGNC:10939]	+	gene	Name match	0	4.33348e-11	8.06771e-09	-6.63711	0.276174	-0.652998	-4.73146	NaN	NaN	NaN	-6.25195	NaN	NaN	-6.07045
RCL1	9	4792869	4885917	+	RCL1	ENSG00000120158	RNA terminal phosphate cyclase like 1 [Source:HGNC Symbol;Acc:HGNC:17687]	+	gene	Name match	0	8.62229e-05	0.00414124	-1.40143	2.74503	2.38018	2.63799	0.94923	1.07037	0.53592	0.315649	1.83944	1.23856	1.29209
MTND1P11	9	5094139	5095014	+	MTND1P11	ENSG00000228166	mitochondrially encoded NADH:ubiquinone oxidoreductase core subunit 1 pseudogene 11 [Source:HGNC Symbol;Acc:HGNC:42060]	+	gene	Name match	0	0.000219932	0.00909569	3.47247	-1.91206	NaN	NaN	-0.122109	-0.144225	0.456675	0.745677	-1.80092	-0.0159592	-0.125283
MTCO1P11	9	5096666	5098193	+	MTCO1P11	ENSG00000224083	mitochondrially encoded cytochrome c oxidase I pseudogene 11 [Source:HGNC Symbol;Acc:HGNC:52013]	+	gene	Name match	0	0.00132264	0.0388992	2.63164	-1.22928	NaN	-2.34383	-0.45082	0.205137	1.317	0.793892	-0.544668	-0.877495	0.199831
IL33	9	6215786	6257983	+	IL33	ENSG00000137033	interleukin 33 [Source:HGNC Symbol;Acc:HGNC:16028]	+	gene	Name match	0	4.40179e-06	0.000321437	-4.80399	-0.80483	1.80043	-3.69699	-3.59984	NaN	NaN	NaN	-5.27865	-4.96762	-2.45101
PRDX1P1	9	12972843	12973438	-	PRDX1P1	ENSG00000214121	peroxiredoxin 1 pseudogene 1 [Source:HGNC Symbol;Acc:HGNC:11711]	-	gene	Name match	0	0.00132244	0.0388992	-1.83813	0.321629	2.61373	0.953029	0.0709392	0.563397	-0.572669	-1.18413	-0.660339	-0.782269	-0.237089
NFIB	9	14081843	14398983	-	NFIB	ENSG00000147862	nuclear factor I B [Source:HGNC Symbol;Acc:HGNC:7785]	-	gene	Name match	0	2.85764e-06	0.00021935	-3.46214	-0.378009	0.510541	-3.74334	-2.83523	-7.17927	-4.82348	-5.22636	-2.85868	-3.39565	-5.16033
LDHAP4	9	14921337	14922334	-	LDHAP4	ENSG00000214110	lactate dehydrogenase A pseudogene 4 [Source:HGNC Symbol;Acc:HGNC:6539]	-	gene	Name match	0	0.000859256	0.027596	-1.24656	4.00417	4.55353	4.76789	3.05902	3.91137	2.84347	2.48492	3.29019	2.43748	3.25815
AL449983.1	9	16473188	16476237	+	AL449983.1	ENSG00000231756	No description	+	gene	Name match	0	0.00099581	0.0311458	-6.01515	NaN	1.26494	NaN	NaN	NaN	NaN	NaN	NaN	NaN	NaN
TUSC1	9	25676389	25678440	-	TUSC1	ENSG00000198680	tumor suppressor candidate 1 [Source:HGNC Symbol;Acc:HGNC:31010]	-	gene	Name match	0	0.000388651	0.0144436	-1.59335	0.85991	2.16073	2.21568	0.783718	0.435102	-0.771353	-1.08025	0.24407	0.0663528	0.578302
AL451123.1	9	27529085	27543902	+	null					Not found	0	0.000371295	0.0139578	1.93615	-3.1948	-2.77021	-2.56613	-2.19144	-1.68999	-0.8053	-0.298118	-1.0629	-1.1555	-0.742487
C9orf72	9	27546545	27573866	-	C9orf72	ENSG00000147894	chromosome 9 open reading frame 72 [Source:HGNC Symbol;Acc:HGNC:28337]	-	gene	Name match	0	0.00029183	0.0115242	1.65642	3.15909	3.2738	3.00176	3.84725	4.26526	5.07706	5.57125	3.97539	4.63437	4.48625
DNAJA1	9	33025211	33039907	+	DNAJA1	ENSG00000086061	DnaJ heat shock protein family (Hsp40) member A1 [Source:HGNC Symbol;Acc:HGNC:5229]	+	gene	Name match	0	0.000614291	0.0208866	-1.0471	5.27459	5.75374	5.80854	4.35693	4.77727	4.54583	4.37657	4.00627	4.44007	4.62012
ANKRD18B	9	33524394	33573009	+	ANKRD18B	ENSG00000230453	ankyrin repeat domain 18B [Source:HGNC Symbol;Acc:HGNC:23644]	+	gene	Name match	0	0.000271644	0.0108591	-4.99365	-4.65322	-6.72744	-4.86731	NaN	NaN	NaN	NaN	NaN	NaN	NaN
DCAF12	9	34086387	34127399	-	DCAF12	ENSG00000198876	DDB1 and CUL4 associated factor 12 [Source:HGNC Symbol;Acc:HGNC:19911]	-	gene	Name match	0	0.000997604	0.0311852	-1.07066	3.40658	3.12729	3.84555	2.25003	2.53805	2.02223	1.66023	2.6855	2.19488	2.58251
KIF24	9	34252381	34311371	-	KIF24	ENSG00000186638	kinesin family member 24 [Source:HGNC Symbol;Acc:HGNC:19916]	-	gene	Name match	0	1.69646e-05	0.00105389	-1.93765	-0.0524247	-1.30155	0.72494	-2.09915	-2.66184	-1.89101	-2.5834	-1.33502	-2.10938	-2.1327
MYORG	9	34366670	34376853	-	null					Not found	0	0.00072139	0.0239961	-1.78602	-2.40217	-1.90071	-1.67284	-4.16065	-2.72334	-4.18955	-4.34533	-5.2545	-3.82799	-3.8419
CNTFR	9	34551432	34590140	-	CNTFR	ENSG00000122756	ciliary neurotrophic factor receptor [Source:HGNC Symbol;Acc:HGNC:2170]	-	gene	Name match	0	0.000351358	0.0133973	-5.48827	-3.50291	-2.08528	NaN	NaN	NaN	NaN	NaN	NaN	NaN	NaN
RUSC2	9	35490127	35561898	+	RUSC2	ENSG00000198853	RUN and SH3 domain containing 2 [Source:HGNC Symbol;Acc:HGNC:23625]	+	gene	Name match	0	0.000135797	0.0061165	1.53138	0.452319	1.05779	1.316	1.82755	2.37647	2.61726	2.75564	2.43439	2.06905	2.38099
MELK	9	36572862	36677683	+	MELK	ENSG00000165304	maternal embryonic leucine zipper kinase [Source:HGNC Symbol;Acc:HGNC:16870]	+	gene	Name match	0	7.08348e-23	5.0659e-20	-4.6111	1.97118	1.44444	2.34666	-3.52427	-1.73903	-2.77557	-3.55695	-2.20309	-3.30709	-3.23794
AL390726.6	9	38433696	38543880	+	AL390726.6	ENSG00000283162	No description	+	gene	Name match	0	0.0011668	0.0352346	-3.0612	-1.27467	-1.95296	-3.09283	-2.99568	NaN	NaN	NaN	-4.67449	NaN	-4.58382
AL390726.5	9	38540567	38542792	-	AL390726.5	ENSG00000273036	No description	-	gene	Name match	0	4.0493e-08	4.59317e-06	-4.00625	2.64463	2.59183	0.0520317	-0.113851	-4.30589	-1.7981	-3.46846	-2.37762	-3.06659	-2.28695
FAM95C	9	38540569	38577207	-	FAM95C	ENSG00000283486	family with sequence similarity 95 member C [Source:HGNC Symbol;Acc:HGNC:45272]	-	gene	Name match	0	2.32307e-10	3.90356e-08	-3.93951	2.15287	1.7885	-0.271511	-0.967909	-3.67452	-1.97409	-3.52897	-2.46615	-3.50561	-3.58847
AL390726.4	9	38542389	38543215	-	AL390726.4	ENSG00000272934	No description	-	gene	Name match	0	1.09287e-05	0.000716091	-3.54128	2.71175	3.10488	-0.0548835	0.857236	-2.41281	-1.64198	-1.83841	-3.48454	-2.75847	-1.97883
AL390726.3	9	38542479	38568422	-	AL390726.3	ENSG00000272904	No description	-	gene	Name match	0	3.85542e-07	3.61177e-05	-3.81787	1.31765	1.68734	-0.854622	-1.50593	NaN	-2.66411	-3.01254	-3.92171	-4.19564	-2.416
AL390726.2	9	38543104	38543446	-	AL390726.2	ENSG00000250989	No description	-	gene	Name match	0	7.6626e-06	0.000526806	-3.55637	2.87362	2.53636	0.0339257	0.230613	-1.37646	-1.1906	NaN	-1.03316	-3.30709	-2.52745
SNX18P3	9	38566260	38568211	-	SNX18P3	ENSG00000225345	sorting nexin 18 pseudogene 3 [Source:HGNC Symbol;Acc:HGNC:39611]	-	gene	Name match	0	3.78864e-06	0.000280532	-3.22778	0.337981	-0.894307	-0.889784	NaN	-5.4701	-2.69928	-3.0477	-5.54183	-3.49384	-3.22877
ANKRD18A	9	38571358	38620660	-	ANKRD18A	ENSG00000180071	ankyrin repeat domain 18A [Source:HGNC Symbol;Acc:HGNC:23643]	-	gene	Name match	0	6.61788e-17	2.55328e-14	-5.31198	1.32302	0.585835	-0.232104	-4.08249	-5.91196	-3.26666	-6.65948	-4.66176	-7.25762	-4.67062
FAM201A	9	38620474	38624990	+	FAM201A	ENSG00000204860	family with sequence similarity 201 member A [Source:HGNC Symbol;Acc:HGNC:27239]	+	gene	Name match	0	4.76186e-08	5.33948e-06	-4.36426	1.09888	1.16439	-0.479523	-2.17884	-5.44888	-2.35613	-4.19641	-4.52061	-6.79455	NaN
CNTNAP3B	9	41890314	42129510	-	CNTNAP3B	ENSG00000154529	contactin associated protein like 3B [Source:HGNC Symbol;Acc:HGNC:32035]	-	gene	Name match	0	0.00099534	0.0311458	-6.01515	NaN	-3.73201	NaN	NaN	NaN	NaN	NaN	NaN	NaN	NaN
FAM189A2	9	69324567	69392558	+	FAM189A2	ENSG00000135063	family with sequence similarity 189 member A2 [Source:HGNC Symbol;Acc:HGNC:24820]	+	gene	Name match	0	1.38278e-06	0.000113574	-5.92007	-3.22136	-2.34562	NaN	-7.73883	NaN	NaN	NaN	NaN	NaN	-8.32697
MAMDC2	9	70043581	70226970	+	MAMDC2	ENSG00000165072	MAM domain containing 2 [Source:HGNC Symbol;Acc:HGNC:23673]	+	gene	Name match	0	0.000550888	0.0191048	2.61576	-3.37134	-1.12364	-0.978103	1.89704	-0.24205	0.126676	-1.09051	0.74355	0.569153	2.2771
HSPB1P1	9	72007881	72008136	-	HSPB1P1	ENSG00000236060	heat shock protein family B (small) member 1 pseudogene 1 [Source:HGNC Symbol;Acc:HGNC:5251]	-	gene	Name match	0	0.000199219	0.00836292	-2.7442	1.12576	3.14605	0.970564	-0.517247	-1.53936	-2.3535	-3.28689	-1.02613	0.699934	-0.520421
TRPM6	9	74722495	74888094	-	TRPM6	ENSG00000119121	transient receptor potential cation channel subfamily M member 6 [Source:HGNC Symbol;Acc:HGNC:17995]	-	gene	Name match	0	3.68101e-06	0.000273252	-3.54129	-1.01081	-5.37782	-0.495317	-4.0986	-5.70568	-4.06039	-4.75277	-5.45549	-5.72942	-8.2717
C9orf40	9	74946581	74952886	-	C9orf40	ENSG00000135045	chromosome 9 open reading frame 40 [Source:HGNC Symbol;Acc:HGNC:23433]	-	gene	Name match	0	7.8096e-06	0.000535657	-1.70847	2.08446	1.97057	1.6542	0.638347	-0.0797617	-0.111491	-0.613165	0.374574	0.37366	-0.0801857
CARNMT1	9	74981020	75028423	-	CARNMT1	ENSG00000156017	carnosine N-methyltransferase 1 [Source:HGNC Symbol;Acc:HGNC:23435]	-	gene	Name match	0	0.000399682	0.0147646	-1.18596	2.20945	2.48214	2.25944	1.06039	0.836981	0.509372	0.841766	1.13124	1.1293	1.53785
PRUNE2	9	76611376	76906087	-	PRUNE2	ENSG00000106772	prune homolog 2 [Source:HGNC Symbol;Acc:HGNC:25209]	-	gene	Name match	0	1.91577e-06	0.000152233	-2.61176	0.773056	-1.64131	1.64706	-0.897019	-1.48375	-2.87078	-2.55624	-3.36284	-1.78172	-2.35963
GNA14	9	77423079	77648307	-	GNA14	ENSG00000156049	G protein subunit alpha 14 [Source:HGNC Symbol;Acc:HGNC:4382]	-	gene	Name match	0	0.000543371	0.0188776	-4.72522	-5.86912	-1.81406	-5.76129	-5.92717	NaN	NaN	NaN	NaN	NaN	NaN
RMI1	9	83980711	84004074	+	RMI1	ENSG00000178966	RecQ mediated genome instability 1 [Source:HGNC Symbol;Acc:HGNC:25764]	+	gene	Name match	0	0.000106833	0.00497003	-1.47979	0.904327	1.51233	2.21691	-0.22718	-0.029982	-0.348162	-0.47795	0.299383	0.478501	0.278466
SLC28A3	9	84275457	84340683	-	SLC28A3	ENSG00000197506	solute carrier family 28 member 3 [Source:HGNC Symbol;Acc:HGNC:16484]	-	gene	Name match	0	0.00022916	0.00940223	-2.44739	1.40995	0.857765	-0.149347	-3.82302	-1.03778	-1.10469	-0.453116	-3.45744	-3.73137	-2.55318
NTRK2	9	84668551	85027070	+	NTRK2	ENSG00000148053	neurotrophic receptor tyrosine kinase 2 [Source:HGNC Symbol;Acc:HGNC:8032]	+	gene	Name match	0	5.55727e-07	5.02158e-05	-6.13387	-4.6854	-0.120018	-7.08006	-5.50898	NaN	NaN	NaN	-7.92476	NaN	-7.83408
AL513318.2	9	87008455	87042126	-	AL513318.2	ENSG00000269994	No description	-	gene	Name match	0	5.42303e-10	8.52622e-08	-4.73471	-0.43521	-2.35743	-1.17537	NaN	-5.68529	-5.49943	NaN	-5.75703	-6.03096	-5.25132
CDC20P1	9	87011652	87013151	+	CDC20P1	ENSG00000231007	cell division cycle 20 pseudogene 1 [Source:HGNC Symbol;Acc:HGNC:29487]	+	gene	Name match	0	3.14785e-11	5.97418e-09	-4.24578	0.944247	0.237756	0.455441	NaN	-3.50515	-2.31928	-4.83764	-4.16184	-3.43578	-4.65613
AL772337.1	9	87857015	87859599	-	AL772337.1	ENSG00000214888	No description	-	gene	Name match	0	1.04857e-05	0.000691704	-6.53474	-1.1513	NaN	-3.36539	NaN	NaN	NaN	NaN	NaN	NaN	NaN
SPATA31C1	9	87914493	87923505	+	SPATA31C1	ENSG00000230246	SPATA31 subfamily C member 1 [Source:HGNC Symbol;Acc:HGNC:27846]	+	gene	Name match	0	8.27171e-05	0.00400236	-6.03006	-2.47446	NaN	-4.95159	NaN	NaN	NaN	NaN	NaN	NaN	NaN
CKS2	9	89311198	89316703	+	CKS2	ENSG00000123975	CDC28 protein kinase regulatory subunit 2 [Source:HGNC Symbol;Acc:HGNC:2000]	+	gene	Name match	0	1.90069e-08	2.32702e-06	-2.25686	4.93569	4.98819	5.56132	3.08099	2.50467	2.65354	1.15381	3.5042	2.98451	3.00991
GADD45G	9	89605013	89606555	+	GADD45G	ENSG00000130222	growth arrest and DNA damage inducible gamma [Source:HGNC Symbol;Acc:HGNC:4097]	+	gene	Name match	0	0.000847607	0.0273266	-1.56991	0.979646	2.54928	1.45005	0.243529	-0.384307	0.407276	-0.369995	0.512251	-0.794103	0.774037
OMD	9	92414245	92424461	-	OMD	ENSG00000127083	osteomodulin [Source:HGNC Symbol;Acc:HGNC:8134]	-	gene	Name match	0	0.0007201	0.0239668	-3.24942	-4.71718	-0.0771569	-3.60934	-4.77522	NaN	NaN	-4.95991	-3.28411	-5.14301	-4.7784
ECM2	9	92493554	92536655	-	ECM2	ENSG00000106823	extracellular matrix protein 2 [Source:HGNC Symbol;Acc:HGNC:3154]	-	gene	Name match	0	6.55658e-09	8.67955e-07	-6.28636	-2.40054	1.37072	-4.61463	NaN	-5.80263	NaN	-7.55016	NaN	-4.56333	-7.36865
SUSD3	9	93058688	93085138	+	SUSD3	ENSG00000157303	sushi domain containing 3 [Source:HGNC Symbol;Acc:HGNC:28391]	+	gene	Name match	0	0.000855656	0.0275105	-1.52309	4.72197	5.1863	4.89096	4.72121	3.35276	1.81959	2.80708	2.77975	3.20465	2.86344
ZNF367	9	96385941	96418329	-	ZNF367	ENSG00000165244	zinc finger protein 367 [Source:HGNC Symbol;Acc:HGNC:18320]	-	gene	Name match	0	6.88199e-05	0.00344946	-2.06585	3.07283	3.20433	3.2407	2.68957	-0.538571	0.257344	-4.83279e-05	0.389696	1.02434	0.554371
HEMGN	9	97926791	97944856	-	HEMGN	ENSG00000136929	hemogen [Source:HGNC Symbol;Acc:HGNC:17509]	-	gene	Name match	0	0.000781243	0.0255562	-1.9777	6.46311	5.49033	3.9332	5.27296	2.53921	2.0212	1.66283	3.82191	3.30762	3.41424
CORO2A	9	98120975	98192640	-	CORO2A	ENSG00000106789	coronin 2A [Source:HGNC Symbol;Acc:HGNC:2255]	-	gene	Name match	0	6.2631e-06	0.000440399	-1.7922	2.91774	1.89992	2.59176	0.268497	1.31051	0.772787	0.805714	0.826725	0.211358	-0.457143
NR4A3	9	99821855	99866891	+	NR4A3	ENSG00000119508	nuclear receptor subfamily 4 group A member 3 [Source:HGNC Symbol;Acc:HGNC:7982]	+	gene	Name match	0	3.92315e-08	4.46736e-06	-2.70592	2.08388	0.402569	1.35521	-0.602427	-2.64014	-2.33398	-0.589301	-1.84312	-1.60248	-1.37217
SMC2	9	104094260	104141417	+	SMC2	ENSG00000136824	structural maintenance of chromosomes 2 [Source:HGNC Symbol;Acc:HGNC:14011]	+	gene	Name match	0	5.92269e-07	5.32715e-05	-1.65888	3.01355	2.89593	3.53353	1.32349	1.51578	1.24006	0.471858	1.89722	1.41587	1.64065
AC068050.1	9	108040213	108040592	+	AC068050.1	ENSG00000213557	No description	+	gene	Name match	0	0.00155532	0.0442124	3.53883	-2.02906	-1.19639	-2.92122	NaN	1.06071	0.661606	3.00123	1.98897	1.49931	1.23165
EPB41L4B	9	109171975	109320964	-	EPB41L4B	ENSG00000095203	erythrocyte membrane protein band 4.1 like 4B [Source:HGNC Symbol;Acc:HGNC:19818]	-	gene	Name match	0	7.24586e-08	7.85446e-06	-8.02037	-4.23307	-1.13293	NaN	NaN	NaN	NaN	NaN	NaN	NaN	NaN
TXN	9	110243811	110256640	-	TXN	ENSG00000136810	thioredoxin [Source:HGNC Symbol;Acc:HGNC:12435]	-	gene	Name match	0	0.000430837	0.0157225	-1.19753	5.629	6.52142	6.56476	5.44694	5.36534	4.61327	4.15009	4.89689	4.84027	5.2231
SVEP1	9	110365251	110579880	-	SVEP1	ENSG00000165124	sushi, von Willebrand factor type A, EGF and pentraxin domain containing 1 [Source:HGNC Symbol;Acc:HGNC:15985]	-	gene	Name match	0	6.79675e-08	7.40871e-06	-6.56022	-3.39381	-0.331659	-4.97403	NaN	NaN	-5.56112	NaN	NaN	NaN	NaN
PTGR1	9	111549722	111599893	-	PTGR1	ENSG00000106853	prostaglandin reductase 1 [Source:HGNC Symbol;Acc:HGNC:18429]	-	gene	Name match	0	0.000317601	0.0123429	-2.50049	-0.781131	1.13115	-0.870329	-1.8088	-2.50899	-3.23002	NaN	-1.84376	-3.30211	-1.42731
UGCG	9	111896766	111935369	+	UGCG	ENSG00000148154	UDP-glucose ceramide glucosyltransferase [Source:HGNC Symbol;Acc:HGNC:12524]	+	gene	Name match	0	1.23028e-15	4.00824e-13	-2.92496	4.84745	4.86432	5.39389	2.08542	2.08942	1.56714	2.27401	1.21679	2.78048	1.31496
SLC46A2	9	112878920	112890913	-	SLC46A2	ENSG00000119457	solute carrier family 46 member 2 [Source:HGNC Symbol;Acc:HGNC:16055]	-	gene	Name match	0	2.78032e-06	0.000213695	2.87217	-0.321804	-0.178435	-1.73334	1.40334	3.18579	2.23415	2.68163	1.40382	1.5743	1.70378
FAM225A	9	113113073	113119928	+	FAM225A	ENSG00000231528	family with sequence similarity 225 member A (non-protein coding) [Source:HGNC Symbol;Acc:HGNC:27855]	+	gene	Name match	0	0.000274921	0.0109602	5.03556	-7.0338	NaN	NaN	NaN	-2.4701	-2.07011	-3.0035	-3.86376	-4.45962	-3.43205
ORM1	9	114323056	114326475	+	ORM1	ENSG00000229314	orosomucoid 1 [Source:HGNC Symbol;Acc:HGNC:8498]	+	gene	Name match	0	6.48809e-33	1.02834e-29	-7.33833	4.65023	4.50839	5.40121	NaN	-1.18482	-2.16888	-2.29492	-1.84152	NaN	-4.92077
ORM2	9	114329869	114333252	+	ORM2	ENSG00000228278	orosomucoid 2 [Source:HGNC Symbol;Acc:HGNC:8499]	+	gene	Name match	0	1.02391e-05	0.00067849	-2.58948	1.4945	1.7105	3.12317	-1.0871	-1.30186	-0.601428	0.898141	-1.59599	-0.454884	-1.21581
TNC	9	115019578	115118257	-	TNC	ENSG00000041982	tenascin C [Source:HGNC Symbol;Acc:HGNC:5318]	-	gene	Name match	0	6.26032e-12	1.31588e-09	-4.58234	-1.9655	1.27538	-2.09373	-4.58154	-4.96623	-4.26579	-4.12879	-4.84531	-5.11925	-6.01767
PAPPA	9	116153804	116402322	+	PAPPA	ENSG00000182752	pappalysin 1 [Source:HGNC Symbol;Acc:HGNC:8602]	+	gene	Name match	0	2.36001e-06	0.000184288	-3.10511	-3.37272	-1.37012	-4.52791	-5.43076	-7.03784	-5.04462	-5.61544	-6.10957	-5.79854	-5.7965
PAPPA-AS1	9	116398157	116400606	-	PAPPA-AS1	ENSG00000256040	PAPPA antisense RNA 1 [Source:HGNC Symbol;Acc:HGNC:35152]	-	gene	Name match	0	4.06034e-05	0.00220681	-3.28326	-2.39584	-0.26061	-3.60993	-5.77581	NaN	-4.61207	-4.22353	-3.86966	-5.14359	-5.36395
GSN	9	121207794	121332843	+	GSN	ENSG00000148180	gelsolin [Source:HGNC Symbol;Acc:HGNC:4620]	+	gene	Name match	0	7.84033e-09	1.02403e-06	-2.37807	5.20135	5.88755	4.78783	4.14463	2.67511	2.09851	1.79432	2.55098	2.84538	2.99158
GSN-AS1	9	121280768	121285530	-	GSN-AS1	ENSG00000235865	GSN antisense RNA 1 [Source:HGNC Symbol;Acc:HGNC:23372]	-	gene	Name match	0	0.000707785	0.0236509	-1.30625	1.36206	1.43503	0.98557	0.665977	-0.217859	-0.342337	-0.980984	0.0167396	-0.244702	-0.193755
STOM	9	121338988	121370304	-	STOM	ENSG00000148175	stomatin [Source:HGNC Symbol;Acc:HGNC:3383]	-	gene	Name match	0	4.75842e-10	7.58295e-08	-2.75886	7.41723	7.84252	7.23345	6.15891	4.30653	3.81412	3.35209	4.24978	4.29777	4.70133
OLFML2A	9	124777158	124814885	+	OLFML2A	ENSG00000185585	olfactomedin like 2A [Source:HGNC Symbol;Acc:HGNC:27270]	+	gene	Name match	0	0.000490294	0.0174471	-1.90706	-1.09156	0.297505	-1.82325	-3.42971	-3.45182	-4.07332	-2.00671	-1.93859	-2.28292	-2.36577
HSPA5	9	125234853	125241330	-	HSPA5	ENSG00000044574	heat shock protein family A (Hsp70) member 5 [Source:HGNC Symbol;Acc:HGNC:5238]	-	gene	Name match	0	0.00128645	0.0381024	-1.25405	7.19272	7.96677	7.22941	5.78296	7.26324	5.91672	5.78001	5.41452	5.50525	6.46125
ANGPTL2	9	127087332	127122883	-	ANGPTL2	ENSG00000136859	angiopoietin like 2 [Source:HGNC Symbol;Acc:HGNC:490]	-	gene	Name match	0	3.12749e-12	6.92108e-10	-8.13081	-2.4775	1.74596	-3.10662	-5.44243	NaN	NaN	NaN	NaN	NaN	NaN
LCN2	9	128149071	128153455	+	LCN2	ENSG00000148346	lipocalin 2 [Source:HGNC Symbol;Acc:HGNC:6526]	+	gene	Name match	0	3.79394e-20	2.06011e-17	-7.03448	9.16062	8.80299	9.62405	4.20484	-0.789097	1.17437	-0.0220519	1.71264	1.80384	0.0854546
C9orf106	9	129321016	129324905	+	C9orf106	ENSG00000179082	chromosome 9 open reading frame 106 [Source:HGNC Symbol;Acc:HGNC:31370]	+	gene	Name match	0	9.874e-06	0.000658012	4.30914	NaN	-4.24538	-4.97021	-2.81416	-1.40332	-0.724417	0.342193	-1.70638	-1.91891	-0.724228
PTGES	9	129738331	129753047	-	PTGES	ENSG00000148344	prostaglandin E synthase [Source:HGNC Symbol;Acc:HGNC:9599]	-	gene	Name match	0	4.17174e-06	0.000306192	-3.45901	1.48494	0.423321	2.05451	-3.82103	-0.0705538	-1.92032	-4.17563	-4.49984	-3.77377	-2.6722
NCS1	9	130172578	130237304	+	NCS1	ENSG00000107130	neuronal calcium sensor 1 [Source:HGNC Symbol;Acc:HGNC:3953]	+	gene	Name match	0	7.99862e-12	1.65749e-09	-5.91226	0.0668358	-0.825389	-1.04772	NaN	NaN	-6.72228	NaN	NaN	NaN	-4.15223
NTNG2	9	132161676	132244534	+	NTNG2	ENSG00000196358	netrin G2 [Source:HGNC Symbol;Acc:HGNC:14288]	+	gene	Name match	0	4.46223e-06	0.000325072	-1.71236	3.53693	2.54269	3.65433	1.09978	0.556503	1.73685	1.66277	2.19281	1.27017	1.36645
SLC2A6	9	133471095	133479137	-	SLC2A6	ENSG00000160326	solute carrier family 2 member 6 [Source:HGNC Symbol;Acc:HGNC:11011]	-	gene	Name match	0	1.24219e-07	1.30084e-05	2.83677	2.15641	2.24214	0.870329	3.72802	4.97546	5.33977	4.91333	3.53601	4.42281	4.48446
OBP2A	9	135546139	135549969	+	OBP2A	ENSG00000122136	odorant binding protein 2A [Source:HGNC Symbol;Acc:HGNC:23380]	+	gene	Name match	0	0.000292015	0.0115242	-5.71237	-2.87142	-0.623714	NaN	NaN	NaN	NaN	NaN	NaN	NaN	NaN
PAEPP1	9	135588002	135591975	+	null					Not found	0	1.06041e-05	0.000697449	-7.76724	NaN	2.68032	NaN	NaN	NaN	NaN	NaN	NaN	NaN	NaN
NACC2	9	136006537	136095285	-	NACC2	ENSG00000148411	NACC family member 2 [Source:HGNC Symbol;Acc:HGNC:23846]	-	gene	Name match	0	6.97393e-05	0.00348364	1.66954	1.40761	1.90896	1.39087	2.35657	3.46463	3.44318	3.63164	2.78461	2.81941	3.04205
LCN6	9	136744011	136748528	-	LCN6	ENSG00000267206	lipocalin 6 [Source:HGNC Symbol;Acc:HGNC:17337]	-	gene	Name match	0	2.48631e-05	0.0014337	-3.8446	0.183245	4.34486	-1.25911	-2.425	NaN	-0.424748	-2.41703	-0.62576	0.181227	-1.0656
AL807752.7	9	136977518	136985435	+	AL807752.7	ENSG00000284341	No description	+	gene	Name match	0	0.00104789	0.0322697	-1.61306	3.74579	3.78704	1.31352	1.57732	1.68074	1.71904	2.17267	1.22044	0.809001	1.72615
CLIC3	9	136994635	136996803	-	CLIC3	ENSG00000169583	chloride intracellular channel 3 [Source:HGNC Symbol;Acc:HGNC:2064]	-	gene	Name match	0	0.00114906	0.0348967	-1.6566	1.71494	2.12676	0.733139	-1.25871	0.259739	-0.306472	-0.487789	-0.168138	-0.916002	0.960504
SAPCD2	9	137062124	137070588	-	SAPCD2	ENSG00000186193	suppressor APC domain containing 2 [Source:HGNC Symbol;Acc:HGNC:28055]	-	gene	Name match	0	0.00140904	0.0409675	-1.69527	0.00594384	1.6268	2.35713	-0.544497	0.332104	0.394818	-2.61182	-0.254202	-0.817642	0.270125
LINC00200	10	1159768	1164789	+	LINC00200	ENSG00000229205	long intergenic non-protein coding RNA 200 [Source:HGNC Symbol;Acc:HGNC:30974]	+	gene	Name match	0	0.00182082	0.0497809	-4.41955	-0.796577	NaN	-4.2737	NaN	NaN	NaN	NaN	NaN	NaN	-4.29075
ADARB2	10	1177318	1737476	-	ADARB2	ENSG00000185736	adenosine deaminase, RNA specific B2 (inactive) [Source:HGNC Symbol;Acc:HGNC:227]	-	gene	Name match	0	4.98865e-08	5.57247e-06	-2.71413	-1.11865	-0.701019	-0.371401	-4.4177	-3.89925	-3.8065	-5.47685	-2.41639	-3.38693	-3.00584
AKR1C6P	10	4871901	4891975	-	AKR1C6P	ENSG00000151631	aldo-keto reductase family 1 member C6, pseudogene [Source:HGNC Symbol;Acc:HGNC:44680]	-	gene	Name match	0	7.21657e-05	0.00356837	-3.18474	-2.40025	0.371017	-0.707449	-2.87333	NaN	-4.29455	-5.22794	-2.55214	-3.82608	-5.04643
AKR1C1	10	4963253	4983283	+	AKR1C1	ENSG00000187134	aldo-keto reductase family 1 member C1 [Source:HGNC Symbol;Acc:HGNC:384]	+	gene	Name match	0	0.000102306	0.00479203	-1.84502	-0.788557	-0.801241	-1.51817	-4.02982	-3.05194	-2.12911	-3.52645	-2.35108	-3.52314	-2.84537
TUBAL3	10	5393098	5404830	-	TUBAL3	ENSG00000178462	tubulin alpha like 3 [Source:HGNC Symbol;Acc:HGNC:23534]	-	gene	Name match	0	8.13686e-12	1.67431e-09	-6.06514	0.535975	1.75769	-2.16354	-3.74446	NaN	-5.16568	NaN	NaN	-4.69721	-5.91756
NET1	10	5412551	5458463	+	NET1	ENSG00000173848	neuroepithelial cell transforming 1 [Source:HGNC Symbol;Acc:HGNC:14592]	+	gene	Name match	0	0.000163985	0.00712879	-1.35168	3.23945	3.73105	4.29615	2.69598	2.56493	1.83326	1.18937	2.79389	2.33059	2.5199
ITIH5	10	7559270	7666998	-	ITIH5	ENSG00000123243	inter-alpha-trypsin inhibitor heavy chain family member 5 [Source:HGNC Symbol;Acc:HGNC:21449]	-	gene	Name match	0	2.74994e-13	6.98126e-11	-9.95758	-4.12572	-0.0200363	-6.60285	NaN	NaN	NaN	NaN	NaN	NaN	NaN
CAMK1D	10	12349482	12835545	+	CAMK1D	ENSG00000183049	calcium/calmodulin dependent protein kinase ID [Source:HGNC Symbol;Acc:HGNC:19341]	+	gene	Name match	0	3.4931e-05	0.00193619	1.57118	2.36411	1.47609	1.74388	3.2714	3.49352	3.1614	2.94474	3.4205	4.00128	3.20165
MCM10	10	13161554	13211104	+	MCM10	ENSG00000065328	minichromosome maintenance 10 replication initiation factor [Source:HGNC Symbol;Acc:HGNC:18043]	+	gene	Name match	0	2.20401e-17	8.85286e-15	-4.59465	1.74608	1.21461	1.93598	-3.93035	-1.78254	-3.30717	-5.37806	-3.43923	-3.8387	-2.23308
FAM107B	10	14518557	14774897	-	FAM107B	ENSG00000065809	family with sequence similarity 107 member B [Source:HGNC Symbol;Acc:HGNC:23726]	-	gene	Name match	0	1.02957e-05	0.000681467	-1.56289	5.10804	4.86632	4.78485	3.4539	3.77171	2.5542	3.11161	2.50364	3.91865	2.87078
MRC1	10	17809344	17911170	+	MRC1	ENSG00000260314	mannose receptor C-type 1 [Source:HGNC Symbol;Acc:HGNC:7228]	+	gene	Name match	0	1.9498e-06	0.00015431	-3.30692	1.26852	2.50546	-1.23567	-3.86099	-0.508064	-3.11228	-1.46071	-3.95484	-2.37079	-1.36166
NEBL	10	20779973	21174187	-	NEBL	ENSG00000078114	nebulette [Source:HGNC Symbol;Acc:HGNC:16932]	-	gene	Name match	0	5.65773e-05	0.00291046	-4.00468	-5.02631	-6.36357	-2.41598	NaN	NaN	-6.50557	NaN	NaN	-7.62206	-6.52049
AL158211.5	10	22252072	22254589	+	AL158211.5	ENSG00000279631	No description	+	gene	Name match	0	0.00107086	0.0328279	1.66602	-1.36495	-1.26163	0.350573	1.11543	0.291858	0.963147	0.392327	1.55845	1.09303	1.20388
C10orf67	10	23201916	23344845	-	C10orf67	ENSG00000179133	chromosome 10 open reading frame 67 [Source:HGNC Symbol;Acc:HGNC:28716]	-	gene	Name match	0	0.00124053	0.0370039	-4.86075	-7.25423	-2.91906	NaN	NaN	NaN	-7.14853	NaN	NaN	NaN	NaN
KIAA1217	10	23694746	24547848	+	KIAA1217	ENSG00000120549	KIAA1217 [Source:HGNC Symbol;Acc:HGNC:25428]	+	gene	Name match	0	6.0717e-06	0.000429516	-4.81306	-2.68896	-0.668661	-6.16608	-7.91693	-7.93904	NaN	NaN	-4.42581	-6.69974	NaN
MKX	10	27672875	27746060	-	MKX	ENSG00000150051	mohawk homeobox [Source:HGNC Symbol;Acc:HGNC:23729]	-	gene	Name match	0	0.000815743	0.0264981	-4.34686	-4.46272	-1.75558	NaN	-6.52076	-5.54288	NaN	NaN	NaN	NaN	NaN
JCAD	10	30012800	30115494	-	JCAD	ENSG00000165757	junctional cadherin 5 associated [Source:HGNC Symbol;Acc:HGNC:29283]	-	gene	Name match	0	0.000166685	0.00723011	-2.52433	0.651239	0.99458	-1.68471	-0.875254	-3.50742	-4.56949	-3.6449	-2.61763	-3.24304	-0.972643
NRP1	10	33177492	33336262	-	NRP1	ENSG00000099250	neuropilin 1 [Source:HGNC Symbol;Acc:HGNC:8004]	-	gene	Name match	0	2.26633e-11	4.38636e-09	-4.25558	0.813565	1.49362	-2.11555	-3.68742	-2.41676	-3.52368	-5.31956	-4.78127	-4.56978	-3.17122
CREM	10	35126791	35212958	+	CREM	ENSG00000095794	cAMP responsive element modulator [Source:HGNC Symbol;Acc:HGNC:2352]	+	gene	Name match	0	0.000257147	0.010343	-1.37651	2.22921	1.26621	1.48048	0.73418	0.0502336	-0.35426	0.308079	-0.121804	0.458658	0.389667
RET	10	43077027	43130351	+	RET	ENSG00000165731	ret proto-oncogene [Source:HGNC Symbol;Acc:HGNC:9967]	+	gene	Name match	0	5.35392e-05	0.00276796	-2.01641	-0.644026	1.03945	-1.08368	-1.46457	-2.90172	-1.93825	-1.83212	-1.61089	-2.73282	-2.30547
HNRNPA3P1	10	43789249	43790387	-	HNRNPA3P1	ENSG00000226790	heterogeneous nuclear ribonucleoprotein A3 pseudogene 1 [Source:HGNC Symbol;Acc:HGNC:13729]	-	gene	Name match	0	8.96428e-05	0.0042636	-5.70331	-3.61275	-0.780087	-4.50492	NaN	NaN	NaN	NaN	NaN	NaN	NaN
CXCL12	10	44370165	44386493	-	CXCL12	ENSG00000107562	C-X-C motif chemokine ligand 12 [Source:HGNC Symbol;Acc:HGNC:10672]	-	gene	Name match	0	5.66191e-25	5.10826e-22	-10.5622	4.18476	7.91915	2.07667	-3.91647	-2.86058	-4.11529	-4.68611	NaN	-6.45417	-3.76764
RASSF4	10	44959407	44995891	+	RASSF4	ENSG00000107551	Ras association domain family member 4 [Source:HGNC Symbol;Acc:HGNC:20793]	+	gene	Name match	0	0.000212608	0.00884268	2.47067	1.96115	2.51432	0.799756	2.83131	4.1336	5.24182	5.34729	3.08196	3.17911	3.69642
ANTXRL	10	46286345	46330207	+	ANTXRL	ENSG00000274209	anthrax toxin receptor like [Source:HGNC Symbol;Acc:HGNC:27277]	+	gene	Name match	0	4.47596e-11	8.25434e-09	-4.94184	-1.59829	-1.81002	-1.42632	NaN	-6.13788	NaN	-5.30045	-6.20961	NaN	NaN
AL442003.1	10	49981420	49988899	-	null					Not found	0	0.000598597	0.020445	2.38677	-1.62913	NaN	-0.82085	0.357222	-0.387359	-0.131108	0.672467	1.07696	0.922327	0.631582
ZWINT	10	56357228	56361275	-	ZWINT	ENSG00000122952	ZW10 interacting kinetochore protein [Source:HGNC Symbol;Acc:HGNC:13195]	-	gene	Name match	0	1.3679e-18	6.0772e-16	-3.43519	3.98704	3.98236	4.53376	-0.410852	1.02646	0.212326	-0.0266903	1.4213	0.342382	1.09694
BICC1	10	58513140	58831437	+	BICC1	ENSG00000122870	BicC family RNA binding protein 1 [Source:HGNC Symbol;Acc:HGNC:19351]	+	gene	Name match	0	0.00109792	0.033587	-1.91741	-2.81873	0.236328	-1.05554	-1.95078	-3.63586	-4.03496	-3.11037	-2.24816	-3.56649	-2.11442
FAM13C	10	59246129	59363181	-	FAM13C	ENSG00000148541	family with sequence similarity 13 member C [Source:HGNC Symbol;Acc:HGNC:19371]	-	gene	Name match	0	0.000524955	0.0183904	-4.28833	-4.85859	-2.40925	NaN	NaN	NaN	NaN	NaN	NaN	-6.60634	-6.8267
SLC16A9	10	59650761	59736002	-	SLC16A9	ENSG00000165449	solute carrier family 16 member 9 [Source:HGNC Symbol;Acc:HGNC:23520]	-	gene	Name match	0	0.000205536	0.00859731	-1.9843	-0.196929	-1.00233	-0.419736	-3.17058	-3.1927	-2.76583	-3.5923	-1.67947	-3.99779	-1.51771
CDK1	10	60778331	60794852	+	CDK1	ENSG00000170312	cyclin dependent kinase 1 [Source:HGNC Symbol;Acc:HGNC:1722]	+	gene	Name match	0	1.26535e-32	1.9027e-29	-4.9419	3.21483	3.48263	3.67806	-2.45793	-1.35076	-1.83475	-2.52713	-1.74442	-1.61626	-0.554211
TMEM26	10	61406643	61453450	-	TMEM26	ENSG00000196932	transmembrane protein 26 [Source:HGNC Symbol;Acc:HGNC:28550]	-	gene	Name match	0	1.76349e-08	2.17264e-06	-7.24412	-1.78678	-0.292915	NaN	NaN	-6.29321	NaN	NaN	NaN	NaN	NaN
TMEM26-AS1	10	61452639	61481956	+	TMEM26-AS1	ENSG00000237233	TMEM26 antisense RNA 1 [Source:HGNC Symbol;Acc:HGNC:51209]	+	gene	Name match	0	0.000135797	0.0061165	-5.77199	-1.62746	-0.642786	NaN	NaN	NaN	NaN	NaN	NaN	NaN	NaN
RTKN2	10	62183035	62268707	-	RTKN2	ENSG00000182010	rhotekin 2 [Source:HGNC Symbol;Acc:HGNC:19364]	-	gene	Name match	0	4.96761e-05	0.00260806	-1.92992	0.0202543	-1.22303	-0.146082	-2.01031	-1.97899	-3.87404	-1.83545	-2.18822	-3.46215	-2.59845
DNA2	10	68414064	68472121	-	DNA2	ENSG00000138346	DNA replication helicase/nuclease 2 [Source:HGNC Symbol;Acc:HGNC:2939]	-	gene	Name match	0	3.72649e-05	0.00205131	-1.57595	1.04017	0.637718	1.96587	-0.242502	-0.658897	-0.744336	-0.616844	0.184481	-0.168061	-0.6677
SRGN	10	69088106	69104811	+	SRGN	ENSG00000122862	serglycin [Source:HGNC Symbol;Acc:HGNC:9361]	+	gene	Name match	0	2.97706e-07	2.85272e-05	-2.19184	10.3094	11.1425	9.06253	8.59791	8.70508	7.99212	8.16867	6.70372	7.66422	8.25517
TSPAN15	10	69451473	69507669	+	TSPAN15	ENSG00000099282	tetraspanin 15 [Source:HGNC Symbol;Acc:HGNC:23298]	+	gene	Name match	0	2.42255e-08	2.89935e-06	-4.89628	2.5549	3.87834	-3.136	-0.71692	-2.1016	-2.7231	-2.48656	NaN	-2.34774	-2.47498
CDH23	10	71396934	71815947	+	CDH23	ENSG00000107736	cadherin related 23 [Source:HGNC Symbol;Acc:HGNC:13733]	+	gene	Name match	0	6.49776e-06	0.000455262	2.87048	-0.0751548	-0.862122	-1.62648	1.14937	2.55184	2.84279	2.82314	0.597067	0.986891	1.51674
C10orf105	10	71711702	71737824	-	C10orf105	ENSG00000214688	chromosome 10 open reading frame 105 [Source:HGNC Symbol;Acc:HGNC:20304]	-	gene	Name match	0	2.76246e-06	0.00021288	3.34756	-0.335135	-0.894784	-1.41016	1.00241	2.69024	3.57178	3.11463	0.888839	1.28967	1.89315
CHST3	10	71964365	72013564	+	CHST3	ENSG00000122863	carbohydrate sulfotransferase 3 [Source:HGNC Symbol;Acc:HGNC:1971]	+	gene	Name match	0	0.000383828	0.0143006	-3.96182	-4.41879	-0.603401	NaN	-4.47684	NaN	-7.12044	-6.46887	NaN	-5.65197	-6.28736
MCU	10	72692131	72887694	+	MCU	ENSG00000156026	mitochondrial calcium uniporter [Source:HGNC Symbol;Acc:HGNC:23526]	+	gene	Name match	0	5.06071e-07	4.62877e-05	-1.78541	3.62457	3.96868	3.04348	2.41332	1.44367	1.61399	1.53264	1.95001	1.50788	1.27584
DUSP13	10	75094432	75109221	-	DUSP13	ENSG00000079393	dual specificity phosphatase 13 [Source:HGNC Symbol;Acc:HGNC:19681]	-	gene	Name match	0	2.35647e-24	1.91934e-21	-8.43629	0.663667	-0.281273	1.34439	NaN	NaN	NaN	NaN	NaN	-6.08409	NaN
SFTPD	10	79937740	79982614	-	SFTPD	ENSG00000133661	surfactant protein D [Source:HGNC Symbol;Acc:HGNC:10803]	-	gene	Name match	0	3.94148e-05	0.00214818	4.47182	NaN	-4.57891	-3.71878	-1.71474	0.951204	0.636637	-0.654305	-1.80859	-1.66748	-0.0804809
AL359195.2	10	80249710	80254121	+	AL359195.2	ENSG00000279359	No description	+	gene	Name match	0	7.83668e-09	1.02403e-06	-7.1201	-2.24449	-1.99679	-5.45858	NaN	NaN	NaN	NaN	NaN	NaN	NaN
SH2D4B	10	80537902	80646560	+	SH2D4B	ENSG00000178217	SH2 domain containing 4B [Source:HGNC Symbol;Acc:HGNC:31440]	+	gene	Name match	0	1.24669e-06	0.000103557	-4.29944	-2.53413	0.864516	-4.51376	-4.67964	-5.70175	-5.51589	-5.86432	NaN	-4.46246	-3.68281
CDHR1	10	84194635	84219621	+	CDHR1	ENSG00000148600	cadherin related family member 1 [Source:HGNC Symbol;Acc:HGNC:14550]	+	gene	Name match	0	0.00100127	0.0312665	-2.48133	0.174144	-0.980249	-4.92747	-4.41528	-3.73696	-7.25153	-2.5125	-2.65115	-3.87617	-2.87414
MMRN2	10	86935540	86969481	-	MMRN2	ENSG00000173269	multimerin 2 [Source:HGNC Symbol;Acc:HGNC:19888]	-	gene	Name match	0	0.000121045	0.00552849	-2.5298	-1.19635	1.67896	-2.92501	-2.89825	-3.21992	-2.21094	-1.58043	-2.29166	-2.26603	-2.20098
LIPM	10	88802730	88820546	+	LIPM	ENSG00000173239	lipase family member M [Source:HGNC Symbol;Acc:HGNC:23455]	+	gene	Name match	0	8.31672e-06	0.000565696	-3.49006	-1.21314	-1.60286	-0.32769	NaN	-3.10065	NaN	NaN	-4.17238	-3.44632	-5.66667
ANKRD22	10	88822132	88851818	-	ANKRD22	ENSG00000152766	ankyrin repeat domain 22 [Source:HGNC Symbol;Acc:HGNC:28321]	-	gene	Name match	0	1.8841e-07	1.88551e-05	-3.09385	2.27359	1.40449	3.46701	-1.46895	0.0235097	-0.357669	-3.04595	-2.20023	-0.59969	0.5106
IFIT1B	10	89378056	89385205	+	IFIT1B	ENSG00000204010	interferon induced protein with tetratricopeptide repeats 1B [Source:HGNC Symbol;Acc:HGNC:23442]	+	gene	Name match	0	1.02619e-10	1.79107e-08	-7.93198	1.76528	-1.25005	-4.29681	NaN	NaN	NaN	NaN	NaN	-5.83047	NaN
KIF20B	10	89701610	89774939	+	KIF20B	ENSG00000138182	kinesin family member 20B [Source:HGNC Symbol;Acc:HGNC:7212]	+	gene	Name match	0	2.18676e-05	0.00128477	-1.55244	2.56688	1.68303	2.34533	0.216387	0.672735	0.270723	0.292939	0.297857	1.36723	0.595461
HTR7	10	90740823	90857698	-	HTR7	ENSG00000148680	5-hydroxytryptamine receptor 7 [Source:HGNC Symbol;Acc:HGNC:5302]	-	gene	Name match	0	0.000114494	0.00527239	4.27358	-4.48665	NaN	-3.37881	-2.42922	0.0961573	0.35602	1.1614	-3.05358	-1.32751	-1.19423
KIF11	10	92593286	92655395	+	KIF11	ENSG00000138160	kinesin family member 11 [Source:HGNC Symbol;Acc:HGNC:6388]	+	gene	Name match	0	4.39421e-20	2.32157e-17	-3.46562	3.45014	3.104	3.94008	-0.406436	0.490021	-0.470958	-1.17608	0.508486	-0.236951	0.348315
MYOF	10	93306429	93482317	-	MYOF	ENSG00000138119	myoferlin [Source:HGNC Symbol;Acc:HGNC:3656]	-	gene	Name match	0	0.000799324	0.026042	2.18734	0.672049	0.540746	-0.957078	1.20228	3.10198	3.29655	1.81927	0.166796	1.89762	2.68674
CEP55	10	93496632	93529092	+	CEP55	ENSG00000138180	centrosomal protein 55 [Source:HGNC Symbol;Acc:HGNC:1161]	+	gene	Name match	0	1.14941e-16	4.24321e-14	-4.37772	1.45774	2.12421	2.48091	-2.6078	-1.3569	-1.78109	-4.96241	-3.28661	-2.8601	-2.32147
RBP4	10	93591687	93601744	-	RBP4	ENSG00000138207	retinol binding protein 4 [Source:HGNC Symbol;Acc:HGNC:9922]	-	gene	Name match	0	3.80738e-07	3.5782e-05	-6.17668	-2.96004	0.497114	-3.26724	-5.01809	NaN	NaN	NaN	NaN	NaN	NaN
TBC1D12	10	94402504	94535930	+	TBC1D12	ENSG00000108239	TBC1 domain family member 12 [Source:HGNC Symbol;Acc:HGNC:29082]	+	gene	Name match	0	0.00161492	0.0455313	1.42614	-0.0764161	0.0317379	-1.06374	0.412488	0.993892	1.16586	1.34005	0.508657	1.34405	1.19042
HELLS	10	94501434	94613905	+	HELLS	ENSG00000119969	helicase, lymphoid specific [Source:HGNC Symbol;Acc:HGNC:4861]	+	gene	Name match	0	2.16946e-05	0.00127608	-1.88949	0.598212	1.08693	2.04536	-0.495238	-1.56287	-1.51266	-1.85433	0.388336	-0.466016	-0.279865
DNTT	10	96304396	96338564	+	DNTT	ENSG00000107447	DNA nucleotidylexotransferase [Source:HGNC Symbol;Acc:HGNC:2983]	+	gene	Name match	0	6.26065e-07	5.57978e-05	-3.2442	3.24281	7.34116	5.58124	3.03715	2.24311	1.75634	0.967338	3.3801	1.16953	4.38796
OPALIN	10	96343216	96359365	-	OPALIN	ENSG00000197430	oligodendrocytic myelin paranodal and inner loop protein [Source:HGNC Symbol;Acc:HGNC:20707]	-	gene	Name match	0	0.00175523	0.0483712	-3.39827	-4.79571	-1.0455	-3.95091	NaN	NaN	-4.27497	-4.6234	NaN	NaN	-6.02685
ARHGAP19	10	97222173	97292673	-	ARHGAP19	ENSG00000213390	Rho GTPase activating protein 19 [Source:HGNC Symbol;Acc:HGNC:23724]	-	gene	Name match	0	0.000414161	0.0151895	-1.18444	3.17686	3.24664	3.27745	1.90083	2.38598	1.63358	2.19153	1.49899	2.14117	1.51128
AL133215.2	10	101060029	101061005	-	AL133215.2	ENSG00000273162	No description	-	gene	Name match	0	2.94389e-05	0.00166803	-4.32639	-1.06949	-3.14371	-1.11365	-4.44946	NaN	-4.28572	NaN	NaN	NaN	NaN
KAZALD1	10	101061841	101068131	+	KAZALD1	ENSG00000107821	Kazal type serine peptidase inhibitor domain 1 [Source:HGNC Symbol;Acc:HGNC:25460]	+	gene	Name match	0	0.00105235	0.0323788	-2.54362	-2.69322	0.584231	-1.58538	-5.33623	-4.03642	-2.47204	-2.78394	-5.43008	-5.11905	-1.97017
NFKB2	10	102394110	102402529	+	NFKB2	ENSG00000077150	nuclear factor kappa B subunit 2 [Source:HGNC Symbol;Acc:HGNC:7795]	+	gene	Name match	0	0.000753253	0.0248726	1.45049	4.05318	3.52984	3.30433	4.65368	4.77353	5.53343	5.61562	4.21616	4.73845	4.90232
CALHM2	10	103446786	103452402	-	CALHM2	ENSG00000138172	calcium homeostasis modulator 2 [Source:HGNC Symbol;Acc:HGNC:23493]	-	gene	Name match	0	1.42388e-05	0.000906069	2.11789	1.48592	0.954916	2.21177	2.69797	4.04746	3.72421	4.17136	2.72377	3.33178	3.84743
AL139339.2	10	103450196	103450852	+	AL139339.2	ENSG00000273485	No description	+	gene	Name match	0	1.70641e-05	0.00105783	2.75967	0.502976	-0.986284	1.19578	1.93036	3.69335	3.22926	3.71968	2.05152	2.68596	3.35505
NEURL1	10	103493979	103592552	+	NEURL1	ENSG00000107954	neuralized E3 ubiquitin protein ligase 1 [Source:HGNC Symbol;Acc:HGNC:7761]	+	gene	Name match	0	3.75033e-06	0.000278046	3.44211	-1.69122	-0.130361	0.279111	0.892838	3.20381	4.07572	3.70874	1.67854	1.85815	2.6816
COL17A1	10	104031286	104085957	-	COL17A1	ENSG00000065618	collagen type XVII alpha 1 chain [Source:HGNC Symbol;Acc:HGNC:2194]	-	gene	Name match	0	0	0	-8.6602	1.96844	2.2064	2.31934	NaN	NaN	-7.14018	-6.48861	-6.39777	-5.08674	-7.89206
AL162742.1	10	104323369	104327004	+	AL162742.1	ENSG00000228261	No description	+	gene	Name match	0	0.000868706	0.0278689	-2.14224	0.227914	-1.78741	0.394646	-1.60774	-4.43721	-1.92942	-2.18474	-3.50894	-2.46095	-2.41827
TCF7L2	10	112950250	113167678	+	TCF7L2	ENSG00000148737	transcription factor 7 like 2 [Source:HGNC Symbol;Acc:HGNC:11641]	+	gene	Name match	0	0.000570673	0.0196631	1.69739	0.67487	1.55061	0.679152	1.78467	3.47343	3.19678	2.20123	1.71562	2.27841	2.7161
AL158212.2	10	112950646	112951875	-	AL158212.2	ENSG00000233547	No description	-	gene	Name match	0	7.46719e-05	0.00366503	2.11779	0.865232	0.402444	0.890608	1.84672	3.37004	3.14086	2.77451	2.3763	2.59141	2.60372
DCLRE1A	10	113834725	113854383	-	DCLRE1A	ENSG00000198924	DNA cross-link repair 1A [Source:HGNC Symbol;Acc:HGNC:17660]	-	gene	Name match	0	0.00176401	0.0485903	-1.58577	2.17751	2.61826	0.989012	1.92636	0.100574	-0.590181	-0.535446	0.187271	-0.0300787	0.145051
GFRA1	10	116056925	116273467	-	GFRA1	ENSG00000151892	GDNF family receptor alpha 1 [Source:HGNC Symbol;Acc:HGNC:4243]	-	gene	Name match	0	1.6315e-10	2.78134e-08	-8.92908	-5.37777	-0.429623	-6.0069	NaN	NaN	NaN	NaN	NaN	NaN	NaN
SLC18A2	10	117241073	117279430	+	SLC18A2	ENSG00000165646	solute carrier family 18 member A2 [Source:HGNC Symbol;Acc:HGNC:10935]	+	gene	Name match	0	0.00133895	0.0393001	-1.24081	3.60845	4.23895	3.9455	3.43714	1.54677	2.44952	1.62669	2.99928	2.54696	2.7993
AC005871.2	10	117425194	117490419	+	AC005871.2	ENSG00000258114	No description	+	gene	Name match	0	0.000776027	0.0254384	-3.37585	-0.498122	-1.25042	-0.805321	-3.55617	-1.99332	NaN	NaN	NaN	NaN	NaN
EMX2OS	10	117473215	117545068	-	EMX2OS	ENSG00000229847	EMX2 opposite strand/antisense RNA [Source:HGNC Symbol;Acc:HGNC:18511]	-	gene	Name match	0	0.00141836	0.0411978	-2.67575	-5.98146	-3.41182	-4.45858	-6.62446	-6.64658	-5.87575	NaN	NaN	-6.99225	-7.2126
LDHAP5	10	118932674	118933295	-	LDHAP5	ENSG00000213574	lactate dehydrogenase A pseudogene 5 [Source:HGNC Symbol;Acc:HGNC:6540]	-	gene	Name match	0	0.000712298	0.0237556	-1.65638	0.903883	2.31509	1.72542	-0.990663	0.427794	0.365729	0.132778	0.0150243	-0.465359	-0.138227
PLPP4	10	120456954	120589855	+	PLPP4	ENSG00000203805	phospholipid phosphatase 4 [Source:HGNC Symbol;Acc:HGNC:23531]	+	gene	Name match	0	0.00010102	0.00473559	-5.23814	-2.93898	-5.01321	-2.56811	NaN	NaN	NaN	NaN	NaN	NaN	NaN
TACC2	10	121989174	122254545	+	TACC2	ENSG00000138162	transforming acidic coiled-coil containing protein 2 [Source:HGNC Symbol;Acc:HGNC:11523]	+	gene	Name match	0	7.33779e-07	6.44188e-05	-7.01601	-6.66102	-3.41331	-8.55318	NaN	NaN	NaN	NaN	NaN	NaN	NaN
AL683842.1	10	124004304	124004828	-	AL683842.1	ENSG00000232334	No description	-	gene	Name match	0	0.00072804	0.0241762	3.17312	-3.49538	-1.66271	NaN	-0.553421	-0.116104	0.517217	1.2619	-0.477344	-0.751277	0.317874
OAT	10	124397303	124418976	-	OAT	ENSG00000065154	ornithine aminotransferase [Source:HGNC Symbol;Acc:HGNC:8091]	-	gene	Name match	0	0.000476139	0.0170572	-1.14836	4.41077	4.30308	4.24322	2.77334	3.60015	2.97827	3.06638	2.52067	3.09266	3.17963
ADAM12	10	126012381	126388455	-	ADAM12	ENSG00000148848	ADAM metallopeptidase domain 12 [Source:HGNC Symbol;Acc:HGNC:190]	-	gene	Name match	0	0.000498467	0.0176736	-2.26083	-1.49776	-2.19347	-5.61874	-5.19966	-4.3473	-5.62087	-4.09483	-4.87847	-4.34505	-4.91332
MKI67	10	128096659	128126385	-	MKI67	ENSG00000148773	marker of proliferation Ki-67 [Source:HGNC Symbol;Acc:HGNC:7107]	-	gene	Name match	0	2.87414e-14	7.98821e-12	-4.04274	4.28981	2.75765	3.61686	-2.73563	0.59078	0.146513	-1.53066	-0.52782	-1.69678	0.014843
EBF3	10	129835283	129963841	-	EBF3	ENSG00000108001	early B-cell factor 3 [Source:HGNC Symbol;Acc:HGNC:19087]	-	gene	Name match	0	1.73508e-07	1.74233e-05	-4.27331	-2.82646	1.44044	-2.94102	-3.36993	-5.12901	-3.72076	-5.4615	-3.78571	-6.05964	-4.95807
AL354950.2	10	129837505	129837794	+	AL354950.2	ENSG00000275327	No description	+	gene	Name match	0	2.07408e-05	0.00123359	-6.46287	-2.63911	2.13216	-2.53127	NaN	NaN	NaN	NaN	NaN	NaN	NaN
CFAP46	10	132808392	132942823	-	CFAP46	ENSG00000171811	cilia and flagella associated protein 46 [Source:HGNC Symbol;Acc:HGNC:25247]	-	gene	Name match	0	0.00118968	0.0357234	3.35062	NaN	NaN	-3.64895	-3.50998	-3.06644	-3.41663	-2.27963	-1.42629	-0.74652	-2.18666
KNDC1	10	133160447	133226412	+	KNDC1	ENSG00000171798	kinase non-catalytic C-lobe domain containing 1 [Source:HGNC Symbol;Acc:HGNC:29374]	+	gene	Name match	0	5.52734e-06	0.000396751	3.5923	-2.83732	-3.58961	-5.31444	-1.21354	1.09747	0.727817	-0.0552105	-1.42443	-0.750073	-1.12595
UTF1	10	133230274	133231558	+	UTF1	ENSG00000171794	undifferentiated embryonic cell transcription factor 1 [Source:HGNC Symbol;Acc:HGNC:12634]	+	gene	Name match	0	0.00100018	0.0312492	3.45185	NaN	-3.38767	-4.52754	-1.23399	-0.393608	-0.442211	-0.375601	-3.20231	-2.25385	-1.4742
VENTX	10	133237404	133241929	+	VENTX	ENSG00000151650	VENT homeobox [Source:HGNC Symbol;Acc:HGNC:13639]	+	gene	Name match	0	0.000158748	0.00693195	2.93602	0.373348	2.30357	-1.15822	2.58648	4.09417	4.74561	5.02159	2.57857	3.26231	3.5396
AL360181.2	10	133295187	133295977	-	AL360181.2	ENSG00000235245	No description	-	gene	Name match	0	0.00173342	0.0478601	1.61186	2.71021	0.498484	2.35862	3.23713	3.32037	3.97119	3.96612	3.72824	3.19999	3.69206
SCART1	10	133453928	133523558	+	SCART1	ENSG00000214279	scavenger receptor family member expressed on T-cells 1 [Source:HGNC Symbol;Acc:HGNC:32411]	+	gene	Name match	0	0.000624451	0.02118	1.70777	-0.0353721	-1.72055	-1.09103	0.295626	-0.176933	0.986352	0.736144	1.33331	1.00757	1.19993
SCT	11	626431	627143	-	SCT	ENSG00000070031	secretin [Source:HGNC Symbol;Acc:HGNC:10607]	-	gene	Name match	0	0.000661073	0.0222933	-2.60364	0.0250976	0.272803	1.6565	NaN	-3.05506	-1.8692	NaN	-1.1268	-1.40073	-0.813729
AC139749.1	11	1049880	1055749	+	AC139749.1	ENSG00000254872	No description	+	gene	Name match	0	0.000139347	0.00624759	-2.33617	-0.782388	-0.63902	-2.10082	-2.94477	NaN	-3.10295	-3.71441	-3.36055	-3.82712	-2.85483
IGF2	11	2129112	2158658	-	IGF2	ENSG00000167244	insulin like growth factor 2 [Source:HGNC Symbol;Acc:HGNC:5466]	-	gene	Name match	0	0.00115584	0.035048	-3.65964	-0.547041	2.3172	-3.55894	-1.44798	NaN	NaN	-5.60995	-5.19718	-3.54512	-0.89446
AC132217.1	11	2129121	2129964	-	AC132217.1	ENSG00000240801	No description	-	gene	Name match	0	0.000241199	0.00978816	-4.0371	0.698205	4.06565	NaN	-0.252924	NaN	NaN	-2.24496	-2.15413	-2.42806	-0.0634529
IGF2-AS	11	2140501	2148666	+	IGF2-AS	ENSG00000099869	IGF2 antisense RNA [Source:HGNC Symbol;Acc:HGNC:14062]	+	gene	Name match	0	1.17294e-05	0.000760905	-6.39798	-2.4861	-1.89047	NaN	NaN	NaN	NaN	NaN	NaN	NaN	NaN
CDKN1C	11	2883213	2885773	-	CDKN1C	ENSG00000129757	cyclin dependent kinase inhibitor 1C [Source:HGNC Symbol;Acc:HGNC:1786]	-	gene	Name match	0	2.93125e-07	2.81375e-05	2.90273	0.494656	1.63248	1.00303	2.85884	4.78652	4.25112	4.12114	2.52333	3.57133	3.92572
SLC22A18	11	2899721	2925246	+	SLC22A18	ENSG00000110628	solute carrier family 22 member 18 [Source:HGNC Symbol;Acc:HGNC:10964]	+	gene	Name match	0	0.000249786	0.0100884	1.91197	0.5993	0.743294	-0.284546	1.51602	1.80561	3.119	2.32283	1.08424	2.40418	2.35769
RRM1	11	4094707	4138876	+	RRM1	ENSG00000167325	ribonucleotide reductase catalytic subunit M1 [Source:HGNC Symbol;Acc:HGNC:10451]	+	gene	Name match	0	7.03325e-09	9.24794e-07	-1.9585	3.722	3.566	4.13904	1.61941	2.14319	1.23296	0.956321	2.2433	1.68291	2.06112
RRM1-AS1	11	4137116	4138257	-	RRM1-AS1	ENSG00000255276	RRM1 antisense RNA 1 [Source:HGNC Symbol;Acc:HGNC:40512]	-	gene	Name match	0	0.000793474	0.025909	-1.72652	1.69113	1.81331	2.34329	0.633087	0.347937	-1.20317	-1.13656	0.413708	0.265306	0.547451
HBB	11	5225464	5229395	-	HBB	ENSG00000244734	hemoglobin subunit beta [Source:HGNC Symbol;Acc:HGNC:4827]	-	gene	Name match	0	1.0403e-05	0.000687021	-4.73725	11.4196	9.85241	8.96946	2.1113	-0.800628	7.21775	7.05154	5.20885	1.14128	0.955279
HBD	11	5232678	5243657	-	HBD	ENSG00000223609	hemoglobin subunit delta [Source:HGNC Symbol;Acc:HGNC:4829]	-	gene	Name match	0	6.12631e-18	2.53008e-15	-5.15698	7.48521	5.76906	3.83388	1.38159	0.0569153	0.193868	0.260478	2.26812	1.81559	0.733751
HBG1	11	5248079	5249859	-	HBG1	ENSG00000213934	hemoglobin subunit gamma 1 [Source:HGNC Symbol;Acc:HGNC:4831]	-	gene	Name match	0	0.000167724	0.007249	-4.33346	1.85593	-0.907596	-3.4625	-1.62838	NaN	-4.0496	-3.66106	NaN	NaN	NaN
TRIM22	11	5689689	5737089	+	TRIM22	ENSG00000132274	tripartite motif containing 22 [Source:HGNC Symbol;Acc:HGNC:16379]	+	gene	Name match	0	0.00146676	0.0422894	1.17433	4.92078	4.32307	4.42848	5.2584	5.24076	6.00776	5.95035	5.39536	5.85275	5.56367
OR56B1	11	5736448	5738522	+	OR56B1	ENSG00000181023	olfactory receptor family 56 subfamily B member 1 [Source:HGNC Symbol;Acc:HGNC:15245]	+	gene	Name match	0	0.000586793	0.0201122	4.07392	NaN	NaN	-5.37026	-2.72879	-4.55826	-3.78743	-2.98386	-1.62999	-1.734	-2.95435
GVINP2	11	6748131	6750324	+	null					Not found	0	2.44424e-12	5.47926e-10	-6.63807	-0.751196	-2.31085	-0.496516	NaN	NaN	NaN	NaN	NaN	-5.98438	NaN
OR2AG1	11	6783020	6791558	+	OR2AG1	ENSG00000279486	olfactory receptor family 2 subfamily AG member 1 (gene/pseudogene) [Source:HGNC Symbol;Acc:HGNC:15142]	+	gene	Name match	0	8.75125e-05	0.00417582	-4.31104	-5.2311	-4.9834	-4.80134	NaN	NaN	-7.1254	NaN	NaN	NaN	NaN
OR10A2	11	6863057	6874717	+	OR10A2	ENSG00000170790	olfactory receptor family 10 subfamily A member 2 [Source:HGNC Symbol;Acc:HGNC:8161]	+	gene	Name match	0	0.000238753	0.00972321	-5.58487	-4.53334	-3.43764	NaN	NaN	NaN	NaN	NaN	NaN	NaN	NaN
ST5	11	8693351	8910951	-	ST5	ENSG00000166444	suppression of tumorigenicity 5 [Source:HGNC Symbol;Acc:HGNC:11350]	-	gene	Name match	0	1.3698e-05	0.000877928	-2.18775	-2.23672	-1.23003	-3.02197	-5.50978	-3.87982	-4.56843	-4.04239	-4.08906	-3.82694	-4.58334
AMPD3	11	10308313	10507579	+	AMPD3	ENSG00000133805	adenosine monophosphate deaminase 3 [Source:HGNC Symbol;Acc:HGNC:470]	+	gene	Name match	0	0.00134442	0.0394408	-0.998989	3.73652	3.03738	3.75406	2.39136	2.43816	2.20207	2.12027	2.84766	2.64488	2.32087
LYVE1	11	10556966	10611689	-	LYVE1	ENSG00000133800	lymphatic vessel endothelial hyaluronan receptor 1 [Source:HGNC Symbol;Acc:HGNC:14687]	-	gene	Name match	0	2.43825e-10	4.07375e-08	-5.16237	1.68035	2.34904	-5.13067	-3.4892	-3.73371	-3.13281	-3.36576	-5.3904	-4.66434	-3.88469
MRVI1	11	10573091	10693988	-	MRVI1	ENSG00000072952	murine retrovirus integration site 1 homolog [Source:HGNC Symbol;Acc:HGNC:7237]	-	gene	Name match	0	5.65194e-07	5.09927e-05	-3.02267	3.58362	3.69644	-0.547762	0.258611	-0.015377	1.08015	-0.416174	-1.71438	-0.377819	-0.228124
PARVA	11	12377185	12535356	+	PARVA	ENSG00000197702	parvin alpha [Source:HGNC Symbol;Acc:HGNC:14652]	+	gene	Name match	0	0.000111398	0.005148	-3.75747	-4.10857	-1.1194	-6.41577	-5.35926	NaN	-8.00287	-6.61433	NaN	-6.94943	-4.75475
TEAD1	11	12674591	12944483	+	TEAD1	ENSG00000187079	TEA domain transcription factor 1 [Source:HGNC Symbol;Acc:HGNC:11714]	+	gene	Name match	0	0.000141631	0.00632582	-4.89475	-3.97926	-1.70602	-7.67878	NaN	NaN	NaN	-5.6143	NaN	NaN	NaN
SPON1	11	13962689	14267884	+	SPON1	ENSG00000262655	spondin 1 [Source:HGNC Symbol;Acc:HGNC:11252]	+	gene	Name match	0	0.00132331	0.0388995	1.87941	-1.5666	-1.00478	-0.241947	1.56251	0.438411	-0.5206	0.467724	1.17009	-0.259361	1.95715
INSC	11	15112424	15247208	+	INSC	ENSG00000188487	INSC, spindle orientation adaptor protein [Source:HGNC Symbol;Acc:HGNC:33116]	+	gene	Name match	0	1.61436e-09	2.37274e-07	-5.85389	-2.62033	-0.870129	-3.09746	-6.26334	NaN	NaN	NaN	NaN	NaN	-6.85148
SOX6	11	15966449	16739591	-	SOX6	ENSG00000110693	SRY-box 6 [Source:HGNC Symbol;Acc:HGNC:16421]	-	gene	Name match	0	8.2468e-07	7.14366e-05	-3.25737	0.271106	-3.77227	-3.12072	-5.45653	-5.34114	-4.61471	-4.33865	-4.11742	-3.78869	-4.08119
NUCB2	11	17208153	17349980	+	NUCB2	ENSG00000070081	nucleobindin 2 [Source:HGNC Symbol;Acc:HGNC:8044]	+	gene	Name match	0	5.08887e-06	0.000367075	-1.6596	4.38087	5.1449	5.18906	3.34163	3.11534	2.72958	1.89533	4.04036	2.7484	3.58661
LDHA	11	18394388	18408425	+	LDHA	ENSG00000134333	lactate dehydrogenase A [Source:HGNC Symbol;Acc:HGNC:6535]	+	gene	Name match	0	2.50311e-05	0.00144197	-1.26161	5.25188	5.74798	6.12173	4.40545	4.76452	4.08023	3.97227	4.40829	4.1607	4.63353
E2F8	11	19224063	19241620	-	E2F8	ENSG00000129173	E2F transcription factor 8 [Source:HGNC Symbol;Acc:HGNC:24727]	-	gene	Name match	0	3.80374e-18	1.59333e-15	-4.03902	1.61285	1.19935	1.99077	-3.72531	-2.64789	-1.9766	-3.60187	-1.71962	-3.2	-2.03334
NAV2	11	19350724	20121598	+	NAV2	ENSG00000166833	neuron navigator 2 [Source:HGNC Symbol;Acc:HGNC:15997]	+	gene	Name match	0	2.38136e-18	1.02685e-15	-4.69766	-0.486298	-1.20688	-0.158818	-6.35812	-8.38024	-6.19438	-5.32041	-4.20404	-5.55598	-4.77633
NAV2-AS2	11	20043846	20049303	-	NAV2-AS2	ENSG00000254453	NAV2 antisense RNA 2 [Source:HGNC Symbol;Acc:HGNC:40743]	-	gene	Name match	0	4.50484e-05	0.00240822	-3.23898	-0.369788	-0.122082	-0.0554986	-4.12827	NaN	NaN	NaN	-1.63716	-2.91109	-3.71641
NAV2-AS1	11	20119684	20120632	-	NAV2-AS1	ENSG00000254894	NAV2 antisense RNA 1 [Source:HGNC Symbol;Acc:HGNC:40744]	-	gene	Name match	0	7.62486e-08	8.23484e-06	-4.50282	0.261938	0.670108	0.674631	-3.88357	NaN	NaN	NaN	NaN	NaN	-1.88674
CCDC34	11	27330827	27363868	-	CCDC34	ENSG00000109881	coiled-coil domain containing 34 [Source:HGNC Symbol;Acc:HGNC:25079]	-	gene	Name match	0	0.000369293	0.0139183	-1.67047	0.593541	0.622823	1.86998	-0.295904	-0.913629	-0.971693	-2.45257	0.3172	-0.706754	-0.613951
BDNF	11	27654893	27722058	-	BDNF	ENSG00000176697	brain derived neurotrophic factor [Source:HGNC Symbol;Acc:HGNC:1033]	-	gene	Name match	0	4.74119e-13	1.16336e-10	-5.78185	0.628304	2.16959	-3.56904	-3.62801	-5.87252	-6.27162	-7.20501	-4.94425	-4.21818	-4.43854
KIF18A	11	28020620	28108308	-	KIF18A	ENSG00000121621	kinesin family member 18A [Source:HGNC Symbol;Acc:HGNC:29441]	-	gene	Name match	0	5.27996e-16	1.78982e-13	-3.20291	2.02463	1.32783	1.99143	-1.34828	-2.0841	-2.01853	-2.22755	-0.966794	-1.45891	-0.901655
DCDC1	11	30830369	31369810	-	DCDC1	ENSG00000170959	doublecortin domain containing 1 [Source:HGNC Symbol;Acc:HGNC:20625]	-	gene	Name match	0	0.000126758	0.0057625	-5.88456	-6.14307	-4.19493	NaN	NaN	NaN	NaN	NaN	NaN	NaN	NaN
AL049629.2	11	33698261	33722467	-	null					Not found	0	5.37909e-05	0.00277569	-1.45353	5.55136	5.68983	5.67266	4.29378	4.50388	3.78909	2.95633	4.55866	3.49941	4.41191
CD59	11	33703010	33736491	-	CD59	ENSG00000085063	CD59 molecule (CD59 blood group) [Source:HGNC Symbol;Acc:HGNC:1689]	-	gene	Name match	0	7.07735e-06	0.000491176	-1.48954	3.46561	3.7832	3.76139	2.28385	2.15835	1.58417	1.22171	2.74132	1.67133	2.45552
ELF5	11	34478793	34513805	-	ELF5	ENSG00000135374	E74 like ETS transcription factor 5 [Source:HGNC Symbol;Acc:HGNC:3320]	-	gene	Name match	0	0.000305615	0.0119393	-3.867	-4.00802	-1.59039	-6.48515	NaN	-5.67315	NaN	-6.42068	NaN	NaN	-5.65421
RAG1	11	36510709	36593156	+	RAG1	ENSG00000166349	recombination activating 1 [Source:HGNC Symbol;Acc:HGNC:9831]	+	gene	Name match	0	1.77507e-13	4.66803e-11	-5.39354	1.85194	4.19019	-1.40075	-2.64192	-3.30147	-2.47818	-4.049	-2.89927	-3.35763	-1.13052
RAG2	11	36575574	36598279	-	RAG2	ENSG00000175097	recombination activating 2 [Source:HGNC Symbol;Acc:HGNC:9832]	-	gene	Name match	0	1.92418e-08	2.34112e-06	-4.12645	1.14187	2.56143	-0.915875	-2.38432	-6.31333	-2.22057	-6.06085	-1.7412	-2.85164	-2.02137
HSD17B12	11	43680558	43856617	+	HSD17B12	ENSG00000149084	hydroxysteroid 17-beta dehydrogenase 12 [Source:HGNC Symbol;Acc:HGNC:18646]	+	gene	Name match	0	2.08296e-05	0.00123451	-1.49618	2.35942	2.98409	3.40411	1.35384	0.501647	1.05896	1.1989	1.57417	1.92522	1.48191
AC087521.4	11	43855913	43856404	-	AC087521.4	ENSG00000283375	No description	-	gene	Name match	0	8.25963e-06	0.00056323	-1.72391	4.0383	5.20603	5.03595	2.95168	2.53364	3.05654	2.9305	3.02133	3.31509	3.04162
AC087521.3	11	43921059	44001157	+	AC087521.3	ENSG00000254409	No description	+	gene	Name match	0	6.4874e-10	1.00914e-07	-4.81051	-0.438289	2.54448	-2.11895	-3.74426	-5.76638	-3.25859	-4.19198	-2.66818	-3.52708	-4.74744
C11orf96	11	43942505	43944338	+	C11orf96	ENSG00000187479	chromosome 11 open reading frame 96 [Source:HGNC Symbol;Acc:HGNC:38675]	+	gene	Name match	0	1.43415e-14	4.12277e-12	-5.81532	0.849767	3.85161	-0.60718	-2.35803	-5.38014	-3.60932	-3.54271	-3.45187	-3.72581	-3.3612
AC087521.1	11	43943787	43947206	-	AC087521.1	ENSG00000244953	No description	-	gene	Name match	0	0.00023567	0.00963112	-5.17472	-3.45709	-1.03946	NaN	-5.51513	NaN	NaN	NaN	NaN	NaN	NaN
CHST1	11	45648877	45665622	-	CHST1	ENSG00000175264	carbohydrate sulfotransferase 1 [Source:HGNC Symbol;Acc:HGNC:1969]	-	gene	Name match	0	8.28236e-06	0.000564124	-4.38234	-1.90132	-5.97554	-0.308052	-5.28129	NaN	-6.11754	NaN	-4.37514	NaN	-5.86943
CKAP5	11	46743048	46846308	-	CKAP5	ENSG00000175216	cytoskeleton associated protein 5 [Source:HGNC Symbol;Acc:HGNC:28959]	-	gene	Name match	0	0.000754292	0.0248929	-1.07024	3.65853	3.32966	3.75197	2.41742	2.41358	2.03597	1.66605	3.06393	2.51881	2.49938
SPI1	11	47354860	47378576	-	SPI1	ENSG00000066336	Spi-1 proto-oncogene [Source:HGNC Symbol;Acc:HGNC:11241]	-	gene	Name match	0	0.0014699	0.0423383	1.43011	5.90816	6.4409	6.08203	6.62917	8.06293	7.92755	7.94587	6.47123	6.95181	7.35119
AC090559.1	11	47383148	47409190	-	AC090559.1	ENSG00000255197	No description	-	gene	Name match	0	4.57473e-06	0.000332442	2.32343	3.29708	2.88743	3.95466	4.62461	5.89307	6.21451	6.21584	4.81749	4.92251	5.67751
UBTFL9	11	49133653	49134800	-	UBTFL9	ENSG00000254567	upstream binding transcription factor, RNA polymerase I-like 9 (pseudogene) [Source:HGNC Symbol;Acc:HGNC:50286]	-	gene	Name match	0	0.0015362	0.043775	-5.8469	NaN	-0.376404	NaN	NaN	NaN	NaN	NaN	NaN	NaN	NaN
APLNR	11	57233577	57237314	-	APLNR	ENSG00000134817	apelin receptor [Source:HGNC Symbol;Acc:HGNC:339]	-	gene	Name match	0	0.000278178	0.0110525	-3.71994	-2.5199	-0.831621	-6.21942	-6.3853	NaN	NaN	-4.15494	-4.89418	NaN	-6.97343
PRG3	11	57376769	57381150	-	PRG3	ENSG00000156575	proteoglycan 3, pro eosinophil major basic protein 2 [Source:HGNC Symbol;Acc:HGNC:9363]	-	gene	Name match	0	1.97583e-43	7.22404e-40	-10.3429	3.7201	5.98674	4.51842	NaN	NaN	NaN	NaN	-3.37431	NaN	-4.8686
PRG2	11	57386794	57390657	-	PRG2	ENSG00000186652	proteoglycan 2, pro eosinophil major basic protein [Source:HGNC Symbol;Acc:HGNC:9362]	-	gene	Name match	0	2.62578e-29	3.01934e-26	-4.81154	6.24425	7.11826	6.9449	2.13868	0.974268	0.779858	1.07864	3.11104	2.09123	1.77862
AP000781.2	11	57387365	57424059	-	AP000781.2	ENSG00000254979	No description	-	gene	Name match	0	2.52561e-22	1.74249e-19	-2.93426	6.21516	6.93289	6.77751	3.33518	3.98828	3.37391	3.38344	3.88404	3.47625	3.82474
FAM111B	11	59107185	59127410	+	FAM111B	ENSG00000189057	family with sequence similarity 111 member B [Source:HGNC Symbol;Acc:HGNC:24200]	+	gene	Name match	0	7.67859e-05	0.00374629	-1.88697	0.567806	1.02274	2.2048	0.425228	-1.09732	-2.09908	-0.488151	-0.798681	-0.357591	-0.9548
MPEG1	11	59208510	59212951	-	MPEG1	ENSG00000197629	macrophage expressed 1 [Source:HGNC Symbol;Acc:HGNC:29619]	-	gene	Name match	0	0.000499833	0.0176899	1.84971	5.35343	5.90842	4.05422	6.75014	8.10062	6.88183	7.12457	5.49138	6.99551	6.90199
AP000640.1	11	59752578	59754975	-	AP000640.1	ENSG00000254477	No description	-	gene	Name match	0	8.16311e-05	0.00395634	-2.2657	0.384048	-1.44917	0.995928	-2.45536	-2.30755	-1.70665	-1.70144	-2.96424	-3.50121	-1.45853
FABP5P7	11	59781318	59781722	-	FABP5P7	ENSG00000234964	fatty acid binding protein 5 pseudogene 7 [Source:HGNC Symbol;Acc:HGNC:31070]	-	gene	Name match	0	1.46533e-05	0.000926999	-2.41335	0.579459	3.08092	2.65928	-0.37167	0.499299	-1.01528	0.0513313	-0.102949	0.260548	-0.767162
TCN1	11	59852800	59866575	-	TCN1	ENSG00000134827	transcobalamin 1 [Source:HGNC Symbol;Acc:HGNC:11652]	-	gene	Name match	0	0	0	-8.95347	5.71778	5.95174	5.80536	-3.56346	-2.84861	-4.98468	-2.91807	-2.92034	-2.34628	NaN
MS4A3	11	60056587	60071128	+	MS4A3	ENSG00000149516	membrane spanning 4-domains A3 [Source:HGNC Symbol;Acc:HGNC:7317]	+	gene	Name match	0	1.51719e-41	4.44876e-38	-5.48906	6.21844	6.70304	5.70998	0.716805	0.637356	-0.176782	-0.486735	1.53608	1.02475	0.816078
MS4A14	11	60378530	60417756	+	MS4A14	ENSG00000166928	membrane spanning 4-domains A14 [Source:HGNC Symbol;Acc:HGNC:30706]	+	gene	Name match	0	1.98113e-05	0.00119161	3.06813	0.418341	0.279988	-0.109858	1.78627	3.24758	4.05468	4.1938	0.733841	2.34178	2.75163
ZP1	11	60867562	60875693	+	ZP1	ENSG00000149506	zona pellucida glycoprotein 1 [Source:HGNC Symbol;Acc:HGNC:13187]	+	gene	Name match	0	0.00118906	0.0357229	3.78579	NaN	NaN	-5.60166	-2.96019	-4.2047	-2.6038	-3.21526	-2.27643	-5.13533	-3.18576
LRRC10B	11	61508800	61511018	+	LRRC10B	ENSG00000204950	leucine rich repeat containing 10B [Source:HGNC Symbol;Acc:HGNC:37215]	+	gene	Name match	0	0.000323284	0.0125305	-6.48542	NaN	-0.683335	NaN	NaN	NaN	NaN	NaN	NaN	NaN	NaN
DAGLA	11	61680433	61747001	+	DAGLA	ENSG00000134780	diacylglycerol lipase alpha [Source:HGNC Symbol;Acc:HGNC:1165]	+	gene	Name match	0	3.47829e-05	0.00192981	2.93416	-1.62838	-1.4172	-1.4162	-0.226989	1.96954	2.31275	1.95333	-0.563038	0.338116	0.734432
FEN1	11	61792637	61797244	+	FEN1	ENSG00000168496	flap structure-specific endonuclease 1 [Source:HGNC Symbol;Acc:HGNC:3650]	+	gene	Name match	0	2.25493e-12	5.10573e-10	-2.39323	3.86761	4.12457	4.77988	1.63406	2.2246	1.2419	1.23256	1.90185	1.88441	2.15104
RAB3IL1	11	61897301	61920269	-	RAB3IL1	ENSG00000167994	RAB3A interacting protein like 1 [Source:HGNC Symbol;Acc:HGNC:9780]	-	gene	Name match	0	2.00525e-17	8.11006e-15	-5.53116	2.5945	1.78946	0.0257437	-3.74895	-4.50803	-2.32217	-4.03316	-6.16472	-4.11673	-4.33708
INCENP	11	62123973	62153163	+	INCENP	ENSG00000149503	inner centromere protein [Source:HGNC Symbol;Acc:HGNC:6058]	+	gene	Name match	0	4.48865e-05	0.00240175	-1.36137	3.30251	2.59221	3.28482	1.15014	1.71731	1.8459	1.30718	1.84308	1.73614	1.62246
AHNAK	11	62433542	62556235	-	AHNAK	ENSG00000124942	AHNAK nucleoprotein [Source:HGNC Symbol;Acc:HGNC:347]	-	gene	Name match	0	0.00018089	0.00773187	1.56213	6.29423	5.06335	5.02712	6.6917	7.36441	7.26398	7.37716	6.58743	6.89243	7.00228
CDCA5	11	65066300	65084164	-	CDCA5	ENSG00000146670	cell division cycle associated 5 [Source:HGNC Symbol;Acc:HGNC:14626]	-	gene	Name match	0	7.62972e-25	6.57996e-22	-4.09624	2.70298	3.0546	3.71719	-1.64837	-0.455472	-0.970049	-1.67078	-0.379648	-1.73604	-0.795933
POLA2	11	65261762	65305589	+	POLA2	ENSG00000014138	DNA polymerase alpha 2, accessory subunit [Source:HGNC Symbol;Acc:HGNC:30073]	+	gene	Name match	0	0.00115112	0.0349411	-1.07716	2.0964	2.18171	2.57471	0.747634	1.48908	1.00239	0.656062	1.40942	0.949072	1.31519
RF01956	11	65423638	65423742	+	null					Not found	0	0.000411564	0.0151132	1.4348	7.94809	8.11865	7.89439	8.93467	8.36294	9.78634	8.97041	9.89262	9.15227	9.58178
RF01957	11	65423960	65424118	+	null					Not found	0	0.00059386	0.0203188	1.35171	8.12273	8.32424	8.03098	9.0662	8.47755	9.87278	9.0876	9.97538	9.30542	9.58946
OVOL1	11	65787022	65797219	+	OVOL1	ENSG00000172818	ovo like transcriptional repressor 1 [Source:HGNC Symbol;Acc:HGNC:8525]	+	gene	Name match	0	6.78961e-05	0.00341191	-3.92422	-2.28201	-1.72945	-4.67667	NaN	NaN	NaN	-5.19716	NaN	-4.7953	NaN
GPR152	11	67451301	67452729	-	GPR152	ENSG00000175514	G protein-coupled receptor 152 [Source:HGNC Symbol;Acc:HGNC:23622]	-	gene	Name match	0	0.0015029	0.0429932	2.56707	-1.93999	NaN	-4.83215	-1.19068	-0.850228	-0.834291	-0.152971	-0.632454	-0.507838	-1.88573
UNC93B1	11	67991104	68004982	-	UNC93B1	ENSG00000110057	unc-93 homolog B1 (C. elegans) [Source:HGNC Symbol;Acc:HGNC:13481]	-	gene	Name match	0	0.000593161	0.0203067	1.61172	3.96354	4.17811	3.5265	4.37471	5.6419	5.98041	5.96932	4.38483	5.47383	5.08339
GAL	11	68683779	68691175	+	GAL	ENSG00000069482	galanin and GMAP prepropeptide [Source:HGNC Symbol;Acc:HGNC:4114]	+	gene	Name match	0	9.73976e-05	0.00459147	-4.09798	-2.21854	-1.97083	-2.37373	-3.86154	NaN	NaN	NaN	NaN	NaN	NaN
CCND1	11	69641087	69654474	+	CCND1	ENSG00000110092	cyclin D1 [Source:HGNC Symbol;Acc:HGNC:1582]	+	gene	Name match	0	0.000172393	0.00740645	-2.02808	0.946846	1.63284	-1.78182	-0.922165	-1.96982	-2.00635	-1.50233	-1.32534	-0.599274	-1.0764
SHANK2	11	70467856	71252577	-	SHANK2	ENSG00000162105	SH3 and multiple ankyrin repeat domains 2 [Source:HGNC Symbol;Acc:HGNC:14295]	-	gene	Name match	0	0.00144977	0.0419646	-2.46005	-4.3338	-3.08609	-2.93318	-4.46585	-8.73589	-8.55002	-8.48342	-6.48569	-4.55799	-6.71695
DHCR7	11	71428193	71452868	-	DHCR7	ENSG00000172893	7-dehydrocholesterol reductase [Source:HGNC Symbol;Acc:HGNC:2860]	-	gene	Name match	0	0.000150318	0.00663092	-1.6597	2.15505	2.39913	2.62908	1.36125	0.493552	-0.732012	-0.866315	0.750241	0.750815	1.35606
FOLR3	11	72114869	72139892	+	FOLR3	ENSG00000110203	folate receptor 3 [Source:HGNC Symbol;Acc:HGNC:3795]	+	gene	Name match	0	3.53438e-11	6.66463e-09	-3.77125	5.56132	2.84127	3.27301	0.590258	0.741475	0.691269	1.38497	-1.05818	0.598626	-0.304539
RELT	11	73376264	73397474	+	RELT	ENSG00000054967	RELT, TNF receptor [Source:HGNC Symbol;Acc:HGNC:13764]	+	gene	Name match	0	0.000307739	0.0120074	1.88201	3.81776	4.12812	3.44454	4.43118	5.5401	6.39822	6.39564	4.56	5.07658	5.25038
AP000763.4	11	73395559	73396436	-	AP000763.4	ENSG00000256928	No description	-	gene	Name match	0	0.00121461	0.0363416	1.65224	4.71413	5.21976	4.52868	5.31618	6.45968	7.14584	7.1149	5.36765	5.91022	6.09073
DNAJB13	11	73950319	73970366	+	DNAJB13	ENSG00000187726	DnaJ heat shock protein family (Hsp40) member B13 [Source:HGNC Symbol;Acc:HGNC:30718]	+	gene	Name match	0	0.00156053	0.0443175	1.35988	0.886525	0.113168	0.133766	1.64477	1.14078	1.31833	1.48169	1.85011	2.21326	1.95519
AP003717.1	11	73963657	73970287	-	AP003717.1	ENSG00000255847	No description	-	gene	Name match	0	0.00104327	0.0321839	1.50997	0.935254	0.132333	0.394565	1.83941	1.4065	1.48676	1.74144	2.1152	2.50943	2.20588
SLCO2B1	11	75100563	75206549	+	SLCO2B1	ENSG00000137491	solute carrier organic anion transporter family member 2B1 [Source:HGNC Symbol;Acc:HGNC:10962]	+	gene	Name match	0	1.61303e-09	2.37274e-07	-5.70277	1.98795	2.08402	NaN	-5.85473	-3.78938	-3.29867	-4.45445	-5.94858	-4.22251	-4.63551
WNT11	11	76186325	76210736	-	WNT11	ENSG00000085741	Wnt family member 11 [Source:HGNC Symbol;Acc:HGNC:12776]	-	gene	Name match	0	0.000484854	0.0173271	-3.09672	1.38819	3.29717	-1.99582	1.19585	-2.30935	-2.77557	-3.51631	-2.84052	-2.79252	-1.42791
AP001189.5	11	76607853	76630427	-	AP001189.5	ENSG00000255363	No description	-	gene	Name match	0	0.00102946	0.031892	-2.62568	1.82184	3.24558	-5.10374	0.75274	-1.70678	-0.105881	-0.613007	-1.55612	-1.38948	-1.3342
AP001189.6	11	76625462	76626834	-	AP001189.6	ENSG00000255479	No description	-	gene	Name match	0	0.000376781	0.0141098	-3.14262	1.59698	3.03231	NaN	-0.215952	-2.6531	-0.592773	-0.898133	-1.98787	-2.99877	-2.48216
TSKU	11	76782251	76798154	+	TSKU	ENSG00000182704	tsukushi, small leucine rich proteoglycan [Source:HGNC Symbol;Acc:HGNC:28850]	+	gene	Name match	0	6.7026e-08	7.33335e-06	-6.00651	-3.30155	0.596406	-4.04171	-6.52952	NaN	-4.78081	NaN	NaN	NaN	-7.11766
PRSS23	11	86791059	86952910	+	PRSS23	ENSG00000150687	protease, serine 23 [Source:HGNC Symbol;Acc:HGNC:14370]	+	gene	Name match	0	2.19141e-06	0.000171809	-2.56802	0.381049	-0.000877292	-2.96177	-3.39069	-3.4717	-2.78334	-3.48226	-2.84299	-2.91048	-2.13083
FZD4	11	86945679	86955391	-	FZD4	ENSG00000174804	frizzled class receptor 4 [Source:HGNC Symbol;Acc:HGNC:4042]	-	gene	Name match	0	3.97029e-12	8.56006e-10	-4.31057	-1.20067	0.904296	-2.5575	-5.04531	-4.80439	-4.88156	-4.32953	-4.13916	-5.15006	-4.78545
AP002967.1	11	87121058	87121596	+	AP002967.1	ENSG00000279836	No description	+	gene	Name match	0	0.00124143	0.0370118	-5.27389	-2.53334	-0.115714	NaN	NaN	NaN	NaN	NaN	NaN	NaN	NaN
RAB38	11	88113242	88175467	-	RAB38	ENSG00000123892	RAB38, member RAS oncogene family [Source:HGNC Symbol;Acc:HGNC:9776]	-	gene	Name match	0	0.000846314	0.0272999	-1.64811	1.51597	3.19663	1.76131	1.62428	0.229355	0.857735	-0.716113	0.457182	0.298726	0.644718
TUBAP2	11	90282560	90284172	+	TUBAP2	ENSG00000214391	tubulin alpha pseudogene 2 [Source:HGNC Symbol;Acc:HGNC:14531]	+	gene	Name match	0	7.13705e-05	0.003547	-1.69759	2.76178	3.40443	3.55535	1.58211	2.54657	1.14072	0.686935	0.566264	1.15988	1.58781
SCARNA9	11	93721513	93721865	+	SCARNA9	ENSG00000254911	small Cajal body-specific RNA 9 [Source:HGNC Symbol;Acc:HGNC:32566]	+	gene	Name match	0	0.00169739	0.0471762	-1.4473	2.43483	3.61038	3.75497	1.18915	1.08458	2.46838	1.89344	2.0953	1.50943	1.75302
TRPC6	11	101451564	101872562	-	TRPC6	ENSG00000137672	transient receptor potential cation channel subfamily C member 6 [Source:HGNC Symbol;Acc:HGNC:12338]	-	gene	Name match	0	3.59547e-06	0.00026758	-4.06959	2.07169	3.26351	-0.720164	0.431568	-4.97425	-3.08795	-2.76758	-3.34554	-2.61948	-4.95531
YAP1	11	102110461	102233423	+	YAP1	ENSG00000137693	Yes associated protein 1 [Source:HGNC Symbol;Acc:HGNC:16262]	+	gene	Name match	0	4.38092e-05	0.00235055	-3.89919	-4.27207	-1.05036	-6.97158	-6.13747	NaN	-6.97372	-7.90711	-6.23132	-5.50525	-6.14064
MMP27	11	102691487	102705806	-	MMP27	ENSG00000137675	matrix metallopeptidase 27 [Source:HGNC Symbol;Acc:HGNC:14250]	-	gene	Name match	0	1.06929e-09	1.62034e-07	-7.08305	-3.0389	-1.94319	-0.346095	NaN	NaN	NaN	NaN	NaN	NaN	NaN
MMP8	11	102711795	102727050	-	MMP8	ENSG00000118113	matrix metallopeptidase 8 [Source:HGNC Symbol;Acc:HGNC:7175]	-	gene	Name match	0	8.15908e-36	1.77215e-32	-10.2743	8.05186	7.07492	8.70994	NaN	-2.11679	-1.24287	-3.57481	-3.18852	-0.988526	-4.85274
CASP5	11	104994235	105023168	-	CASP5	ENSG00000137757	caspase 5 [Source:HGNC Symbol;Acc:HGNC:1506]	-	gene	Name match	0	0.00126594	0.0376279	3.14653	-1.00836	-2.26316	-4.98799	-0.346517	1.84638	2.41927	1.06517	-1.92579	-0.164101	0.57992
CASP1	11	105025443	105035250	-	CASP1	ENSG00000137752	caspase 1 [Source:HGNC Symbol;Acc:HGNC:1499]	-	gene	Name match	0	0.000648436	0.0219175	1.64458	3.33393	3.90176	2.92796	4.45279	5.71859	5.34904	5.34993	3.59842	4.72648	4.65357
RAB39A	11	107928503	107963482	+	RAB39A	ENSG00000179331	RAB39A, member RAS oncogene family [Source:HGNC Symbol;Acc:HGNC:16521]	+	gene	Name match	0	2.02366e-06	0.00015951	3.23677	-1.71187	-1.14223	-2.60403	0.259835	1.33726	2.03769	2.1091	0.0748384	1.4169	1.49993
KDELC2	11	108472105	108498432	-	KDELC2	ENSG00000178202	KDEL motif containing 2 [Source:HGNC Symbol;Acc:HGNC:28496]	-	gene	Name match	0	4.35354e-05	0.00234217	-1.73871	1.7629	2.08777	3.25776	0.463848	0.782277	-0.831837	-0.0887661	1.50835	0.900743	0.823244
LAYN	11	111540280	111561745	+	LAYN	ENSG00000204381	layilin [Source:HGNC Symbol;Acc:HGNC:29471]	+	gene	Name match	0	0.0011651	0.0352055	-2.67727	-3.07759	-2.37045	-0.297325	-3.32828	NaN	-5.97189	-3.32031	-4.22948	NaN	-3.72377
NNMT	11	114257787	114313285	+	NNMT	ENSG00000166741	nicotinamide N-methyltransferase [Source:HGNC Symbol;Acc:HGNC:7861]	+	gene	Name match	0	3.74085e-08	4.28474e-06	-6.02384	-1.3266	3.44967	-1.95573	-2.02851	-6.05062	NaN	-3.79815	NaN	-6.39629	-4.61664
NXPE4	11	114570591	114595762	-	NXPE4	ENSG00000137634	neurexophilin and PC-esterase domain family member 4 [Source:HGNC Symbol;Acc:HGNC:23117]	-	gene	Name match	0	0.000126689	0.0057625	-5.88456	-3.53802	-1.58988	NaN	NaN	NaN	NaN	NaN	NaN	NaN	NaN
SIDT2	11	117178733	117197445	+	SIDT2	ENSG00000149577	SID1 transmembrane family member 2 [Source:HGNC Symbol;Acc:HGNC:24272]	+	gene	Name match	0	1.51922e-06	0.000123398	2.54751	2.17834	1.88145	1.46897	3.44582	5.07403	4.43989	4.98643	2.94042	4.26672	3.69387
TAGLN	11	117199321	117204782	+	TAGLN	ENSG00000149591	transgelin [Source:HGNC Symbol;Acc:HGNC:11553]	+	gene	Name match	0	4.53096e-05	0.00241778	2.52727	1.44447	2.94043	0.96103	3.40675	4.80297	4.23355	5.51482	2.99059	4.56368	4.16975
JAML	11	118193740	118225094	-	JAML	ENSG00000160593	junction adhesion molecule like [Source:HGNC Symbol;Acc:HGNC:19084]	-	gene	Name match	0	0.000290178	0.0114671	2.00664	3.28343	3.80869	2.79015	4.41657	5.55823	5.87117	6.21882	4.23759	4.40651	4.33892
HSPE1P18	11	118208932	118209211	-	HSPE1P18	ENSG00000255163	heat shock protein family E (Hsp10) member 1 pseudogene 18 [Source:HGNC Symbol;Acc:HGNC:49337]	-	gene	Name match	0	0.000529111	0.0184808	2.88033	0.870946	-0.34078	0.689278	1.05391	2.75762	4.18964	4.43558	2.68589	2.54028	2.25719
HMBS	11	119084866	119093549	+	HMBS	ENSG00000256269	hydroxymethylbilane synthase [Source:HGNC Symbol;Acc:HGNC:4982]	+	gene	Name match	0	4.32661e-09	5.92827e-07	-2.25783	4.43858	3.28023	2.74846	0.950969	1.47491	1.45147	1.1155	1.8972	1.0234	1.25383
H2AFX	11	119093854	119095467	-	H2AFX	ENSG00000188486	H2A histone family member X [Source:HGNC Symbol;Acc:HGNC:4739]	-	gene	Name match	0	1.97858e-07	1.96443e-05	-1.73812	4.08404	4.61992	4.9066	2.55425	3.2136	2.2662	2.3741	2.81994	2.64837	2.95244
NLRX1	11	119166568	119184016	+	NLRX1	ENSG00000160703	NLR family member X1 [Source:HGNC Symbol;Acc:HGNC:29890]	+	gene	Name match	0	0.000453022	0.0164003	-1.23331	2.62711	3.18937	1.94031	1.56907	1.53875	1.17618	1.19699	1.52345	1.06419	1.35661
MCAM	11	119308529	119321521	-	MCAM	ENSG00000076706	melanoma cell adhesion molecule [Source:HGNC Symbol;Acc:HGNC:6934]	-	gene	Name match	0	0.00129516	0.0383023	-1.90255	-2.2724	-0.783687	-3.88703	-3.28738	-4.5896	-4.40374	-3.82255	-4.14676	-3.74262	-3.20809
C1QTNF5	11	119338939	119340940	-	C1QTNF5	ENSG00000223953	C1q and TNF related 5 [Source:HGNC Symbol;Acc:HGNC:14344]	-	gene	Name match	0	2.74649e-08	3.24075e-06	-7.71358	-2.24056	0.900228	-4.94008	NaN	NaN	NaN	NaN	NaN	NaN	NaN
MFRP	11	119338942	119346673	-	MFRP	ENSG00000235718	membrane frizzled-related protein [Source:HGNC Symbol;Acc:HGNC:18121]	-	gene	Name match	0	2.00734e-08	2.43723e-06	-7.73458	-3.44789	-0.499742	-6.34005	NaN	NaN	NaN	NaN	NaN	NaN	NaN
USP2	11	119355215	119381726	-	USP2	ENSG00000036672	ubiquitin specific peptidase 2 [Source:HGNC Symbol;Acc:HGNC:12618]	-	gene	Name match	0	0.00016733	0.00724735	-2.7007	-2.14761	-2.35934	-2.49921	-6.66509	-5.6872	-4.50134	NaN	-3.58901	-7.03287	-4.66826
THY1	11	119417378	119424985	-	THY1	ENSG00000154096	Thy-1 cell surface antigen [Source:HGNC Symbol;Acc:HGNC:11801]	-	gene	Name match	0	0.00116499	0.0352055	-3.09451	-5.40684	-1.61481	-4.07661	-5.46488	NaN	NaN	NaN	-4.33634	-6.41763	-5.63798
NECTIN1	11	119623408	119729084	-	NECTIN1	ENSG00000110400	nectin cell adhesion molecule 1 [Source:HGNC Symbol;Acc:HGNC:9706]	-	gene	Name match	0	0.000160296	0.00699436	-1.36103	2.43087	1.94645	2.37262	0.654072	1.25371	0.282564	0.424331	1.59442	0.237564	0.677273
UBASH3B	11	122655675	122814473	+	UBASH3B	ENSG00000154127	ubiquitin associated and SH3 domain containing B [Source:HGNC Symbol;Acc:HGNC:29884]	+	gene	Name match	0	0.000542316	0.0188522	-1.525	3.33554	4.27948	1.89703	2.0732	1.96522	1.48631	1.57845	1.14018	2.7784	1.39558
HSPA8	11	123057489	123063230	-	HSPA8	ENSG00000109971	heat shock protein family A (Hsp70) member 8 [Source:HGNC Symbol;Acc:HGNC:5241]	-	gene	Name match	0	0.00111468	0.034011	-1.05431	7.01992	7.10345	6.99493	5.69666	6.62031	5.75673	5.36597	5.38712	5.75796	6.17679
CLMP	11	123069865	123195281	-	CLMP	ENSG00000166250	CXADR like membrane protein [Source:HGNC Symbol;Acc:HGNC:24039]	-	gene	Name match	0	2.08159e-05	0.00123451	-3.31333	-3.60471	0.427266	-4.34487	-4.83268	-4.85479	-5.66893	-4.4324	-4.11917	-3.6155	-4.42082
SPA17	11	124673798	124697518	+	SPA17	ENSG00000064199	sperm autoantigenic protein 17 [Source:HGNC Symbol;Acc:HGNC:11210]	+	gene	Name match	0	0.00132042	0.0388729	-1.43891	-0.675602	-0.309252	-1.02462	-1.90873	-1.30008	-2.79229	-2.77459	-2.49735	-2.42336	-2.09351
CCDC15	11	124954121	125041489	+	CCDC15	ENSG00000149548	coiled-coil domain containing 15 [Source:HGNC Symbol;Acc:HGNC:25798]	+	gene	Name match	0	0.00127178	0.0377249	-1.64158	0.653811	-0.072173	-0.265151	-3.29353	-1.68761	-1.1969	-2.09634	-2.20295	-1.62889	-0.458456
FEZ1	11	125442881	125592568	-	FEZ1	ENSG00000149557	fasciculation and elongation protein zeta 1 [Source:HGNC Symbol;Acc:HGNC:3659]	-	gene	Name match	0	0.000583042	0.0200187	-2.29667	-1.73905	-1.59088	-5.21617	-6.70398	-4.14113	-5.54023	-3.95006	-4.3384	-4.16487	-4.83269
CHEK1	11	125625136	125676255	+	CHEK1	ENSG00000149554	checkpoint kinase 1 [Source:HGNC Symbol;Acc:HGNC:1925]	+	gene	Name match	0	3.95471e-09	5.44414e-07	-2.36639	1.57943	1.55655	2.77695	-0.770023	-0.33576	-0.903258	-1.39608	0.478048	-0.575384	-0.0295363
CDON	11	125955796	126063335	-	CDON	ENSG00000064309	cell adhesion associated, oncogene regulated [Source:HGNC Symbol;Acc:HGNC:17104]	-	gene	Name match	0	0.00123866	0.036967	-3.29307	-3.18712	-4.12384	-4.72314	-4.88902	NaN	-6.72528	NaN	NaN	-8.25681	NaN
KCNJ5	11	128891356	128921035	+	KCNJ5	ENSG00000120457	potassium voltage-gated channel subfamily J member 5 [Source:HGNC Symbol;Acc:HGNC:6266]	+	gene	Name match	0	1.26805e-07	1.32319e-05	-6.03521	-1.51236	-0.413178	-6.92809	-5.09397	NaN	NaN	NaN	NaN	-7.46175	NaN
GLB1L2	11	134331874	134378341	+	GLB1L2	ENSG00000149328	galactosidase beta 1 like 2 [Source:HGNC Symbol;Acc:HGNC:25129]	+	gene	Name match	0	0.00126086	0.037496	-1.89999	-0.588486	-2.71929	0.0763007	-2.95465	-4.78412	-2.79091	-3.86869	-1.55818	-2.46682	-2.47567
B4GALNT3	12	460364	563509	+	B4GALNT3	ENSG00000139044	beta-1,4-N-acetyl-galactosaminyltransferase 3 [Source:HGNC Symbol;Acc:HGNC:24137]	+	gene	Name match	0	1.49338e-09	2.21157e-07	-3.12002	-0.250471	-0.581922	0.0630427	-2.21832	-4.47747	-3.77704	-4.03235	-4.18664	-4.63049	-2.80645
CACNA2D4	12	1791957	1918836	-	CACNA2D4	ENSG00000151062	calcium voltage-gated channel auxiliary subunit alpha2delta 4 [Source:HGNC Symbol;Acc:HGNC:20202]	-	gene	Name match	0	0.000506386	0.0178679	1.75492	-0.577011	0.229185	-0.19525	0.763494	1.55299	1.63607	2.48194	1.16922	0.719629	1.11179
FOXM1	12	2857681	2877155	-	FOXM1	ENSG00000111206	forkhead box M1 [Source:HGNC Symbol;Acc:HGNC:3818]	-	gene	Name match	0	2.8843e-17	1.13521e-14	-2.68412	3.0947	2.97317	3.51965	0.519102	0.431185	0.116148	0.182758	0.730546	0.205428	0.630698
TEAD4	12	2959330	3040673	+	TEAD4	ENSG00000197905	TEA domain transcription factor 4 [Source:HGNC Symbol;Acc:HGNC:11717]	+	gene	Name match	0	2.92431e-08	3.42986e-06	-5.43285	-3.02399	-0.151791	-1.04168	NaN	NaN	NaN	NaN	NaN	NaN	-4.25513
AC125807.2	12	3041437	3044950	+	AC125807.2	ENSG00000250899	No description	+	gene	Name match	0	6.28884e-07	5.5964e-05	-5.13053	-3.65314	-1.66847	-3.13026	-5.29615	NaN	NaN	NaN	NaN	NaN	NaN
HSPA8P5	12	4097451	4099519	+	HSPA8P5	ENSG00000256356	heat shock protein family A (Hsp70) member 8 pseudogene 5 [Source:HGNC Symbol;Acc:HGNC:44920]	+	gene	Name match	0	0.000200924	0.00842244	-1.76603	-0.0816031	0.474224	-0.611195	-1.83153	-1.38416	-2.78326	-1.71665	-2.30389	-1.99286	-1.59654
RAD51AP1	12	4538798	4560048	+	RAD51AP1	ENSG00000111247	RAD51 associated protein 1 [Source:HGNC Symbol;Acc:HGNC:16956]	+	gene	Name match	0	6.01908e-16	2.02864e-13	-2.95878	2.53741	2.78511	3.69852	-0.283459	-0.187738	0.302979	0.0216654	-0.0492531	-0.0359039	0.0973776
KCNA5	12	5043989	5046788	+	KCNA5	ENSG00000130037	potassium voltage-gated channel subfamily A member 5 [Source:HGNC Symbol;Acc:HGNC:6224]	+	gene	Name match	0	0.0008426	0.0272101	-4.01191	-2.58849	NaN	-1.27901	NaN	NaN	NaN	NaN	NaN	-4.33624	-6.55659
VWF	12	5948874	6124770	-	VWF	ENSG00000110799	von Willebrand factor [Source:HGNC Symbol;Acc:HGNC:12726]	-	gene	Name match	0	0.000933302	0.0296653	-2.38416	3.85775	4.26124	1.29994	3.26318	-0.422978	-0.719267	-1.20367	0.843519	0.971597	-0.553613
MRPL51	12	6491886	6493841	-	MRPL51	ENSG00000111639	mitochondrial ribosomal protein L51 [Source:HGNC Symbol;Acc:HGNC:14044]	-	gene	Name match	0	0.000711366	0.0237435	-1.21042	3.97248	4.86371	5.0212	3.42293	4.03658	2.94233	2.78301	3.28578	3.06288	3.61078
NCAPD2	12	6493356	6531955	+	NCAPD2	ENSG00000010292	non-SMC condensin I complex subunit D2 [Source:HGNC Symbol;Acc:HGNC:24305]	+	gene	Name match	0	2.08404e-05	0.00123451	-1.32294	4.02721	3.75179	4.47214	2.46867	3.05233	2.19018	2.28339	3.07761	2.59629	2.85058
CDCA3	12	6844793	6852066	-	CDCA3	ENSG00000111665	cell division cycle associated 3 [Source:HGNC Symbol;Acc:HGNC:14624]	-	gene	Name match	0	2.94348e-10	4.86247e-08	-2.63289	1.61903	1.96033	2.24183	-1.17469	-0.981796	-0.478451	-1.25984	-0.193254	-2.26237	-0.14392
PTPN6	12	6946468	6961316	+	PTPN6	ENSG00000111679	protein tyrosine phosphatase, non-receptor type 6 [Source:HGNC Symbol;Acc:HGNC:9658]	+	gene	Name match	0	0.000217396	0.00901624	1.38544	5.4517	5.60835	5.41767	6.06435	6.98441	7.19224	7.03596	6.40024	6.7277	6.59237
C1S	12	6988259	7071032	+	C1S	ENSG00000182326	complement C1s [Source:HGNC Symbol;Acc:HGNC:1247]	+	gene	Name match	0	4.40685e-06	0.000321437	-2.76261	-0.967221	2.33286	-1.17624	-2.08755	-2.24293	-1.9238	-2.7352	-0.911308	-1.78791	-1.74078
CD163L1	12	7346685	7479897	-	CD163L1	ENSG00000177675	CD163 molecule like 1 [Source:HGNC Symbol;Acc:HGNC:30375]	-	gene	Name match	0	0.000989614	0.0310347	-2.31618	0.154047	0.765501	-5.24061	-2.29102	-1.58731	-2.82771	-1.97974	-3.76338	-3.11131	-2.82471
CLEC4C	12	7729415	7751605	-	CLEC4C	ENSG00000198178	C-type lectin domain family 4 member C [Source:HGNC Symbol;Acc:HGNC:13258]	-	gene	Name match	0	0.00100542	0.0313292	-2.15495	-0.0137914	-1.81048	0.634615	-1.7943	-2.13835	-4.95248	-2.07852	-2.21008	-1.78357	-4.70437
SLC2A14	12	7812512	7891148	-	SLC2A14	ENSG00000173262	solute carrier family 2 member 14 [Source:HGNC Symbol;Acc:HGNC:18301]	-	gene	Name match	0	0.000313944	0.0122088	-2.2919	-0.618556	-1.65625	-1.27256	-5.37704	-4.39916	-3.33882	-5.73165	-2.59642	-4.32978	-2.19259
SLC2A3	12	7919230	7936275	-	SLC2A3	ENSG00000059804	solute carrier family 2 member 3 [Source:HGNC Symbol;Acc:HGNC:11007]	-	gene	Name match	0	0.000611995	0.0208298	-1.5725	5.48978	6.48903	4.07836	5.06514	4.14944	3.43956	3.92067	2.82833	4.05103	3.60133
POU5F1P3	12	8133772	8134849	-	POU5F1P3	ENSG00000235602	POU class 5 homeobox 1 pseudogene 3 [Source:HGNC Symbol;Acc:HGNC:9222]	-	gene	Name match	0	0.000326731	0.0126474	2.24348	0.324637	-1.70068	-0.618151	0.900464	1.43089	1.98175	2.61625	1.29204	1.25028	1.65337
LINC00937	12	8295986	8396803	-	LINC00937	ENSG00000226091	long intergenic non-protein coding RNA 937 [Source:HGNC Symbol;Acc:HGNC:48629]	-	gene	Name match	0	0.00156231	0.0443251	2.45405	-0.326641	0.704856	-1.60926	1.16006	1.89415	2.671	3.78831	0.921553	0.766562	1.08548
AC092865.3	12	8396423	8396641	-	AC092865.3	ENSG00000238152	No description	-	gene	Name match	0	0.00129916	0.0383523	2.87767	0.76601	1.18364	-2.12615	1.40841	3.24044	3.95918	4.54565	2.78404	2.29438	1.92718
CLEC4D	12	8509475	8522366	+	CLEC4D	ENSG00000166527	C-type lectin domain family 4 member D [Source:HGNC Symbol;Acc:HGNC:14554]	+	gene	Name match	0	1.35331e-06	0.000111658	-1.93905	4.09314	3.9114	4.66927	2.12967	2.49113	2.16322	2.9401	1.20819	2.09404	1.45864
A2M	12	9067664	9116229	-	A2M	ENSG00000175899	alpha-2-macroglobulin [Source:HGNC Symbol;Acc:HGNC:7]	-	gene	Name match	0	9.99361e-14	2.70076e-11	-4.90175	3.04648	3.73134	-1.74368	-1.27485	-2.27272	-2.99375	-2.40357	-2.12206	-3.06584	-1.44185
LINC02367	12	9367464	9397617	+	LINC02367	ENSG00000260423	long intergenic non-protein coding RNA 2367 [Source:HGNC Symbol;Acc:HGNC:53290]	+	gene	Name match	0	0.000217644	0.00902017	-2.21912	-2.23662	0.0985459	-1.28079	-2.80924	-5.05375	-3.13092	-3.92681	-1.95556	-3.39941	-3.39738
CD69	12	9752486	9760901	-	CD69	ENSG00000110848	CD69 molecule [Source:HGNC Symbol;Acc:HGNC:1694]	-	gene	Name match	0	3.679e-06	0.000273252	-1.84296	6.30681	6.98601	4.63533	4.96278	4.21099	4.0322	4.17772	4.50344	4.44827	3.88747
CLEC7A	12	10116777	10130258	-	CLEC7A	ENSG00000172243	C-type lectin domain containing 7A [Source:HGNC Symbol;Acc:HGNC:14558]	-	gene	Name match	0	1.53747e-05	0.000970543	2.80718	2.79578	4.16728	0.498544	5.0156	5.83358	6.29544	6.52439	5.15262	5.65375	5.8217
OLR1	12	10158301	10172138	-	OLR1	ENSG00000173391	oxidized low density lipoprotein receptor 1 [Source:HGNC Symbol;Acc:HGNC:8133]	-	gene	Name match	0	1.86343e-30	2.48362e-27	-7.9224	3.27351	3.33472	5.14822	-2.51019	-6.11726	-5.9314	NaN	-3.189	-2.87797	-5.09832
TMEM52B	12	10170542	10191801	+	TMEM52B	ENSG00000165685	transmembrane protein 52B [Source:HGNC Symbol;Acc:HGNC:26438]	+	gene	Name match	0	1.40078e-15	4.53853e-13	-6.38366	-1.14034	-0.622543	0.0698622	NaN	NaN	-4.53714	NaN	NaN	-6.65363	NaN
MANSC1	12	12326056	12350541	-	MANSC1	ENSG00000111261	MANSC domain containing 1 [Source:HGNC Symbol;Acc:HGNC:25505]	-	gene	Name match	0	1.4658e-10	2.52084e-08	-2.57883	0.806627	0.565071	0.901641	-2.0272	-1.96443	-2.51553	-2.79685	-0.97562	-2.01311	-1.75284
PLBD1	12	14503661	14568349	-	PLBD1	ENSG00000121316	phospholipase B domain containing 1 [Source:HGNC Symbol;Acc:HGNC:26215]	-	gene	Name match	0	1.05279e-05	0.000693708	-1.71326	6.83907	6.62494	7.6513	5.17799	6.15179	4.96873	5.70164	4.15632	4.82828	4.86071
AC008114.1	12	14530151	14533229	+	AC008114.1	ENSG00000255649	No description	+	gene	Name match	0	0.00125563	0.0374162	-2.98189	0.890168	-1.36463	0.717898	NaN	NaN	-2.09159	-4.02498	-0.764225	-2.62312	NaN
RN7SKP134	12	14553702	14553970	-	RN7SKP134	ENSG00000200830	RNA, 7SK small nuclear pseudogene 134 [Source:HGNC Symbol;Acc:HGNC:45858]	-	gene	Name match	0	0.000722749	0.0240277	-5.21539	NaN	0.524395	-0.422827	NaN	NaN	NaN	NaN	NaN	NaN	NaN
ART4	12	14825569	14843533	-	ART4	ENSG00000111339	ADP-ribosyltransferase 4 (Dombrock blood group) [Source:HGNC Symbol;Acc:HGNC:726]	-	gene	Name match	0	3.11879e-10	5.1376e-08	-7.01221	0.439534	-2.40022	-4.12505	NaN	NaN	NaN	NaN	-5.38478	NaN	NaN
MGST1	12	16347142	16609259	+	MGST1	ENSG00000008394	microsomal glutathione S-transferase 1 [Source:HGNC Symbol;Acc:HGNC:7061]	+	gene	Name match	0	3.43264e-05	0.00191172	-1.66621	1.10598	2.17534	2.62044	0.86484	0.718492	-0.706793	-0.75566	0.505098	0.298279	0.480613
PDE3A	12	20369245	20684381	+	PDE3A	ENSG00000172572	phosphodiesterase 3A [Source:HGNC Symbol;Acc:HGNC:8778]	+	gene	Name match	0	4.88473e-07	4.49702e-05	-3.70719	2.85148	3.54384	-0.605835	0.791219	-2.40527	-2.68889	-3.56783	-0.457101	-1.56331	-2.16393
AC112777.1	12	20551590	20553012	+	AC112777.1	ENSG00000256663	No description	+	gene	Name match	0	1.3526e-11	2.6798e-09	-3.65202	2.06608	2.17176	3.71307	-0.904504	-1.20673	-1.82822	-3.17665	0.123638	-1.35975	-0.187786
GYS2	12	21536189	21604847	-	GYS2	ENSG00000111713	glycogen synthase 2 [Source:HGNC Symbol;Acc:HGNC:4707]	-	gene	Name match	0	6.40415e-05	0.00325165	-3.90513	-0.239181	0.699196	-3.96423	-3.13012	NaN	NaN	-5.3148	NaN	-3.91293	-2.63079
ABCC9	12	21797401	21942529	-	ABCC9	ENSG00000069431	ATP binding cassette subfamily C member 9 [Source:HGNC Symbol;Acc:HGNC:60]	-	gene	Name match	0	1.66463e-08	2.06385e-06	-7.2226	-6.96303	-1.34028	-5.53326	-8.02107	NaN	NaN	NaN	NaN	NaN	NaN
CMAS	12	22046174	22065674	+	CMAS	ENSG00000111726	cytidine monophosphate N-acetylneuraminic acid synthetase [Source:HGNC Symbol;Acc:HGNC:18290]	+	gene	Name match	0	2.27772e-07	2.22625e-05	-1.88507	4.97466	5.63872	4.07507	3.5457	3.09664	2.67902	2.56729	3.22077	3.10205	3.10078
FAR2	12	29149103	29340980	+	FAR2	ENSG00000064763	fatty acyl-CoA reductase 2 [Source:HGNC Symbol;Acc:HGNC:25531]	+	gene	Name match	0	5.35712e-05	0.00276796	-1.2893	3.14895	3.31756	3.62742	2.03818	1.95074	1.43464	1.61749	2.54947	1.94691	2.09842
AC024940.1	12	31111652	31201235	-	AC024940.1	ENSG00000177359	No description	-	gene	Name match	0	7.33772e-05	0.00362216	-2.49224	-2.36649	-0.0714829	-1.35819	-5.0095	-4.76858	-2.3097	-3.24309	-3.42528	-5.11425	-3.59764
AC023157.3	12	31729117	31731204	+	AC023157.3	ENSG00000276900	No description	+	gene	Name match	0	0.00167626	0.0467441	1.42243	-0.399646	-0.332513	0.205692	1.27503	0.562014	1.66299	0.793728	1.10247	1.06435	1.33432
PKP2	12	32790745	32896840	-	PKP2	ENSG00000057294	plakophilin 2 [Source:HGNC Symbol;Acc:HGNC:9024]	-	gene	Name match	0	3.22776e-13	8.12398e-11	-3.09019	1.88811	2.57258	1.00109	-0.345025	-1.51398	-1.88755	-1.87904	-0.823214	-1.29196	-1.3175
RACGAP1P	12	45063473	45065351	-	RACGAP1P	ENSG00000257331	Rac GTPase activating protein 1 pseudogene [Source:HGNC Symbol;Acc:HGNC:24689]	-	gene	Name match	0	0.000373845	0.0140283	-2.87705	-3.33495	-1.91732	-1.76768	NaN	-5.41511	-5.22925	NaN	-5.48684	-4.76078	-3.98113
TMEM106C	12	47963569	47968878	+	TMEM106C	ENSG00000134291	transmembrane protein 106C [Source:HGNC Symbol;Acc:HGNC:28775]	+	gene	Name match	0	6.90736e-05	0.00345923	-1.48892	2.92011	3.53943	3.59147	2.78873	1.41894	1.31833	1.31226	1.75023	1.59535	1.66709
COL2A1	12	47972965	48004554	-	COL2A1	ENSG00000139219	collagen type II alpha 1 chain [Source:HGNC Symbol;Acc:HGNC:2200]	-	gene	Name match	0	7.83015e-09	1.02403e-06	-4.27667	-2.40649	-1.91367	-0.272177	-5.63446	-4.91961	-5.47071	NaN	-4.14334	-6.5872	NaN
AC117498.1	12	48766194	48767323	+	AC117498.1	ENSG00000257653	No description	+	gene	Name match	0	1.25378e-08	1.5984e-06	-3.20465	5.31807	6.63605	3.12507	2.75988	1.1528	2.43553	0.78994	3.16853	2.02953	2.85149
ADCY6	12	48766194	48789037	-	ADCY6	ENSG00000174233	adenylate cyclase 6 [Source:HGNC Symbol;Acc:HGNC:237]	-	gene	Name match	0	1.42813e-07	1.47191e-05	-2.63368	4.77437	5.48955	2.52513	2.33816	0.717368	2.00735	0.678034	2.94441	1.65828	2.43604
MIR4701	12	48771975	48772037	-	MIR4701	ENSG00000264201	microRNA 4701 [Source:HGNC Symbol;Acc:HGNC:41627]	-	gene	Name match	0	0.000328056	0.0126736	-2.76393	2.56352	3.61858	1.67136	-0.494527	NaN	-0.33078	-0.264171	0.996587	0.137692	-0.0826635
TUBA1B	12	49127782	49131397	-	TUBA1B	ENSG00000123416	tubulin alpha 1b [Source:HGNC Symbol;Acc:HGNC:18809]	-	gene	Name match	0	1.82026e-06	0.000145119	-1.67321	6.40835	7.09957	7.45507	5.35274	6.16956	5.00052	4.47441	4.8512	4.9537	5.35808
AC011603.2	12	49127782	49147869	+	AC011603.2	ENSG00000258017	No description	+	gene	Name match	0	5.35698e-07	4.86307e-05	-1.82695	6.95716	7.8189	8.03758	5.8403	6.70931	5.44676	4.92103	5.22724	5.39383	5.81652
TUBA1C	12	49188736	49274603	+	TUBA1C	ENSG00000167553	tubulin alpha 1c [Source:HGNC Symbol;Acc:HGNC:20768]	+	gene	Name match	0	0.000167053	0.00724071	-1.54555	4.4149	5.60822	4.34189	4.36228	3.59868	2.51652	2.33204	3.04469	3.05551	3.10337
AC125611.3	12	49265156	49273306	-	AC125611.3	ENSG00000258232	No description	-	gene	Name match	0	4.34479e-05	0.00233973	-1.90065	6.30133	7.66913	6.1386	6.20265	5.1908	3.93755	3.80356	4.60522	4.41294	4.65515
AC125611.4	12	49292631	49324576	-	AC125611.4	ENSG00000258334	No description	-	gene	Name match	0	5.64429e-12	1.19496e-09	-4.95467	-1.67629	-2.14848	-1.20589	NaN	-6.56381	NaN	-5.72638	NaN	NaN	-5.54487
PRPH	12	49293252	49298686	+	PRPH	ENSG00000135406	peripherin [Source:HGNC Symbol;Acc:HGNC:9461]	+	gene	Name match	0	0.000732991	0.0243109	-5.12309	-6.547	-3.29929	-6.43916	NaN	NaN	NaN	NaN	NaN	NaN	NaN
TROAP	12	49323236	49331731	+	TROAP	ENSG00000135451	trophinin associated protein [Source:HGNC Symbol;Acc:HGNC:12327]	+	gene	Name match	0	4.81254e-30	6.13536e-27	-4.96721	2.67651	2.59095	2.81328	-3.29642	-1.63048	-1.98067	-2.91406	-3.39027	-2.5862	-1.9252
KCNH3	12	49539157	49558308	+	KCNH3	ENSG00000135519	potassium voltage-gated channel subfamily H member 3 [Source:HGNC Symbol;Acc:HGNC:6252]	+	gene	Name match	0	6.45951e-05	0.00327408	2.56662	-0.133291	-0.487622	-1.26492	1.65666	1.67178	2.02654	3.2471	0.963637	0.819395	1.0826
RACGAP1	12	49976923	50033136	-	RACGAP1	ENSG00000161800	Rac GTPase activating protein 1 [Source:HGNC Symbol;Acc:HGNC:9804]	-	gene	Name match	0	1.64781e-15	5.28054e-13	-2.67521	2.92693	2.81936	3.24502	0.00942868	0.772045	-0.256217	-0.0433867	0.39692	-0.0507796	0.463521
LIMA1	12	50175788	50283546	-	LIMA1	ENSG00000050405	LIM domain and actin binding 1 [Source:HGNC Symbol;Acc:HGNC:24636]	-	gene	Name match	0	0.00016806	0.00725218	-1.6131	2.1637	3.2336	2.29974	1.34958	0.319429	0.306878	-0.52821	1.86191	0.851892	1.34908
SLC4A8	12	51391317	51515763	+	SLC4A8	ENSG00000050438	solute carrier family 4 member 8 [Source:HGNC Symbol;Acc:HGNC:11034]	+	gene	Name match	0	4.6313e-05	0.00246013	1.93426	-1.3549	-2.41487	-0.87814	-0.558596	0.133887	0.852244	0.63293	0.66631	-0.0854431	0.517067
TNS2	12	53046969	53064372	+	TNS2	ENSG00000111077	tensin 2 [Source:HGNC Symbol;Acc:HGNC:19737]	+	gene	Name match	0	0.000264285	0.010601	-2.15213	-1.88707	1.08681	-1.77923	-1.91474	-3.1295	-2.87653	-3.0599	-1.32677	-2.86749	-2.44399
ESPL1	12	53268299	53293643	+	ESPL1	ENSG00000135476	extra spindle pole bodies like 1, separase [Source:HGNC Symbol;Acc:HGNC:16856]	+	gene	Name match	0	5.96381e-15	1.80279e-12	-3.47911	1.50231	0.9232	1.76429	-3.2429	-1.77469	-1.71658	-2.29633	-3.26963	-2.68107	-1.37786
SP7	12	53326575	53345315	-	SP7	ENSG00000170374	Sp7 transcription factor [Source:HGNC Symbol;Acc:HGNC:17321]	-	gene	Name match	0	8.70621e-09	1.12957e-06	-5.44939	-1.24225	0.0285352	-4.50365	-6.25449	-5.27661	NaN	NaN	NaN	-5.62228	-6.84263
GPR84	12	54362445	54364487	-	GPR84	ENSG00000139572	G protein-coupled receptor 84 [Source:HGNC Symbol;Acc:HGNC:4535]	-	gene	Name match	0	1.56699e-09	2.31473e-07	-3.15409	2.15165	0.921312	2.97859	0.00984109	-1.8354	-1.64953	-0.555444	-2.28564	-1.18106	-1.34697
ZNF385A	12	54369133	54391298	-	ZNF385A	ENSG00000161642	zinc finger protein 385A [Source:HGNC Symbol;Acc:HGNC:17521]	-	gene	Name match	0	0.000335992	0.0129121	1.86489	3.23287	3.98069	2.29505	4.45295	6.0992	5.30963	5.31447	3.99534	4.71902	4.75311
CDK2	12	55966769	55972784	+	CDK2	ENSG00000123374	cyclin dependent kinase 2 [Source:HGNC Symbol;Acc:HGNC:1771]	+	gene	Name match	0	0.000189639	0.00803554	-1.18883	3.58099	3.51789	3.92739	2.40434	2.13723	2.21132	2.11923	2.94367	2.11571	2.59694
STAT2	12	56341597	56360155	-	STAT2	ENSG00000170581	signal transducer and activator of transcription 2 [Source:HGNC Symbol;Acc:HGNC:11363]	-	gene	Name match	0	0.000488744	0.0174131	1.25031	4.00368	3.73926	3.70491	4.41482	4.94259	5.42485	5.07431	4.8157	4.78825	5.05662
TIMELESS	12	56416373	56449403	-	TIMELESS	ENSG00000111602	timeless circadian clock [Source:HGNC Symbol;Acc:HGNC:11813]	-	gene	Name match	0	2.37946e-05	0.00138023	-1.43526	3.14171	3.02366	3.93512	1.74793	1.84611	1.41165	1.87391	2.08961	2.40795	1.37699
PRIM1	12	56731596	56752373	-	PRIM1	ENSG00000198056	primase (DNA) subunit 1 [Source:HGNC Symbol;Acc:HGNC:9369]	-	gene	Name match	0	0.000207973	0.00868564	-1.4086	2.59825	2.70754	3.88759	1.69129	1.61914	1.31447	0.719607	2.29789	1.77097	1.74176
GPR182	12	56994446	56998441	+	GPR182	ENSG00000166856	G protein-coupled receptor 182 [Source:HGNC Symbol;Acc:HGNC:13708]	+	gene	Name match	0	2.2234e-05	0.00129999	-3.47249	-2.89007	0.461969	-3.10416	NaN	-4.7072	-3.78437	-4.23233	-3.36389	-5.63783	-4.85818
LRP1	12	57128493	57213351	+	LRP1	ENSG00000123384	LDL receptor related protein 1 [Source:HGNC Symbol;Acc:HGNC:6692]	+	gene	Name match	0	0.000305791	0.0119393	2.33542	2.77359	3.30917	0.187333	4.34246	5.63456	5.22162	5.36682	3.32702	4.08454	4.48232
LRP1-AS	12	57144620	57147619	-	LRP1-AS	ENSG00000259125	LRP1 antisense RNA [Source:HGNC Symbol;Acc:HGNC:51694]	-	gene	Name match	0	5.17032e-07	4.71553e-05	3.46451	-0.653959	-2.40625	-1.80916	1.65723	2.59978	2.34251	2.31709	0.516076	1.26599	1.99754
B4GALNT1	12	57623410	57633355	-	B4GALNT1	ENSG00000135454	beta-1,4-N-acetyl-galactosaminyltransferase 1 [Source:HGNC Symbol;Acc:HGNC:4117]	-	gene	Name match	0	1.63162e-05	0.00102009	-5.00431	-4.61817	-3.71839	-6.31769	NaN	NaN	NaN	NaN	-7.57742	NaN	NaN
CDK4	12	57747727	57756013	-	CDK4	ENSG00000135446	cyclin dependent kinase 4 [Source:HGNC Symbol;Acc:HGNC:1773]	-	gene	Name match	0	0.00139703	0.0407396	-1.16242	3.62569	4.38796	5.31734	3.30254	3.49128	2.84051	2.39664	3.70645	3.52316	3.55066
WIF1	12	65050626	65121566	-	WIF1	ENSG00000156076	WNT inhibitory factor 1 [Source:HGNC Symbol;Acc:HGNC:18081]	-	gene	Name match	0	6.42658e-05	0.00326021	-4.10235	-3.34673	-3.83599	-2.39089	NaN	NaN	NaN	NaN	-5.82055	NaN	-6.31484
IFNG-AS1	12	67989445	68234686	+	IFNG-AS1	ENSG00000255733	IFNG antisense RNA 1 [Source:HGNC Symbol;Acc:HGNC:43910]	+	gene	Name match	0	0.000165862	0.00719972	2.9237	-1.26452	-2.94282	-2.81965	0.0442153	1.47348	1.38767	0.799414	0.710697	-2.23784	0.674259
IFNG	12	68154768	68159747	-	IFNG	ENSG00000111537	interferon gamma [Source:HGNC Symbol;Acc:HGNC:5438]	-	gene	Name match	0	0.000420734	0.0154017	-3.5646	1.73344	-2.4618	NaN	-4.76755	-3.2047	-2.28187	-3.21526	-4.86139	-5.13533	-3.03375
MDM1	12	68272443	68332381	-	MDM1	ENSG00000111554	Mdm1 nuclear protein [Source:HGNC Symbol;Acc:HGNC:29917]	-	gene	Name match	0	7.16553e-05	0.00354911	-1.59784	3.89716	4.87921	2.90969	3.08414	1.50468	2.42887	2.01619	2.74664	2.23881	2.56074
YEATS4	12	69359703	69390796	+	YEATS4	ENSG00000127337	YEATS domain containing 4 [Source:HGNC Symbol;Acc:HGNC:24859]	+	gene	Name match	0	8.67776e-05	0.00415767	-1.4313	3.66492	3.80357	4.64526	2.51439	1.64822	2.38716	2.30087	2.70104	3.11329	2.73643
BEST3	12	69643360	69699476	-	BEST3	ENSG00000127325	bestrophin 3 [Source:HGNC Symbol;Acc:HGNC:17105]	-	gene	Name match	0	6.49816e-05	0.00328799	-4.11794	-0.744395	-1.14877	NaN	-4.26187	NaN	NaN	-8.03151	-5.77076	-5.30772	-4.85001
TRHDE	12	72087266	72670757	+	TRHDE	ENSG00000072657	thyrotropin releasing hormone degrading enzyme [Source:HGNC Symbol;Acc:HGNC:30748]	+	gene	Name match	0	0.00107621	0.0329574	-3.64469	-2.48036	-0.948865	-6.89609	-5.06197	-8.08409	-5.09087	NaN	NaN	-4.03743	NaN
E2F7	12	77021247	77065580	-	E2F7	ENSG00000165891	E2F transcription factor 7 [Source:HGNC Symbol;Acc:HGNC:23820]	-	gene	Name match	0	3.55773e-11	6.68716e-09	-3.3134	0.311292	-0.511392	0.321433	-4.13907	-3.46075	-2.8054	-3.15383	-5.64796	-3.11453	-2.86923
NAV3	12	77324641	78213008	+	NAV3	ENSG00000067798	neuron navigator 3 [Source:HGNC Symbol;Acc:HGNC:15998]	+	gene	Name match	0	0.00142912	0.0414692	-4.15406	-6.56958	-3.73691	-8.0467	NaN	NaN	NaN	NaN	-6.72147	NaN	NaN
LIN7A	12	80792520	80937925	-	LIN7A	ENSG00000111052	lin-7 homolog A, crumbs cell polarity complex component [Source:HGNC Symbol;Acc:HGNC:17787]	-	gene	Name match	0	7.44762e-05	0.00366101	-1.65601	2.77632	2.38467	2.70465	0.712497	-0.192805	1.31285	1.75764	0.529011	0.429108	0.364031
ACSS3	12	80936414	81261205	+	ACSS3	ENSG00000111058	acyl-CoA synthetase short chain family member 3 [Source:HGNC Symbol;Acc:HGNC:24723]	+	gene	Name match	0	6.58092e-05	0.00332413	-2.0277	-3.0151	-2.37147	-2.48277	-4.51372	-6.34319	-3.9874	-4.44686	-5.245	-4.68886	-5.20877
TMTC2	12	82686880	83134870	+	TMTC2	ENSG00000179104	transmembrane and tetratricopeptide repeat containing 2 [Source:HGNC Symbol;Acc:HGNC:25440]	+	gene	Name match	0	0.001484	0.0426606	1.48231	-0.262922	-0.00556645	-0.541362	0.26722	1.29573	1.51843	1.79088	0.796469	0.615646	0.849008
C12orf29	12	88033846	88050160	+	C12orf29	ENSG00000133641	chromosome 12 open reading frame 29 [Source:HGNC Symbol;Acc:HGNC:25322]	+	gene	Name match	0	0.00177073	0.0487296	-1.04007	1.83026	1.57547	1.57762	0.477827	0.14451	0.285143	0.645846	0.681294	0.562282	0.7622
KITLG	12	88492793	88580851	-	KITLG	ENSG00000049130	KIT ligand [Source:HGNC Symbol;Acc:HGNC:6343]	-	gene	Name match	0	3.20554e-08	3.72248e-06	-4.98774	-1.77302	1.07803	-4.36562	-4.5315	-5.55362	NaN	-5.07875	NaN	-4.31432	-5.7046
DUSP6	12	89347232	89353271	-	DUSP6	ENSG00000139318	dual specificity phosphatase 6 [Source:HGNC Symbol;Acc:HGNC:3072]	-	gene	Name match	0	0.00167099	0.0466193	1.91191	4.25288	6.05894	3.94391	6.25953	7.88139	7.42591	7.10726	5.29197	5.97321	6.6542
AC024909.2	12	89351015	89353271	+	AC024909.2	ENSG00000257820	No description	+	gene	Name match	0	4.13854e-05	0.00224116	2.46883	3.3548	4.70224	3.11947	5.58633	7.26058	6.88026	6.50384	4.73856	5.17874	6.00472
LUM	12	91102629	91111831	-	LUM	ENSG00000139329	lumican [Source:HGNC Symbol;Acc:HGNC:6724]	-	gene	Name match	0	1.17843e-12	2.75331e-10	-10.3747	-3.20644	2.74171	-4.32099	NaN	NaN	NaN	NaN	NaN	NaN	NaN
DCN	12	91140484	91183123	-	DCN	ENSG00000011465	decorin [Source:HGNC Symbol;Acc:HGNC:2705]	-	gene	Name match	0	5.83816e-13	1.40317e-10	-9.32041	-3.10835	2.00818	-4.67858	NaN	NaN	NaN	NaN	-6.26024	NaN	NaN
FGD6	12	95076749	95217482	-	FGD6	ENSG00000180263	FYVE, RhoGEF and PH domain containing 6 [Source:HGNC Symbol;Acc:HGNC:21740]	-	gene	Name match	0	3.44615e-06	0.000257448	2.2279	-1.21409	-0.248156	-1.39748	0.417525	1.09437	1.53236	1.78648	1.06352	1.03281	1.457
METAP2	12	95473520	95515839	+	METAP2	ENSG00000111142	methionyl aminopeptidase 2 [Source:HGNC Symbol;Acc:HGNC:16672]	+	gene	Name match	0	0.00068917	0.0231468	-1.04166	4.24403	4.27039	4.53957	3.35275	3.29071	2.61434	2.69273	3.55758	3.29049	3.45354
NTN4	12	95657807	95791152	-	NTN4	ENSG00000074527	netrin 4 [Source:HGNC Symbol;Acc:HGNC:13658]	-	gene	Name match	0	1.39649e-07	1.45205e-05	-5.47565	-1.89869	0.646699	-5.37581	NaN	-5.56381	NaN	-5.31134	NaN	-4.90948	NaN
SLC9A7P1	12	98453835	98457145	-	SLC9A7P1	ENSG00000227825	solute carrier family 9 member 7 pseudogene 1 [Source:HGNC Symbol;Acc:HGNC:32679]	-	gene	Name match	0	0.000723258	0.024031	1.90797	-1.39737	-0.260692	-1.18643	0.11163	1.46803	1.04091	1.63108	-0.114322	0.551203	0.888066
PARPBP	12	102120185	102197520	+	PARPBP	ENSG00000185480	PARP1 binding protein [Source:HGNC Symbol;Acc:HGNC:26074]	+	gene	Name match	0	8.048e-12	1.66185e-09	-2.37176	1.81242	1.45895	1.84583	-0.66335	-0.844664	-0.68305	-0.929227	-0.465736	-1.21458	-0.659365
PMCH	12	102196459	102197845	-	PMCH	ENSG00000183395	pro-melanin concentrating hormone [Source:HGNC Symbol;Acc:HGNC:9109]	-	gene	Name match	0	3.60582e-07	3.40125e-05	-2.24577	1.81758	1.41676	1.99817	-0.191557	-0.798635	-0.764776	-0.868091	-0.0223711	-1.0068	-0.779693
STAB2	12	103587273	103766727	+	STAB2	ENSG00000136011	stabilin 2 [Source:HGNC Symbol;Acc:HGNC:18629]	+	gene	Name match	0	2.36707e-17	9.37935e-15	-5.79358	-1.23096	1.03362	-1.05678	-5.37647	-5.72051	-7.53465	NaN	-6.20729	-4.60675	-6.28654
NUAK1	12	106063340	106140033	-	NUAK1	ENSG00000074590	NUAK family kinase 1 [Source:HGNC Symbol;Acc:HGNC:14311]	-	gene	Name match	0	1.46194e-05	0.000925854	-3.6864	-0.135957	-0.963917	-6.12615	-5.29203	NaN	-3.42785	-5.25432	-5.80092	-4.48989	-4.71025
CKAP4	12	106237877	106304279	-	CKAP4	ENSG00000136026	cytoskeleton associated protein 4 [Source:HGNC Symbol;Acc:HGNC:16991]	-	gene	Name match	0	0.000138192	0.00620057	-1.49275	5.24957	5.14631	5.77499	3.61672	4.97489	3.45601	3.64157	2.74733	3.41016	3.70322
UNG	12	109097574	109110992	+	UNG	ENSG00000076248	uracil DNA glycosylase [Source:HGNC Symbol;Acc:HGNC:12572]	+	gene	Name match	0	5.95806e-07	5.35075e-05	-2.24557	3.18934	3.83767	4.87736	2.0817	1.46569	0.844194	-0.0429026	2.59831	1.70199	2.31358
CUX2	12	111034024	111350554	+	CUX2	ENSG00000111249	cut like homeobox 2 [Source:HGNC Symbol;Acc:HGNC:19347]	+	gene	Name match	0	0.000328588	0.0126858	-2.35148	-2.77511	-4.79044	-1.14371	-3.95868	-5.85527	-5.6694	-4.6028	-4.05253	-5.46397	-5.00625
OAS1	12	112906777	112933222	+	OAS1	ENSG00000089127	2'-5'-oligoadenylate synthetase 1 [Source:HGNC Symbol;Acc:HGNC:8086]	+	gene	Name match	0	7.44108e-06	0.000512779	2.09488	0.815354	1.25087	0.785688	2.64087	3.63745	3.37979	2.75931	1.73128	2.84545	2.93516
AC004551.1	12	112907628	113017751	-	AC004551.1	ENSG00000257452	No description	-	gene	Name match	0	0.000382592	0.0142727	2.34064	-0.626621	-0.20899	0.181657	2.12269	2.93708	2.45636	1.77451	0.0288412	1.85444	1.68139
OAS3	12	112938352	112973249	+	OAS3	ENSG00000111331	2'-5'-oligoadenylate synthetase 3 [Source:HGNC Symbol;Acc:HGNC:8088]	+	gene	Name match	0	0.000335962	0.0129121	1.46199	1.85912	1.61735	2.42128	3.14571	4.0263	3.7163	2.88391	2.61815	2.96803	3.48464
RASAL1	12	113098819	113136239	-	RASAL1	ENSG00000111344	RAS protein activator like 1 [Source:HGNC Symbol;Acc:HGNC:9873]	-	gene	Name match	0	1.05539e-06	8.94398e-05	-3.90313	0.487986	0.4506	-5.58408	-4.74997	-4.45016	-4.00126	-4.71226	-5.25885	-5.11775	-2.53075
LINC00173	12	116533422	116536518	+	LINC00173	ENSG00000196668	long intergenic non-protein coding RNA 173 [Source:HGNC Symbol;Acc:HGNC:33791]	+	gene	Name match	0	4.13883e-05	0.00224116	2.69318	-0.426735	-0.579567	2.03759	2.60525	2.3129	3.45794	2.85347	4.63319	2.9104	3.73444
AC125603.2	12	116661582	116698065	+	AC125603.2	ENSG00000257883	No description	+	gene	Name match	0	0.000300336	0.0118049	-4.53652	NaN	-1.40132	-0.0386886	NaN	NaN	NaN	NaN	-4.38588	NaN	-4.88017
TESC	12	117038923	117099479	-	TESC	ENSG00000088992	tescalcin [Source:HGNC Symbol;Acc:HGNC:26065]	-	gene	Name match	0	0.00148805	0.0427351	-1.36187	4.30713	4.7382	3.63509	2.56005	3.5436	2.31254	3.53304	1.92046	2.0984	2.911
RFC5	12	118013588	118033130	+	RFC5	ENSG00000111445	replication factor C subunit 5 [Source:HGNC Symbol;Acc:HGNC:9973]	+	gene	Name match	0	0.000468594	0.0168075	-1.24283	2.86937	2.17801	3.5994	1.60488	1.54974	1.25684	1.17661	2.07627	1.63902	1.91183
CIT	12	119685790	119877291	-	CIT	ENSG00000122966	citron rho-interacting serine/threonine kinase [Source:HGNC Symbol;Acc:HGNC:1985]	-	gene	Name match	0	2.33849e-18	1.01584e-15	-3.92496	1.67741	0.800881	1.81198	-3.16438	-3.37291	-3.00063	-3.5861	-1.37188	-2.69391	-1.92654
AC002563.1	12	119699768	119701011	+	AC002563.1	ENSG00000255692	No description	+	gene	Name match	0	0.000476931	0.0170752	-4.6587	-0.276186	NaN	0.00157691	NaN	NaN	NaN	NaN	NaN	-3.70201	NaN
P2RX7	12	121132819	121188032	+	P2RX7	ENSG00000089041	purinergic receptor P2X 7 [Source:HGNC Symbol;Acc:HGNC:8537]	+	gene	Name match	0	1.8466e-05	0.00112687	1.78458	1.91092	0.987895	2.0123	2.725	3.34421	3.80453	3.69899	3.17447	3.33684	3.12804
AC069209.1	12	121190868	121191518	+	AC069209.1	ENSG00000274029	No description	+	gene	Name match	0	2.08968e-05	0.00123601	4.38742	-3.80572	NaN	NaN	-0.863761	-0.426445	-0.240583	-0.109842	-1.15025	-1.23154	-0.866935
AC084018.2	12	121800797	121803403	+	AC084018.2	ENSG00000274292	No description	+	gene	Name match	0	0.000988366	0.0310121	1.32769	3.07527	2.06968	2.88166	3.85909	3.18124	3.93857	4.00156	4.54852	3.77382	4.08366
DNAH10	12	123762188	123936206	+	DNAH10	ENSG00000197653	dynein axonemal heavy chain 10 [Source:HGNC Symbol;Acc:HGNC:2941]	+	gene	Name match	0	0.000987405	0.0309986	-1.41394	0.137219	0.0811437	-0.403372	-0.991946	-2.46013	-2.4759	-2.48329	-0.967957	-1.60143	-0.858546
LINC00939	12	125958688	125983374	-	LINC00939	ENSG00000249267	long intergenic non-protein coding RNA 939 [Source:HGNC Symbol;Acc:HGNC:48631]	-	gene	Name match	0	0.000346	0.0132274	6.40125	NaN	NaN	NaN	-4.0071	NaN	-4.20592	-4.48723	-3.27087	-2.63791	-5.44323
TMEM132C	12	128267403	128707915	+	TMEM132C	ENSG00000181234	transmembrane protein 132C [Source:HGNC Symbol;Acc:HGNC:25436]	+	gene	Name match	0	5.47392e-11	9.90779e-09	-8.93605	-4.14658	0.527392	-4.6237	NaN	NaN	NaN	NaN	NaN	NaN	NaN
ADGRD1	12	130953907	131141469	+	ADGRD1	ENSG00000111452	adhesion G protein-coupled receptor D1 [Source:HGNC Symbol;Acc:HGNC:19893]	+	gene	Name match	0	1.17101e-06	9.7877e-05	2.86571	-3.3045	-3.19881	-4.87473	-1.90311	-0.649947	-0.554938	-0.186741	-0.75595	-1.16047	-1.38844
GJB6	13	20221962	20232395	-	GJB6	ENSG00000121742	gap junction protein beta 6 [Source:HGNC Symbol;Acc:HGNC:4288]	-	gene	Name match	0	3.13434e-25	2.87204e-22	-7.26622	0.481904	1.4401	0.688306	-4.2055	NaN	-6.04175	NaN	NaN	-6.57328	NaN
SKA3	13	21153595	21176602	-	SKA3	ENSG00000165480	spindle and kinetochore associated complex subunit 3 [Source:HGNC Symbol;Acc:HGNC:20262]	-	gene	Name match	0	1.32466e-18	5.93004e-16	-4.38337	1.41836	1.70671	2.86289	-2.92097	-1.58945	-2.60522	-2.40111	-3.18474	-3.87371	-1.63464
RFESDP1	13	22850101	22850561	+	RFESDP1	ENSG00000231650	Rieske (Fe-S) domain containing pseudogene 1 [Source:HGNC Symbol;Acc:HGNC:39420]	+	gene	Name match	0	4.9375e-05	0.0025969	-3.82977	-0.1379	0.261808	-0.878059	-2.36587	-2.38799	NaN	NaN	NaN	NaN	NaN
TNFRSF19	13	23570370	23676104	+	TNFRSF19	ENSG00000127863	TNF receptor superfamily member 19 [Source:HGNC Symbol;Acc:HGNC:11915]	+	gene	Name match	0	3.16345e-05	0.00177698	-2.74364	-0.0242694	1.38741	-0.764428	-1.66728	-2.95243	-2.50353	NaN	-1.7216	-1.91958	-2.17741
SHISA2	13	26044597	26051031	-	SHISA2	ENSG00000180730	shisa family member 2 [Source:HGNC Symbol;Acc:HGNC:20366]	-	gene	Name match	0	5.91953e-09	7.87177e-07	-6.42812	-2.77108	-2.6933	-2.51124	NaN	NaN	NaN	NaN	NaN	NaN	NaN
FLT1	13	28300344	28495145	-	FLT1	ENSG00000102755	fms related tyrosine kinase 1 [Source:HGNC Symbol;Acc:HGNC:3763]	-	gene	Name match	0	1.17164e-06	9.7877e-05	-3.28984	-2.55299	0.136934	-3.72079	-3.54964	-3.90879	-5.97085	-5.90424	-4.32156	-5.04295	-4.47481
SLC7A1	13	29509410	29595688	-	SLC7A1	ENSG00000139514	solute carrier family 7 member 1 [Source:HGNC Symbol;Acc:HGNC:11057]	-	gene	Name match	0	0.000354421	0.0134878	-1.32379	3.22691	2.67864	3.72533	1.46235	1.90905	1.37035	0.69575	2.43831	1.80015	2.47933
ALOX5AP	13	30713478	30764426	+	ALOX5AP	ENSG00000132965	arachidonate 5-lipoxygenase activating protein [Source:HGNC Symbol;Acc:HGNC:436]	+	gene	Name match	0	3.50206e-22	2.36063e-19	-3.70831	6.30757	5.89235	6.56151	2.58425	3.31283	1.29482	1.85786	2.0543	2.88273	2.36008
HSPH1	13	31134974	31162388	-	HSPH1	ENSG00000120694	heat shock protein family H (Hsp110) member 1 [Source:HGNC Symbol;Acc:HGNC:16969]	-	gene	Name match	0	0.00057233	0.0197086	-1.05765	3.52106	3.14958	2.98487	2.07583	2.10037	2.10189	2.13706	2.03041	2.10566	1.99715
B3GLCT	13	31199936	31332276	+	B3GLCT	ENSG00000187676	beta 3-glucosyltransferase [Source:HGNC Symbol;Acc:HGNC:20207]	+	gene	Name match	0	0.000103594	0.00482922	-1.37924	1.29697	0.811697	1.44029	-0.565438	-0.0522216	-0.360469	-0.548788	-0.427961	-0.00832056	-0.153574
BRCA2	13	32315474	32400266	+	BRCA2	ENSG00000139618	BRCA2, DNA repair associated [Source:HGNC Symbol;Acc:HGNC:1101]	+	gene	Name match	0	5.67227e-05	0.00291538	-1.524	1.01288	0.159499	1.62194	-0.920538	-0.983011	-0.421001	-0.680266	-0.149902	-1.21084	-0.204768
STARD13	13	33103135	33350630	-	STARD13	ENSG00000133121	StAR related lipid transfer domain containing 13 [Source:HGNC Symbol;Acc:HGNC:19164]	-	gene	Name match	0	0.000526868	0.0184354	-1.93165	-2.63533	-0.905759	-2.92604	-3.9664	-3.87303	-3.38761	-4.23354	-5.32328	-3.67121	-3.55453
RFC3	13	33818049	33966558	+	RFC3	ENSG00000133119	replication factor C subunit 3 [Source:HGNC Symbol;Acc:HGNC:9971]	+	gene	Name match	0	4.77038e-05	0.00251963	-1.43295	2.76963	2.67904	3.50852	0.948105	1.13166	1.35733	1.65053	1.97152	1.38768	1.62009
DCLK1	13	35768652	36131306	-	DCLK1	ENSG00000133083	doublecortin like kinase 1 [Source:HGNC Symbol;Acc:HGNC:2700]	-	gene	Name match	0	7.56973e-07	6.61578e-05	-7.75655	-6.68551	-2.16479	NaN	NaN	NaN	NaN	NaN	NaN	NaN	NaN
CCNA1	13	36431520	36442882	+	CCNA1	ENSG00000133101	cyclin A1 [Source:HGNC Symbol;Acc:HGNC:1577]	+	gene	Name match	0	0.000487382	0.0173963	-2.2324	-0.600559	-3.11839	0.374013	-3.74607	-4.18322	-3.58232	-3.05628	-1.83991	-2.65442	-2.74924
RFXAP	13	36819224	36829104	+	RFXAP	ENSG00000133111	regulatory factor X associated protein [Source:HGNC Symbol;Acc:HGNC:9988]	+	gene	Name match	0	5.99018e-05	0.00306267	-1.34579	2.54455	2.55396	2.62212	1.27736	1.19635	0.951056	0.629395	1.20641	1.26572	1.25482
AL356274.2	13	37142967	37146718	-	AL356274.2	ENSG00000279511	No description	-	gene	Name match	0	8.81773e-06	0.000593693	-5.50139	-4.74768	-3.76301	-3.63985	NaN	NaN	NaN	NaN	NaN	NaN	NaN
LHFPL6	13	39209116	39603528	-	LHFPL6	ENSG00000183722	LHFPL tetraspan subfamily member 6 [Source:HGNC Symbol;Acc:HGNC:6586]	-	gene	Name match	0	7.20091e-07	6.34069e-05	-2.92546	0.534461	3.04816	1.28045	0.184651	-2.23601	-1.55539	-3.35551	-0.767179	-1.13422	-0.441288
SLC25A15	13	40789412	40810111	+	SLC25A15	ENSG00000102743	solute carrier family 25 member 15 [Source:HGNC Symbol;Acc:HGNC:10985]	+	gene	Name match	0	4.09574e-06	0.000301747	-1.83777	2.72003	2.93972	2.492	1.66198	0.884288	0.388326	-0.152747	1.03762	0.500654	0.680837
MIR621	13	40810766	40810861	+	MIR621	ENSG00000207652	microRNA 621 [Source:HGNC Symbol;Acc:HGNC:32877]	+	gene	Name match	0	0.000358797	0.0136366	-2.23238	2.41527	2.7885	3.15114	0.89779	1.1976	-0.938463	-1.87185	0.803942	0.114972	0.894616
KBTBD6	13	41127569	41132746	-	KBTBD6	ENSG00000165572	kelch repeat and BTB domain containing 6 [Source:HGNC Symbol;Acc:HGNC:25340]	-	gene	Name match	0	3.45467e-12	7.58784e-10	-2.74815	2.05124	1.15076	2.14966	-1.81103	-1.04465	-1.5624	-1.28522	-0.44148	-0.46832	-1.00062
KBTBD7	13	41189833	41194566	-	KBTBD7	ENSG00000120696	kelch repeat and BTB domain containing 7 [Source:HGNC Symbol;Acc:HGNC:25266]	-	gene	Name match	0	1.13585e-06	9.57053e-05	-2.15216	2.06327	0.118817	2.00965	-0.944732	-0.11885	-1.80746	-0.576871	-0.553153	-0.393433	-0.586307
RGCC	13	41457559	41470882	+	RGCC	ENSG00000102760	regulator of cell cycle [Source:HGNC Symbol;Acc:HGNC:20369]	+	gene	Name match	0	3.50543e-06	0.000261542	-2.25632	6.22219	7.51495	5.05737	4.94117	4.39485	4.84716	3.88428	2.6538	3.55496	4.35303
DGKH	13	42040036	42256578	+	DGKH	ENSG00000102780	diacylglycerol kinase eta [Source:HGNC Symbol;Acc:HGNC:2854]	+	gene	Name match	0	0.000951465	0.0300959	-1.41439	0.701575	-0.11084	-1.42283	-1.1712	-1.78942	-2.01487	-1.94826	-1.46299	-1.56135	-0.932042
TNFSF11	13	42562736	42608013	+	TNFSF11	ENSG00000120659	TNF superfamily member 11 [Source:HGNC Symbol;Acc:HGNC:11926]	+	gene	Name match	0	0.000457453	0.0165394	-4.63426	-2.41604	NaN	-3.18267	NaN	-5.95563	NaN	NaN	NaN	NaN	NaN
LINC01055	13	45680184	45701184	-	LINC01055	ENSG00000235366	long intergenic non-protein coding RNA 1055 [Source:HGNC Symbol;Acc:HGNC:49049]	-	gene	Name match	0	3.67638e-05	0.00202629	-6.17743	-2.62327	-1.05364	NaN	NaN	NaN	NaN	NaN	NaN	NaN	NaN
HTR2A	13	46831550	46897076	-	HTR2A	ENSG00000102468	5-hydroxytryptamine receptor 2A [Source:HGNC Symbol;Acc:HGNC:5293]	-	gene	Name match	0	0.000241567	0.00979021	-4.9671	-0.202338	1.34235	-5.80874	-2.38967	NaN	NaN	NaN	NaN	-4.17248	NaN
MLNR	13	49220338	49222377	+	MLNR	ENSG00000102539	motilin receptor [Source:HGNC Symbol;Acc:HGNC:4495]	+	gene	Name match	0	3.82213e-05	0.00209874	-3.63123	-1.27473	-0.579567	-1.4564	-4.79221	NaN	-4.62846	NaN	NaN	NaN	-2.79538
SPRYD7	13	49912706	49936490	-	SPRYD7	ENSG00000123178	SPRY domain containing 7 [Source:HGNC Symbol;Acc:HGNC:14297]	-	gene	Name match	0	0.00181886	0.0497505	-1.27759	0.984912	1.95939	0.670924	-0.0731324	0.324861	-0.201152	-0.468961	-0.483838	0.375124	-0.0967704
OLFM4	13	53028759	53052057	+	OLFM4	ENSG00000102837	olfactomedin 4 [Source:HGNC Symbol;Acc:HGNC:17190]	+	gene	Name match	0	8.40111e-18	3.44528e-15	-8.39749	3.422	3.46059	5.7831	NaN	NaN	-2.53192	NaN	-3.30408	-2.38537	NaN
PCDH17	13	57631810	57729311	+	PCDH17	ENSG00000118946	protocadherin 17 [Source:HGNC Symbol;Acc:HGNC:14267]	+	gene	Name match	0	9.64652e-05	0.00455483	-4.18796	-4.31269	-2.77547	-6.37477	NaN	NaN	NaN	NaN	NaN	-5.90844	-8.12879
DIAPH3	13	59665583	60163987	-	DIAPH3	ENSG00000139734	diaphanous related formin 3 [Source:HGNC Symbol;Acc:HGNC:15480]	-	gene	Name match	0	7.525e-27	7.74204e-24	-4.6707	0.561966	-0.118776	0.735528	-5.05679	-4.07891	-4.21497	-4.24147	-4.15064	-4.57658	-4.50743
DIAPH3-AS1	13	60012751	60044357	+	DIAPH3-AS1	ENSG00000227528	DIAPH3 antisense RNA 1 [Source:HGNC Symbol;Acc:HGNC:39915]	+	gene	Name match	0	6.92708e-05	0.00346614	-4.41898	-1.94033	-1.27759	-0.610099	NaN	-3.60545	NaN	NaN	NaN	NaN	NaN
LGMNP1	13	64958097	64959396	-	LGMNP1	ENSG00000214269	legumain pseudogene 1 [Source:HGNC Symbol;Acc:HGNC:23079]	-	gene	Name match	0	2.16073e-08	2.60192e-06	-4.04535	1.67223	3.1924	-2.69566	-2.05419	-1.88366	-2.6978	-2.46126	-2.95539	-1.64436	-1.44968
MZT1	13	72708357	72727687	-	MZT1	ENSG00000204899	mitotic spindle organizing protein 1 [Source:HGNC Symbol;Acc:HGNC:33830]	-	gene	Name match	0	8.69916e-05	0.0041589	-1.41927	3.51356	3.66611	3.50975	2.51072	2.36531	1.67938	1.45921	1.2774	2.38697	2.15409
KLF5	13	73054976	73077542	+	KLF5	ENSG00000102554	Kruppel like factor 5 [Source:HGNC Symbol;Acc:HGNC:6349]	+	gene	Name match	0	1.26775e-16	4.61775e-14	-3.06109	3.14551	2.69789	3.44307	-0.23446	-0.0230855	0.162777	0.11736	-0.782875	-0.526293	0.451766
EDNRB	13	77895481	77975529	-	EDNRB	ENSG00000136160	endothelin receptor type B [Source:HGNC Symbol;Acc:HGNC:3180]	-	gene	Name match	0	4.54455e-05	0.00242062	-4.18663	-2.26836	0.254353	-6.80438	-4.16291	-6.99238	-6.80651	-4.93255	NaN	NaN	-4.09897
AL445209.1	13	78596129	78599619	+	AL445209.1	ENSG00000271776	No description	+	gene	Name match	0	2.47596e-05	0.00142914	-5.18186	-2.14116	-1.89346	NaN	-6.28667	NaN	NaN	NaN	NaN	NaN	-6.87481
POU4F1	13	78598362	78603560	-	POU4F1	ENSG00000152192	POU class 4 homeobox 1 [Source:HGNC Symbol;Acc:HGNC:9218]	-	gene	Name match	0	0.000182339	0.00778814	-3.23576	-1.11805	-0.529307	-5.50206	-5.08298	-3.36813	NaN	-5.85263	-5.76179	-6.03573	-3.34919
NDFIP2	13	79481124	79556075	+	NDFIP2	ENSG00000102471	Nedd4 family interacting protein 2 [Source:HGNC Symbol;Acc:HGNC:18537]	+	gene	Name match	0	5.98939e-05	0.00306267	-2.1336	0.45449	0.0103172	-2.05238	-3.10279	-1.91845	-2.46956	-3.25094	-2.43764	-2.64745	-1.61
H2AFZP3	13	99215372	99215758	-	H2AFZP3	ENSG00000218502	H2A histone family member Z pseudogene 3 [Source:HGNC Symbol;Acc:HGNC:38013]	-	gene	Name match	0	0.000201819	0.0084539	-1.43846	4.09435	4.92023	5.24227	2.97403	3.78331	3.35409	3.43885	3.11464	3.02658	2.83759
ITGBL1	13	101452593	101720856	+	ITGBL1	ENSG00000198542	integrin subunit beta like 1 [Source:HGNC Symbol;Acc:HGNC:6164]	+	gene	Name match	0	3.83756e-08	4.3784e-06	-8.51152	-4.72926	-0.188777	NaN	NaN	NaN	NaN	NaN	NaN	NaN	NaN
FGF14	13	101710804	102402457	-	FGF14	ENSG00000102466	fibroblast growth factor 14 [Source:HGNC Symbol;Acc:HGNC:3671]	-	gene	Name match	0	6.82823e-07	6.03064e-05	-7.93819	-7.20729	-1.8935	NaN	NaN	NaN	NaN	NaN	NaN	NaN	NaN
EFNB2	13	106489731	106535662	-	EFNB2	ENSG00000125266	ephrin B2 [Source:HGNC Symbol;Acc:HGNC:3227]	-	gene	Name match	0	1.15045e-16	4.24321e-14	-5.15288	2.43001	2.96902	0.110339	-2.16658	-6.83255	-3.47676	-2.87964	-3.20384	-2.27132	-3.15064
AL138689.2	13	106491147	106521630	+	null					Not found	0	5.3912e-11	9.78828e-09	-4.54942	0.156517	0.444865	-2.27997	-4.03081	NaN	-4.86706	-6.06349	-4.00918	-3.89609	-5.88198
IRS2	13	109752698	109786568	-	IRS2	ENSG00000185950	insulin receptor substrate 2 [Source:HGNC Symbol;Acc:HGNC:6126]	-	gene	Name match	0	1.58929e-05	0.00099788	-1.80216	4.67058	4.43422	2.76931	2.43627	2.92961	2.39413	2.5292	1.88629	2.01326	1.20107
COL4A1	13	110148963	110307233	-	COL4A1	ENSG00000187498	collagen type IV alpha 1 chain [Source:HGNC Symbol;Acc:HGNC:2202]	-	gene	Name match	0	1.33766e-11	2.65998e-09	-5.10488	-2.75187	-0.386325	-3.44373	-5.55715	-6.80165	NaN	-6.13414	-7.45835	-6.73228	-8.95264
COL4A2	13	110305812	110513209	+	COL4A2	ENSG00000134871	collagen type IV alpha 2 chain [Source:HGNC Symbol;Acc:HGNC:2203]	+	gene	Name match	0	4.55398e-08	5.13584e-06	-4.60209	-1.56571	0.618802	-5.7798	-3.54358	-6.77515	-6.26736	-6.06325	-5.84689	-5.21393	-7.01925
MCF2L	13	112894378	113099739	+	MCF2L	ENSG00000126217	MCF.2 cell line derived transforming sequence like [Source:HGNC Symbol;Acc:HGNC:14576]	+	gene	Name match	0	2.22901e-05	0.00130197	-2.33261	-0.313946	1.22801	-2.7625	-1.42339	-2.43805	-2.68218	-3.35923	-2.01166	-2.2137	-2.2911
TFDP1	13	113584721	113641470	+	TFDP1	ENSG00000198176	transcription factor Dp-1 [Source:HGNC Symbol;Acc:HGNC:11749]	+	gene	Name match	0	1.38439e-08	1.74594e-06	-1.68916	5.31545	4.83218	5.28673	3.23925	3.54853	2.9422	3.11303	3.69712	3.44052	3.48074
GAS6-AS1	13	113815630	113845744	+	GAS6-AS1	ENSG00000233695	GAS6 antisense RNA 1 [Source:HGNC Symbol;Acc:HGNC:39826]	+	gene	Name match	0	8.51029e-05	0.00410763	1.73643	1.75283	1.45668	2.15623	2.33697	2.62319	3.71929	3.37061	3.86212	4.06355	3.2349
TEP1	14	20365667	20413429	-	TEP1	ENSG00000129566	telomerase associated protein 1 [Source:HGNC Symbol;Acc:HGNC:11726]	-	gene	Name match	0	0.000823234	0.0266433	1.26255	3.30261	2.78238	2.68386	3.47816	3.90592	4.48837	4.42121	4.00744	4.22951	3.93802
RNASE1	14	20801228	20803278	-	RNASE1	ENSG00000129538	ribonuclease A family member 1, pancreatic [Source:HGNC Symbol;Acc:HGNC:10044]	-	gene	Name match	0	2.50734e-08	2.98215e-06	-4.09576	0.656717	3.11464	-0.152983	-0.681436	-2.51091	-3.91001	-1.8434	-3.58264	-3.44153	-3.33996
RNASE3	14	20891399	20892348	+	RNASE3	ENSG00000169397	ribonuclease A family member 3 [Source:HGNC Symbol;Acc:HGNC:10046]	+	gene	Name match	0	3.61955e-42	1.17928e-38	-7.98449	7.78365	7.71766	5.65663	-0.201746	-3.03122	-2.84535	-1.19378	-0.402509	-0.128954	-0.0736749
AL355922.1	14	20919361	20920299	+	AL355922.1	ENSG00000136315	No description	+	gene	Name match	0	1.4092e-07	1.45751e-05	-3.80742	0.729155	3.81816	2.15892	-0.32889	-0.614039	-1.16514	-2.6835	NaN	-0.959705	-0.917026
RNASE2	14	20955452	20956436	+	RNASE2	ENSG00000169385	ribonuclease A family member 2 [Source:HGNC Symbol;Acc:HGNC:10045]	+	gene	Name match	0	3.8459e-30	5.01197e-27	-4.78141	7.88735	7.74781	7.41473	3.84128	3.27534	1.64076	2.15278	2.09536	2.50884	3.06899
ARHGEF40	14	21070270	21090240	+	ARHGEF40	ENSG00000165801	Rho guanine nucleotide exchange factor 40 [Source:HGNC Symbol;Acc:HGNC:25516]	+	gene	Name match	0	4.94974e-05	0.00260101	1.75287	1.07271	2.26881	2.57249	3.28256	3.87109	3.92024	4.28397	3.54867	3.01259	3.62008
RPGRIP1	14	21287939	21351301	+	RPGRIP1	ENSG00000092200	retinitis pigmentosa GTPase regulator interacting protein 1 [Source:HGNC Symbol;Acc:HGNC:13436]	+	gene	Name match	0	0.000662627	0.0223282	2.20455	-2.23267	-2.10526	-2.8618	-0.868483	-0.049797	0.0995392	0.803579	-1.24706	-1.495	-0.70253
SLC7A7	14	22773222	22829820	-	SLC7A7	ENSG00000155465	solute carrier family 7 member 7 [Source:HGNC Symbol;Acc:HGNC:11065]	-	gene	Name match	0	0.000133438	0.00603343	2.39708	2.68745	3.29637	0.672339	4.26821	5.84103	5.14484	5.0922	2.97827	4.91504	4.49069
PSMB5	14	23016543	23035230	-	PSMB5	ENSG00000100804	proteasome subunit beta 5 [Source:HGNC Symbol;Acc:HGNC:9542]	-	gene	Name match	0	0.00117716	0.035473	-1.13506	3.3992	4.1426	4.29154	2.80582	3.02391	2.11843	2.0414	3.15804	2.86479	2.8938
LMLN2	14	23099065	23104992	-	null					Not found	0	0.00182382	0.0498397	-3.04513	-3.53111	-2.16793	-6.00824	-5.17412	NaN	NaN	-5.94376	NaN	-6.5419	-5.76226
CEBPE	14	23117304	23119616	-	CEBPE	ENSG00000092067	CCAAT/enhancer binding protein epsilon [Source:HGNC Symbol;Acc:HGNC:1836]	-	gene	Name match	0	1.235e-29	1.50886e-26	-6.10957	3.1436	3.57044	4.23916	-2.11902	-2.33378	-2.95527	-1.71874	NaN	-2.16487	-3.70715
SLC7A8	14	23125295	23183674	-	SLC7A8	ENSG00000092068	solute carrier family 7 member 8 [Source:HGNC Symbol;Acc:HGNC:11066]	-	gene	Name match	0	2.36017e-09	3.3924e-07	-2.83674	0.83142	1.25673	-0.877578	-2.11163	-2.13375	-2.50976	-3.37604	-1.83775	-2.52672	-1.74707
EFS	14	23356402	23365752	-	EFS	ENSG00000100842	embryonal Fyn-associated substrate [Source:HGNC Symbol;Acc:HGNC:16898]	-	gene	Name match	0	0.000131338	0.00595222	-4.18577	-0.534682	0.520378	-6.01181	-2.47725	NaN	NaN	NaN	-6.27154	-4.54547	-5.18086
IRF9	14	24161053	24166565	+	IRF9	ENSG00000213928	interferon regulatory factor 9 [Source:HGNC Symbol;Acc:HGNC:6131]	+	gene	Name match	0	0.000938626	0.0298023	1.28924	4.18754	3.31051	3.97102	4.66068	4.77142	5.63313	5.29121	4.72401	4.85437	5.01004
REC8	14	24171853	24180257	+	REC8	ENSG00000100918	REC8 meiotic recombination protein [Source:HGNC Symbol;Acc:HGNC:16879]	+	gene	Name match	0	0.00054983	0.0190794	1.36214	3.1481	3.10893	4.07116	4.42298	4.17704	5.15438	4.37457	5.2963	4.30395	5.05097
NFATC4	14	24365673	24379604	+	NFATC4	ENSG00000100968	nuclear factor of activated T-cells 4 [Source:HGNC Symbol;Acc:HGNC:7778]	+	gene	Name match	0	0.00173074	0.0478136	-1.99045	-0.424901	-0.0543394	-2.58652	-2.75241	-3.33395	-4.22609	-3.37521	-0.939364	-3.75762	-3.44746
CTSG	14	24573522	24576260	-	CTSG	ENSG00000100448	cathepsin G [Source:HGNC Symbol;Acc:HGNC:2532]	-	gene	Name match	0	9.42049e-25	8.0066e-22	-9.47711	9.21013	9.58154	5.69309	-1.13406	-1.37857	-2.45574	NaN	1.26852	-1.22173	-0.359625
GZMH	14	24606480	24609699	-	GZMH	ENSG00000100450	granzyme H [Source:HGNC Symbol;Acc:HGNC:4710]	-	gene	Name match	0	0.000745204	0.0246346	-2.47418	5.80863	1.67656	0.613315	-0.503658	1.0909	2.38255	2.16854	2.34109	2.01609	1.5559
BNIP3P1	14	28264390	28265974	+	BNIP3P1	ENSG00000197358	BCL2 interacting protein 3 pseudogene 1 [Source:HGNC Symbol;Acc:HGNC:19922]	+	gene	Name match	0	0.000228565	0.00940019	-1.80251	0.336795	1.48016	-0.337775	-0.688083	-1.7102	-1.39881	-1.45773	-1.1539	-1.19337	-1.03521
PAX9	14	36657568	36679715	+	PAX9	ENSG00000198807	paired box 9 [Source:HGNC Symbol;Acc:HGNC:8623]	+	gene	Name match	0	1.01631e-08	1.30991e-06	-5.46171	-1.62602	-4.77064	-3.00361	-7.07639	NaN	NaN	NaN	-7.17023	-7.44417	NaN
SLC25A21	14	36678431	37172866	-	SLC25A21	ENSG00000183032	solute carrier family 25 member 21 [Source:HGNC Symbol;Acc:HGNC:14411]	-	gene	Name match	0	3.68152e-09	5.09195e-07	-3.80629	0.763134	-1.89605	0.00361021	-3.78676	-4.07191	-3.40062	NaN	-3.46557	-4.41758	-3.25942
CLEC14A	14	38254103	38256369	-	CLEC14A	ENSG00000176435	C-type lectin domain containing 14A [Source:HGNC Symbol;Acc:HGNC:19832]	-	gene	Name match	0	4.33761e-07	4.0377e-05	-5.47918	-1.60577	1.67536	-1.91297	NaN	NaN	NaN	NaN	-4.75766	NaN	-2.93002
LINC00639	14	38749339	38948273	-	LINC00639	ENSG00000259070	long intergenic non-protein coding RNA 639 [Source:HGNC Symbol;Acc:HGNC:27502]	-	gene	Name match	0	2.0534e-05	0.00122502	-4.55078	-3.70594	-1.32895	-4.27618	-5.17903	NaN	-5.60024	NaN	NaN	NaN	NaN
POLE2	14	49643555	49688422	-	POLE2	ENSG00000100479	DNA polymerase epsilon 2, accessory subunit [Source:HGNC Symbol;Acc:HGNC:9178]	-	gene	Name match	0	1.14435e-05	0.000745002	-2.33147	2.0617	2.09876	1.79212	-0.760788	-1.82038	-0.524891	-2.4939	1.07913	-0.50708	-0.424873
PYGL	14	50857891	50944736	-	PYGL	ENSG00000100504	glycogen phosphorylase L [Source:HGNC Symbol;Acc:HGNC:9725]	-	gene	Name match	0	6.16051e-06	0.000434043	-1.48823	5.34394	5.50975	6.10275	4.89433	4.19604	3.7846	3.9143	3.92473	3.56183	3.84941
AL358334.3	14	50912226	50913358	+	AL358334.3	ENSG00000258745	No description	+	gene	Name match	0	5.125e-05	0.0026787	-1.49715	4.83935	4.90502	5.46788	4.22671	3.63565	3.35129	3.36396	3.3916	2.95847	3.04067
TMX1	14	51240162	51257546	+	TMX1	ENSG00000139921	thioredoxin related transmembrane protein 1 [Source:HGNC Symbol;Acc:HGNC:15487]	+	gene	Name match	0	0.000805324	0.026211	-1.1516	3.5334	4.00516	4.39818	3.07698	3.22461	2.13682	2.06957	2.4654	3.10758	2.75358
PTGDR	14	52267713	52276724	+	PTGDR	ENSG00000168229	prostaglandin D2 receptor [Source:HGNC Symbol;Acc:HGNC:9591]	+	gene	Name match	0	5.18677e-05	0.00270376	-2.43837	2.61812	2.2332	-2.21745	0.220004	-0.82049	-0.750105	-0.85342	-0.785308	-1.05924	-0.584451
FERMT2	14	52857268	52952435	-	FERMT2	ENSG00000073712	fermitin family member 2 [Source:HGNC Symbol;Acc:HGNC:15767]	-	gene	Name match	0	1.17157e-09	1.75717e-07	-4.51398	-0.929184	0.159824	-4.59895	-5.25026	-4.78695	-6.40844	-8.34183	-4.66604	-5.13262	-5.57536
CDKN3	14	54396849	54420218	+	CDKN3	ENSG00000100526	cyclin dependent kinase inhibitor 3 [Source:HGNC Symbol;Acc:HGNC:1791]	+	gene	Name match	0	3.18915e-19	1.53299e-16	-3.95569	2.51863	2.21294	2.63918	-2.3596	-0.681273	-2.61089	-1.95932	-1.86848	-1.40545	-1.30388
GCH1	14	54842008	54902852	-	GCH1	ENSG00000131979	GTP cyclohydrolase 1 [Source:HGNC Symbol;Acc:HGNC:4193]	-	gene	Name match	0	0.00165747	0.0464186	1.47812	3.0799	3.0297	3.16331	3.70396	4.66582	4.97982	4.87262	2.89258	4.27973	4.65072
WDHD1	14	54938950	55027105	-	WDHD1	ENSG00000198554	WD repeat and HMG-box DNA binding protein 1 [Source:HGNC Symbol;Acc:HGNC:23170]	-	gene	Name match	0	1.93259e-06	0.000153363	-2.07975	1.60769	1.26697	2.05801	-0.287354	-1.11374	-1.56771	-1.86127	0.483143	-0.427467	-0.059354
DLGAP5	14	55148112	55191678	-	DLGAP5	ENSG00000126787	DLG associated protein 5 [Source:HGNC Symbol;Acc:HGNC:16864]	-	gene	Name match	0	9.7122e-25	8.13661e-22	-5.51639	3.43003	3.1004	2.83062	-2.8982	-1.52177	-1.80157	-2.73496	-6.45148	-2.40348	-2.94577
DAAM1	14	59188646	59371405	+	DAAM1	ENSG00000100592	dishevelled associated activator of morphogenesis 1 [Source:HGNC Symbol;Acc:HGNC:18142]	+	gene	Name match	0	2.23456e-13	5.79839e-11	-3.31045	3.91291	4.59046	1.64756	1.05001	0.288016	-0.427558	-0.119242	0.773454	0.610674	0.521697
AL132777.1	14	60779978	60780595	+	AL132777.1	ENSG00000258445	No description	+	gene	Name match	0	6.24695e-05	0.00318285	-2.62671	0.913191	1.6045	1.66257	-0.618785	-0.110386	-2.62496	NaN	-2.2976	-1.83456	-0.676407
RHOJ	14	63204114	63293219	+	RHOJ	ENSG00000126785	ras homolog family member J [Source:HGNC Symbol;Acc:HGNC:688]	+	gene	Name match	0	4.85148e-06	0.000351247	-4.81132	-3.34833	-1.10062	-5.24049	NaN	NaN	NaN	NaN	-5.50022	NaN	-5.99451
HSPA2	14	64535905	64546173	+	HSPA2	ENSG00000126803	heat shock protein family A (Hsp70) member 2 [Source:HGNC Symbol;Acc:HGNC:5235]	+	gene	Name match	0	0.00146074	0.0421573	-2.78858	-2.95531	-0.900247	-2.94058	-2.84343	-4.71354	NaN	-6.783	NaN	-4.79617	-5.01653
SPTB	14	64746283	64879907	-	SPTB	ENSG00000070182	spectrin beta, erythrocytic [Source:HGNC Symbol;Acc:HGNC:11274]	-	gene	Name match	0	8.91807e-08	9.54364e-06	-3.55845	4.17295	3.34126	1.00029	1.67968	-1.66436	-1.8141	-0.782258	-0.917121	-0.671859	-1.87084
PLEK2	14	67386983	67412200	-	PLEK2	ENSG00000100558	pleckstrin 2 [Source:HGNC Symbol;Acc:HGNC:19238]	-	gene	Name match	0	2.23952e-05	0.00130681	-4.43226	0.981701	-0.858056	-2.19057	-2.16381	NaN	NaN	-5.93345	NaN	NaN	-4.75194
ACTN1	14	68874143	68979440	-	ACTN1	ENSG00000072110	actinin alpha 1 [Source:HGNC Symbol;Acc:HGNC:163]	-	gene	Name match	0	0.000370845	0.0139498	-1.80744	5.87123	6.26679	4.27438	5.46376	2.96184	2.98972	3.02605	3.60605	3.28221	3.25613
SMOC1	14	69854131	70032366	+	SMOC1	ENSG00000198732	SPARC related modular calcium binding 1 [Source:HGNC Symbol;Acc:HGNC:20318]	+	gene	Name match	0	2.69766e-06	0.00020816	-4.29493	-3.74494	1.09629	-2.74401	NaN	-3.82509	-6.44659	-3.57262	-6.70418	-5.39315	-4.39112
LTBP2	14	74498170	74612378	-	LTBP2	ENSG00000119681	latent transforming growth factor beta binding protein 2 [Source:HGNC Symbol;Acc:HGNC:6715]	-	gene	Name match	0	4.40311e-09	6.01902e-07	-3.63085	-0.314805	2.38647	-2.29213	-2.91258	-2.51966	-2.59683	-3.34965	-2.23776	-2.74985	-2.34872
PGF	14	74941834	74955784	-	PGF	ENSG00000119630	placental growth factor [Source:HGNC Symbol;Acc:HGNC:8893]	-	gene	Name match	0	0.000523558	0.0183524	-2.33832	-2.83086	0.0282818	-3.72302	-3.8889	-5.08094	-3.31012	-4.24351	-3.83075	-3.25668	-3.18753
AC007686.3	14	77028086	77031572	+	AC007686.3	ENSG00000273729	No description	+	gene	Name match	0	0.000107968	0.00500925	1.57406	-0.394083	0.446997	0.184646	1.62187	1.60576	1.62692	1.55267	1.84514	1.16098	1.57806
NRXN3	14	78170373	79868290	+	NRXN3	ENSG00000021645	neurexin 3 [Source:HGNC Symbol;Acc:HGNC:8010]	+	gene	Name match	0	1.29167e-06	0.00010699	-4.95096	-6.06051	-2.09034	-6.68964	-8.44048	NaN	-8.27674	NaN	NaN	-7.80826	-7.44366
DIO2	14	80197527	80387757	-	DIO2	ENSG00000211448	iodothyronine deiodinase 2 [Source:HGNC Symbol;Acc:HGNC:2884]	-	gene	Name match	0	0.000405439	0.0149257	-4.48151	-5.74576	-3.76109	-7.22288	NaN	NaN	-7.22502	NaN	NaN	NaN	NaN
FLRT2	14	85530144	85654426	+	FLRT2	ENSG00000185070	fibronectin leucine rich transmembrane protein 2 [Source:HGNC Symbol;Acc:HGNC:3761]	+	gene	Name match	0	9.23638e-06	0.000618331	-5.28863	-6.74275	-3.52104	-7.8573	NaN	NaN	NaN	-8.05586	NaN	NaN	NaN
FBLN5	14	91869412	91947987	-	FBLN5	ENSG00000140092	fibulin 5 [Source:HGNC Symbol;Acc:HGNC:3602]	-	gene	Name match	0	1.86685e-09	2.71661e-07	-3.07108	0.316179	-0.0820071	-0.238948	-3.62722	-2.81926	-4.31147	-3.98183	-1.9368	-4.35757	-2.68484
SLC24A4	14	92322581	92501483	+	SLC24A4	ENSG00000140090	solute carrier family 24 member 4 [Source:HGNC Symbol;Acc:HGNC:10978]	+	gene	Name match	0	9.75196e-05	0.00459353	2.37892	0.561865	1.0288	-1.06832	1.31523	2.96137	3.55688	3.35909	1.73	2.0756	2.33112
LGMN	14	92703807	92748702	-	LGMN	ENSG00000100600	legumain [Source:HGNC Symbol;Acc:HGNC:9472]	-	gene	Name match	0	5.732e-11	1.03113e-08	-3.50605	4.25306	5.75935	1.65048	1.19772	1.43864	0.459078	0.572123	0.717404	0.947634	1.88161
SERPINA1	14	94376747	94390693	-	SERPINA1	ENSG00000197249	serpin family A member 1 [Source:HGNC Symbol;Acc:HGNC:8941]	-	gene	Name match	0	0.00148984	0.0427447	1.94655	4.17191	5.18622	3.47296	6.0247	7.57734	6.3877	6.41821	4.04861	5.5517	5.95542
CLMN	14	95181940	95319906	-	CLMN	ENSG00000165959	calmin [Source:HGNC Symbol;Acc:HGNC:19972]	-	gene	Name match	0	9.19992e-05	0.004358	1.93735	0.281709	0.490179	-1.46975	2.10833	1.6082	1.77671	2.35244	1.27529	2.12696	1.24261
AL356017.1	14	95185117	95185854	-	AL356017.1	ENSG00000259143	No description	-	gene	Name match	0	0.000485726	0.0173477	2.25754	0.233369	0.274623	-1.98072	2.53522	1.33378	1.71758	2.54318	2.08148	2.07058	1.00223
GLRX5	14	95533503	95544724	+	GLRX5	ENSG00000182512	glutaredoxin 5 [Source:HGNC Symbol;Acc:HGNC:20134]	+	gene	Name match	0	0.000151294	0.00666104	-1.20099	3.87072	4.06416	3.78913	2.87273	2.92011	2.27557	2.31304	2.6186	2.58327	2.6028
GSKIP	14	96363452	96387288	+	GSKIP	ENSG00000100744	GSK3B interacting protein [Source:HGNC Symbol;Acc:HGNC:20343]	+	gene	Name match	0	0.00047803	0.0171041	-1.20802	1.71468	1.92609	2.06525	0.505631	1.12379	0.359833	0.0717781	0.411783	0.616152	0.825048
VRK1	14	96797304	96931722	+	VRK1	ENSG00000100749	vaccinia related kinase 1 [Source:HGNC Symbol;Acc:HGNC:12718]	+	gene	Name match	0	4.59103e-08	5.16769e-06	-1.71659	3.63837	4.05119	3.99144	2.10508	2.11004	1.95914	1.7089	2.14177	2.35824	2.10555
CYP46A1	14	99684304	99727301	+	CYP46A1	ENSG00000036530	cytochrome P450 family 46 subfamily A member 1 [Source:HGNC Symbol;Acc:HGNC:2641]	+	gene	Name match	0	0.000401801	0.0148189	-2.95521	-2.89537	-2.5952	-3.63553	NaN	NaN	NaN	-7.47795	-4.48023	-5.07609	-5.29644
EML1	14	99737693	99942060	+	EML1	ENSG00000066629	echinoderm microtubule associated protein like 1 [Source:HGNC Symbol;Acc:HGNC:3330]	+	gene	Name match	0	8.65409e-05	0.00414972	-7.00878	NaN	-2.16682	NaN	NaN	NaN	NaN	NaN	NaN	NaN	NaN
WARS	14	100333788	100376805	-	WARS	ENSG00000140105	tryptophanyl-tRNA synthetase [Source:HGNC Symbol;Acc:HGNC:12729]	-	gene	Name match	0	0.000301887	0.0118579	2.10279	3.32429	4.04213	3.26458	4.22669	6.64446	6.04057	5.22771	3.68824	5.04286	6.08054
AL157871.4	14	100333790	100354061	+	AL157871.4	ENSG00000258666	No description	+	gene	Name match	0	0.000303188	0.0118858	2.25674	3.20001	3.53964	3.0372	3.96013	6.23606	6.04078	5.21451	3.4584	4.89694	6.00807
HSP90AA1	14	102080738	102139699	-	HSP90AA1	ENSG00000080824	heat shock protein 90 alpha family class A member 1 [Source:HGNC Symbol;Acc:HGNC:5253]	-	gene	Name match	0	0.00163946	0.0460902	-0.893342	7.02432	7.01274	7.35262	6.06018	6.46968	6.00319	5.83395	6.20815	6.11263	6.17278
EXOC3L4	14	103100144	103110559	+	EXOC3L4	ENSG00000205436	exocyst complex component 3 like 4 [Source:HGNC Symbol;Acc:HGNC:20120]	+	gene	Name match	0	1.99341e-13	5.19561e-11	-5.95007	2.58971	3.43302	-1.53127	-3.96019	-4.30423	-3.11837	-2.29687	NaN	-4.6499	-3.16982
LINC00677	14	103120847	103123007	-	LINC00677	ENSG00000259717	long intergenic non-protein coding RNA 677 [Source:HGNC Symbol;Acc:HGNC:20121]	-	gene	Name match	0	2.96713e-06	0.000225687	7.46884	NaN	NaN	NaN	0.199819	-0.0287473	1.50107	1.7521	-0.630995	-1.2675	-0.710246
TNFAIP2	14	103123442	103137439	+	TNFAIP2	ENSG00000185215	TNF alpha induced protein 2 [Source:HGNC Symbol;Acc:HGNC:11895]	+	gene	Name match	0	5.91036e-06	0.00042064	2.89576	4.76143	5.67267	3.8781	6.46442	7.66772	8.60827	8.70318	6.70652	6.85809	7.26379
KIF26A	14	104138723	104180894	+	KIF26A	ENSG00000066735	kinesin family member 26A [Source:HGNC Symbol;Acc:HGNC:20226]	+	gene	Name match	0	1.48427e-17	6.04467e-15	-5.6277	1.28237	0.143365	-1.75139	-7.2392	-6.26132	-6.07545	-4.83892	-5.33305	-6.02202	-4.24237
C14orf180	14	104579684	104590515	+	C14orf180	ENSG00000184601	chromosome 14 open reading frame 180 [Source:HGNC Symbol;Acc:HGNC:33795]	+	gene	Name match	0	0.00180864	0.0495865	-5.7548	NaN	-1.87256	NaN	NaN	NaN	NaN	NaN	NaN	NaN	NaN
CDCA4	14	105009573	105021148	-	CDCA4	ENSG00000170779	cell division cycle associated 4 [Source:HGNC Symbol;Acc:HGNC:14625]	-	gene	Name match	0	0.000501873	0.01773	-1.25314	3.46235	3.69052	3.88872	2.32198	3.10208	2.2582	2.3308	1.8685	1.79132	2.1308
IGHE	14	105597691	105601728	-	IGHE	ENSG00000211891	immunoglobulin heavy constant epsilon [Source:HGNC Symbol;Acc:HGNC:5522]	-	gene	Name match	0	6.95083e-05	0.00347506	5.16151	-2.53424	NaN	-2.01136	-1.85532	4.24979	0.541092	-0.737433	2.39424	0.454976	2.5475
IGHV1-3	14	106005095	106005574	-	IGHV1-3	ENSG00000211935	immunoglobulin heavy variable 1-3 [Source:HGNC Symbol;Acc:HGNC:5552]	-	gene	Name match	0	0.000154264	0.00676135	5.59912	1.23702	1.74776	-2.97707	2.44201	8.80647	5.66104	4.96084	5.42853	6.03229	0.438832
IGHV4-4	14	106011922	106012420	-	IGHV4-4	ENSG00000276775	immunoglobulin heavy variable 4-4 [Source:HGNC Symbol;Acc:HGNC:5652]	-	gene	Name match	0	0.000422855	0.01546	4.2006	0.924357	-0.593473	-0.73334	0.238281	6.40059	2.96496	1.13849	3.42647	4.36526	2.51264
IGHV7-4-1	14	106025145	106025630	-	null					Not found	0	0.000617468	0.0209674	4.99688	1.28206	-0.540621	-1.41745	0.153629	6.8124	6.47118	0.816945	0.644743	5.07494	3.39331
IGHV1-58	14	106622357	106622855	-	IGHV1-58	ENSG00000211968	immunoglobulin heavy variable 1-58 [Source:HGNC Symbol;Acc:HGNC:5555]	-	gene	Name match	0	0.00163913	0.0460902	3.35725	0.754201	-0.320022	0.41458	-3.21073	4.41101	4.24763	0.826977	3.17115	3.17637	4.72077
TJP1	15	29699367	29968865	-	TJP1	ENSG00000104067	tight junction protein 1 [Source:HGNC Symbol;Acc:HGNC:11827]	-	gene	Name match	0	0.00155065	0.0441009	-3.42216	-3.11141	-0.825567	-6.81092	-3.97681	NaN	NaN	NaN	-5.48569	-6.75963	-4.31702
HMGN2P5	15	29730713	29730985	+	HMGN2P5	ENSG00000234664	high mobility group nucleosomal binding domain 2 pseudogene 5 [Source:HGNC Symbol;Acc:HGNC:33568]	+	gene	Name match	0	2.57477e-05	0.00148179	-1.49934	6.31532	6.67016	7.07551	5.11109	5.91477	4.60903	4.71838	4.95436	4.8864	5.11927
AC091057.6	15	30624548	30685606	+	null					Not found	0	0.000152754	0.00670517	-1.51042	1.47329	1.17756	1.70227	-0.473329	-0.798007	0.0355532	-0.262601	0.598409	-0.269204	-0.340181
AC091057.4	15	30648797	30649529	+	null					Not found	0	0.000169941	0.0073172	-2.05689	0.666984	-0.144204	1.26025	-1.71299	-3.05703	-1.28621	-1.2196	-1.12876	-2.08077	-1.03809
AC091057.1	15	30658717	30772993	+	AC091057.1	ENSG00000247728	No description	-	gene	Name match	0	2.35707e-07	2.29615e-05	-1.85976	1.25999	0.779002	1.60999	-0.196599	-0.95568	-0.883475	-1.04716	-0.548245	-0.970701	-0.623581
AC012236.1	15	31221999	31230838	-	AC012236.1	ENSG00000259772	No description	-	gene	Name match	0	0.000454153	0.0164302	2.08062	-0.26195	-0.573672	-1.63954	-0.0398864	1.78127	1.24585	1.19047	0.988256	2.05946	0.869477
ARHGAP11A	15	32615144	32639949	+	ARHGAP11A	ENSG00000198826	Rho GTPase activating protein 11A [Source:HGNC Symbol;Acc:HGNC:15783]	+	gene	Name match	0	9.67017e-16	3.22214e-13	-2.60888	2.62196	2.31078	3.08196	0.181327	0.123366	-0.560711	-0.236605	0.0606783	0.130153	0.0323648
AC123768.5	15	32624106	32641615	-	null					Not found	0	2.85726e-09	4.06343e-07	-2.48917	1.83712	1.07636	2.37885	-0.281229	-0.616502	-1.38757	-1.76457	-0.645166	-0.580297	-0.47203
C15orf53	15	38628005	39180499	+	C15orf53	ENSG00000175779	chromosome 15 open reading frame 53 [Source:HGNC Symbol;Acc:HGNC:33796]	+	gene	Name match	0	3.02525e-07	2.89418e-05	-4.98546	-1.75229	-0.193384	-6.39934	-7.56522	-6.00238	NaN	-8.33487	-7.65907	-7.933	-4.45292
THBS1	15	39581079	39599466	+	THBS1	ENSG00000137801	thrombospondin 1 [Source:HGNC Symbol;Acc:HGNC:11785]	+	gene	Name match	0	0.00026783	0.0107286	-2.76241	5.98985	7.54496	1.56196	5.29707	3.9369	1.32803	3.32873	1.92332	1.75182	3.32064
FSIP1	15	39588357	39782830	-	FSIP1	ENSG00000150667	fibrous sheath interacting protein 1 [Source:HGNC Symbol;Acc:HGNC:21674]	-	gene	Name match	0	0.00168507	0.0469227	-2.27037	2.90652	4.35157	-0.678316	2.68373	1.1083	-1.06232	0.459739	-0.387032	-0.707508	0.649194
GPR176	15	39799032	39920892	-	GPR176	ENSG00000166073	G protein-coupled receptor 176 [Source:HGNC Symbol;Acc:HGNC:32370]	-	gene	Name match	0	2.47358e-08	2.94839e-06	-5.51517	-1.78085	1.05931	-4.08805	NaN	-4.86101	-4.35322	-6.02357	-5.93274	NaN	NaN
BMF	15	40087890	40108892	-	BMF	ENSG00000104081	Bcl2 modifying factor [Source:HGNC Symbol;Acc:HGNC:24132]	-	gene	Name match	0	0.000696372	0.0233494	1.35059	2.7824	2.70144	2.06076	3.20722	3.87753	4.03938	4.18642	3.55603	4.02001	3.38575
BMF-AS1	15	40088832	40089386	+	null					Not found	0	0.00150527	0.04304	1.49862	2.64637	2.39931	1.84441	3.04352	3.95186	3.94762	4.02939	3.52897	4.00106	3.30338
BUB1B	15	40161023	40221136	+	BUB1B	ENSG00000156970	BUB1 mitotic checkpoint serine/threonine kinase B [Source:HGNC Symbol;Acc:HGNC:1149]	+	gene	Name match	0	6.13056e-15	1.84369e-12	-3.96037	2.65121	2.36787	3.29213	-2.18581	-1.11277	-1.15957	-3.50799	-0.169234	-2.31258	-0.575166
BUB1B-PAK6	15	40217428	40276396	+	BUB1B-PAK6	ENSG00000259288	BUB1B-PAK6 readthrough [Source:HGNC Symbol;Acc:HGNC:52276]	+	gene	Name match	0	2.3454e-08	2.81275e-06	-2.68204	0.470501	0.303169	0.961668	-2.02364	-1.60966	-3.14	-3.71082	-1.3976	-2.89392	-1.84126
KNSTRN	15	40382721	40394246	+	KNSTRN	ENSG00000128944	kinetochore localized astrin/SPAG5 binding protein [Source:HGNC Symbol;Acc:HGNC:30767]	+	gene	Name match	0	9.21115e-05	0.00435979	-1.3409	1.59428	1.46104	1.83018	0.106923	0.458267	0.203556	-0.122152	0.0293769	0.222225	0.307283
KNL1	15	40594020	40664342	+	KNL1	ENSG00000137812	kinetochore scaffold 1 [Source:HGNC Symbol;Acc:HGNC:24054]	+	gene	Name match	0	7.48509e-13	1.79166e-10	-2.70615	1.77205	1.12694	1.94735	-1.15408	-1.5773	-1.79419	-1.73986	-0.912064	-0.325722	-1.19032
RAD51	15	40694774	40732339	+	RAD51	ENSG00000051180	RAD51 recombinase [Source:HGNC Symbol;Acc:HGNC:9817]	+	gene	Name match	0	1.85563e-19	9.14469e-17	-3.53144	1.6546	2.12869	2.56779	-1.76802	-1.46821	-1.40264	-2.40016	-1.1394	-1.17233	-1.39268
AC012476.1	15	40695129	40732158	+	null					Not found	0	6.27741e-20	3.22923e-17	-3.75772	2.02253	2.51416	2.93989	-1.43545	-0.983632	-1.44163	-2.67458	-0.944334	-1.1658	-1.23931
SPINT1	15	40844018	40858207	+	SPINT1	ENSG00000166145	serine peptidase inhibitor, Kunitz type 1 [Source:HGNC Symbol;Acc:HGNC:11246]	+	gene	Name match	0	0.00039322	0.0146042	1.41766	0.805731	0.505949	1.48764	2.32903	2.83016	1.79279	2.00491	2.53814	2.03543	2.26666
DLL4	15	40929333	40939073	+	DLL4	ENSG00000128917	delta like canonical Notch ligand 4 [Source:HGNC Symbol;Acc:HGNC:2910]	+	gene	Name match	0	0.000960909	0.0303325	-3.02726	-4.09129	-0.673659	-3.56841	-5.7343	-5.17145	-3.24862	-7.50394	-5.82814	NaN	-5.0005
AC087721.2	15	41284013	41380743	+	null					Not found	0	5.72263e-15	1.73885e-12	-2.49446	5.17715	4.90135	5.46706	2.99541	2.49169	2.59509	1.98476	2.90157	2.30283	2.68491
OIP5	15	41309268	41332621	-	OIP5	ENSG00000104147	Opa interacting protein 5 [Source:HGNC Symbol;Acc:HGNC:20300]	-	gene	Name match	0	5.33611e-08	5.91552e-06	-2.45556	2.0108	2.00889	3.04251	0.0692708	-0.351394	-0.165532	-1.85791	0.609294	-0.0690285	-0.0914443
NUSAP1	15	41332694	41381050	+	NUSAP1	ENSG00000137804	nucleolar and spindle associated protein 1 [Source:HGNC Symbol;Acc:HGNC:18538]	+	gene	Name match	0	6.73074e-25	5.89131e-22	-3.36132	4.80383	4.58224	5.08559	1.09144	1.60065	1.47004	0.778352	1.76992	1.0265	1.59015
ITPKA	15	41493393	41503551	+	ITPKA	ENSG00000137825	inositol-trisphosphate 3-kinase A [Source:HGNC Symbol;Acc:HGNC:6178]	+	gene	Name match	0	1.92054e-09	2.77409e-07	-3.60117	0.440868	1.64048	0.109822	-2.22599	-2.98507	-4.38417	-2.5102	-5.64176	-3.33073	-1.81412
TYRO3	15	41557675	41583586	+	TYRO3	ENSG00000092445	TYRO3 protein tyrosine kinase [Source:HGNC Symbol;Acc:HGNC:12446]	+	gene	Name match	0	0.000276738	0.0110177	-2.47497	-4.70726	-2.62948	-1.76935	-5.93523	-5.14999	-6.77148	-5.89752	-3.56965	-6.71805	-5.35344
AC068724.4	15	43179793	43206481	-	null					Not found	0	5.20101e-12	1.10912e-09	-3.9546	4.81675	2.89854	1.9286	-1.14417	-0.291819	-0.758034	-0.106462	0.498944	-0.396477	-0.509917
EPB42	15	43197227	43221125	-	EPB42	ENSG00000166947	erythrocyte membrane protein band 4.2 [Source:HGNC Symbol;Acc:HGNC:3381]	-	gene	Name match	0	9.44887e-33	1.45821e-29	-8.32244	4.46427	2.44794	1.51388	-5.08663	-6.10874	NaN	-5.85627	-4.59551	-4.13248	-4.67476
TGM5	15	43232595	43266857	-	TGM5	ENSG00000104055	transglutaminase 5 [Source:HGNC Symbol;Acc:HGNC:11781]	-	gene	Name match	0	0.000941263	0.0298537	-5.52692	NaN	-2.45269	-6.17752	NaN	NaN	NaN	NaN	NaN	NaN	NaN
WDR76	15	43826963	43868419	+	WDR76	ENSG00000092470	WD repeat domain 76 [Source:HGNC Symbol;Acc:HGNC:25773]	+	gene	Name match	0	3.04228e-08	3.53991e-06	-2.16515	1.98594	1.48834	2.83241	-0.207113	-0.140691	-0.416409	-0.905497	0.699039	-0.263965	0.213853
SEMA6D	15	47184101	47774223	+	SEMA6D	ENSG00000137872	semaphorin 6D [Source:HGNC Symbol;Acc:HGNC:16770]	+	gene	Name match	0	1.20743e-07	1.26897e-05	-8.04799	-4.93713	-1.16586	NaN	NaN	NaN	NaN	NaN	NaN	NaN	NaN
GLDN	15	51341629	51408013	+	GLDN	ENSG00000186417	gliomedin [Source:HGNC Symbol;Acc:HGNC:29514]	+	gene	Name match	0	1.60168e-07	1.6364e-05	-5.01336	-1.61786	0.214805	-3.83195	NaN	-5.01995	-7.15602	-4.38897	NaN	-6.68754	NaN
AC066613.2	15	51414097	51498833	+	AC066613.2	ENSG00000259678	No description	+	gene	Name match	0	0.000772516	0.0253659	1.80543	2.5408	2.92601	2.13406	3.55314	4.15153	4.75084	5.0555	3.22541	3.7204	4.36525
DMXL2	15	51447711	51622833	-	DMXL2	ENSG00000104093	Dmx like 2 [Source:HGNC Symbol;Acc:HGNC:2938]	-	gene	Name match	0	3.97542e-05	0.00216467	1.91294	2.46717	2.3607	2.13751	3.51591	4.02183	4.55316	4.91737	2.98452	3.74556	4.16716
AC066613.1	15	51457286	51460582	+	AC066613.1	ENSG00000259668	No description	+	gene	Name match	0	0.000102944	0.00480657	2.12572	1.63048	1.4166	1.10088	2.56382	3.15235	3.85166	4.36902	2.55387	2.84576	3.38964
RAB27A	15	55202966	55319113	-	RAB27A	ENSG00000069974	RAB27A, member RAS oncogene family [Source:HGNC Symbol;Acc:HGNC:9766]	-	gene	Name match	0	1.22868e-07	1.289e-05	-1.74736	4.56959	4.22627	5.06766	2.70091	3.394	2.23292	2.95148	2.33301	2.6709	2.90768
CCPG1	15	55340032	55408510	-	CCPG1	ENSG00000260916	cell cycle progression 1 [Source:HGNC Symbol;Acc:HGNC:24227]	-	gene	Name match	0	0.000746775	0.0246726	-1.05324	4.11069	4.13394	4.06761	3.37192	3.27934	2.61497	3.06525	2.58646	2.63903	2.81672
PYGO1	15	55538890	55588947	-	PYGO1	ENSG00000171016	pygopus family PHD finger 1 [Source:HGNC Symbol;Acc:HGNC:30256]	-	gene	Name match	0	1.34939e-07	1.40557e-05	-6.60616	-5.94688	-3.0362	-4.61664	NaN	NaN	NaN	NaN	NaN	NaN	NaN
MNS1	15	56421544	56465137	-	MNS1	ENSG00000138587	meiosis specific nuclear structural 1 [Source:HGNC Symbol;Acc:HGNC:29636]	-	gene	Name match	0	0.00143988	0.0417402	-1.52028	0.295173	1.49848	1.98797	0.280197	-0.619928	-1.05856	-1.53252	0.186348	-0.560337	0.604598
ALDH1A2	15	57953424	58497866	-	ALDH1A2	ENSG00000128918	aldehyde dehydrogenase 1 family member A2 [Source:HGNC Symbol;Acc:HGNC:15472]	-	gene	Name match	0	0.00153785	0.0437794	1.96379	-2.53301	-1.85904	-4.61782	-0.0596726	-0.871702	-1.08746	-0.161025	-1.3995	-1.4994	-0.752926
CCNB2	15	59105078	59125045	+	CCNB2	ENSG00000157456	cyclin B2 [Source:HGNC Symbol;Acc:HGNC:1580]	+	gene	Name match	0	6.01437e-28	6.65485e-25	-4.13367	3.58092	3.29967	3.72439	-0.881511	-0.0603516	-0.85103	-1.3463	-0.255467	-1.38256	-0.55711
AC092868.1	15	59406963	59408154	-	AC092868.1	ENSG00000259674	No description	-	gene	Name match	0	0.000366367	0.0138347	-3.44695	-0.784733	-1.27399	-1.19147	NaN	-4.18682	-2.416	-4.93435	NaN	NaN	NaN
C2CD4B	15	62163535	62165283	-	C2CD4B	ENSG00000205502	C2 calcium dependent domain containing 4B [Source:HGNC Symbol;Acc:HGNC:33628]	-	gene	Name match	0	8.54756e-05	0.00412223	-6.03279	NaN	-0.929402	-2.97616	NaN	NaN	NaN	NaN	NaN	NaN	NaN
TLN2	15	62390526	62844631	+	TLN2	ENSG00000171914	talin 2 [Source:HGNC Symbol;Acc:HGNC:15447]	+	gene	Name match	0	3.08458e-06	0.000233711	-2.58173	0.475153	-0.468084	-0.547969	-2.97819	-2.96928	-5.01608	-4.68644	-1.40578	-2.67971	-2.29548
DAPK2	15	63907036	64072033	-	DAPK2	ENSG00000035664	death associated protein kinase 2 [Source:HGNC Symbol;Acc:HGNC:2675]	-	gene	Name match	0	1.22415e-10	2.11144e-08	-3.02946	0.919342	-0.073724	1.04017	-1.94606	-3.02403	-2.99863	-2.44963	-3.05828	-1.3415	-3.70869
AC087632.1	15	64181180	64381440	-	AC087632.1	ENSG00000259316	No description	-	gene	Name match	0	1.14526e-09	1.72654e-07	-2.02479	2.83838	2.7819	3.70586	0.960068	1.30164	1.00834	0.637884	1.02828	1.05447	1.07625
PCLAF	15	64364311	64387687	-	PCLAF	ENSG00000166803	PCNA clamp associated factor [Source:HGNC Symbol;Acc:HGNC:28961]	-	gene	Name match	0	3.75587e-20	2.0585e-17	-4.03703	2.99622	3.23034	4.18408	-0.154935	-0.196415	-1.76058	-2.29542	-0.102562	-0.774255	-0.151711
RBPMS2	15	64739892	64775587	-	RBPMS2	ENSG00000166831	RNA binding protein with multiple splicing 2 [Source:HGNC Symbol;Acc:HGNC:19098]	-	gene	Name match	0	3.20313e-06	0.000241445	-3.61697	4.13875	5.00076	0.469756	2.18736	-2.57622	-0.180908	-1.19447	-0.789975	1.17614	-0.932791
PIF1	15	64815632	64825668	-	PIF1	ENSG00000140451	PIF1 5'-to-3' DNA helicase [Source:HGNC Symbol;Acc:HGNC:26220]	-	gene	Name match	0	0.00111246	0.0339611	-1.67102	1.31592	1.22568	0.955613	-3.00168	-0.200676	0.061537	-0.291857	-1.43842	-1.28854	-0.120334
HACD3	15	65530418	65578352	+	HACD3	ENSG00000074696	3-hydroxyacyl-CoA dehydratase 3 [Source:HGNC Symbol;Acc:HGNC:24175]	+	gene	Name match	0	5.40507e-05	0.00278537	-1.33894	2.26744	2.48736	2.49769	1.13684	1.01637	0.423362	0.34218	1.5058	0.994403	1.16771
ZWILCH	15	66504959	66550128	+	ZWILCH	ENSG00000174442	zwilch kinetochore protein [Source:HGNC Symbol;Acc:HGNC:25468]	+	gene	Name match	0	0.000450158	0.0163259	-1.20959	1.95196	2.20324	2.76051	0.890333	0.748547	0.660416	0.52492	1.64129	1.18438	1.19804
LCTL	15	66547179	66565979	-	LCTL	ENSG00000188501	lactase like [Source:HGNC Symbol;Acc:HGNC:15583]	-	gene	Name match	0	0.00115963	0.0351108	-1.32668	-0.406852	0.217416	0.243135	-1.5429	-1.86047	-1.81211	-1.67511	-0.71921	-1.2393	-1.24207
AC009292.1	15	67834310	67838879	-	AC009292.1	ENSG00000245719	No description	-	gene	Name match	0	3.89158e-10	6.30436e-08	-5.1846	-0.955421	-1.46671	-1.72205	NaN	NaN	NaN	NaN	NaN	-5.84068	-5.06103
EWSAT1	15	69072926	69095820	+	EWSAT1	ENSG00000212766	Ewing sarcoma associated transcript 1 [Source:HGNC Symbol;Acc:HGNC:26596]	+	gene	Name match	0	2.11782e-05	0.00124822	-4.31297	-2.09341	-0.971234	-6.1555	-6.32138	NaN	-4.57267	-7.09102	NaN	NaN	-5.90951
GLCE	15	69160584	69272217	+	GLCE	ENSG00000138604	glucuronic acid epimerase [Source:HGNC Symbol;Acc:HGNC:17855]	+	gene	Name match	0	0.000908262	0.0289952	-1.20615	1.86281	2.48817	1.07278	0.536152	0.889966	0.566416	0.561348	0.468898	0.653798	0.675557
PAQR5	15	69298947	69407780	+	PAQR5	ENSG00000137819	progestin and adipoQ receptor family member 5 [Source:HGNC Symbol;Acc:HGNC:29645]	+	gene	Name match	0	6.94136e-10	1.06842e-07	-4.0536	-1.63656	-2.29156	-1.22707	-4.79895	NaN	NaN	-5.89052	-4.62976	-6.48865	-6.12405
AC027237.3	15	69396904	69415029	-	AC027237.3	ENSG00000259426	No description	-	gene	Name match	0	3.31442e-05	0.00185291	-3.12363	-1.21218	-0.833231	-1.03723	NaN	-5.68466	-2.32887	-5.43219	-4.17143	-5.03032	-4.66572
KIF23	15	69414246	69448427	+	KIF23	ENSG00000137807	kinesin family member 23 [Source:HGNC Symbol;Acc:HGNC:6392]	+	gene	Name match	0	5.40917e-23	3.91624e-20	-3.85933	2.32133	1.82318	2.17021	-2.67668	-1.63739	-1.48191	-2.51045	-1.77053	-2.17571	-1.23379
NEO1	15	73051710	73305206	+	NEO1	ENSG00000067141	neogenin 1 [Source:HGNC Symbol;Acc:HGNC:7754]	+	gene	Name match	0	0.00019697	0.00829225	-1.91239	0.646824	-0.690433	-1.78351	-2.33405	-1.66811	-3.0923	-3.31943	-2.20551	-1.66231	-2.16138
CD276	15	73683966	73714518	+	CD276	ENSG00000103855	CD276 molecule [Source:HGNC Symbol;Acc:HGNC:19137]	+	gene	Name match	0	0.000132063	0.00598048	-3.59381	-1.89539	-0.0778327	-5.20259	NaN	-4.65363	-4.46776	NaN	-7.04729	-3.99929	-3.84113
INSYN1	15	73735431	73752747	-	null					Not found	0	8.80587e-06	0.000593576	-7.29006	NaN	-1.46757	-7.0337	NaN	NaN	NaN	NaN	NaN	NaN	NaN
ISLR	15	74173671	74176872	+	ISLR	ENSG00000129009	immunoglobulin superfamily containing leucine rich repeat [Source:HGNC Symbol;Acc:HGNC:6133]	+	gene	Name match	0	4.50511e-11	8.28206e-09	-9.45812	-2.38294	1.95223	-5.73453	NaN	NaN	NaN	NaN	NaN	NaN	NaN
AC100835.2	15	74598919	74599397	-	AC100835.2	ENSG00000275527	No description	-	gene	Name match	0	0.000773019	0.0253682	-1.78254	4.14471	4.36035	1.44519	2.10243	1.80468	1.99055	1.05716	2.69448	1.11798	2.16066
SNX33	15	75647906	75662301	+	SNX33	ENSG00000173548	sorting nexin 33 [Source:HGNC Symbol;Acc:HGNC:28468]	+	gene	Name match	0	0.00117822	0.035473	1.25276	-0.472233	-0.0806916	0.0737266	0.570809	0.952843	1.07588	1.24373	1.22903	0.679127	1.02542
DNAJA4	15	78264086	78282196	+	DNAJA4	ENSG00000140403	DnaJ heat shock protein family (Hsp40) member A4 [Source:HGNC Symbol;Acc:HGNC:14885]	+	gene	Name match	0	1.86638e-05	0.00113775	-1.69613	4.15372	2.4264	2.53978	1.13186	1.35178	1.74812	1.17403	1.99264	1.27104	1.65128
AC090607.4	15	78280950	78282190	-	AC090607.4	ENSG00000272418	No description	-	gene	Name match	0	7.26897e-06	0.000502098	-1.95041	4.3171	3.43095	2.97914	1.41471	1.51812	1.57845	1.43356	2.32086	1.39485	1.72469
AC011944.1	15	78978889	78985926	+	AC011944.1	ENSG00000177699	No description	+	gene	Name match	0	0.00111581	0.0340279	5.65675	NaN	NaN	NaN	-5.40903	-2.62379	-2.66032	-2.09121	-5.50288	-3.19185	-2.67524
ABHD17C	15	80679684	80755621	+	ABHD17C	ENSG00000136379	abhydrolase domain containing 17C [Source:HGNC Symbol;Acc:HGNC:26925]	+	gene	Name match	0	5.31212e-05	0.00275198	-2.12724	-0.401121	0.19276	1.75481	-1.81825	-2.27646	-2.85613	-1.71913	-0.504919	-1.85161	-0.663158
ADAMTSL3	15	83654086	84039842	+	ADAMTSL3	ENSG00000156218	ADAMTS like 3 [Source:HGNC Symbol;Acc:HGNC:14633]	+	gene	Name match	0	1.88392e-09	2.73467e-07	-8.01164	-4.54106	-1.486	-6.60314	NaN	NaN	NaN	NaN	NaN	NaN	NaN
AC087286.3	15	85579046	85580178	-	AC087286.3	ENSG00000259375	No description	-	gene	Name match	0	0.000817298	0.0265244	1.89061	3.29552	0.415732	2.39616	3.81042	4.5643	4.58306	4.58496	3.41144	4.37092	3.84691
FANCI	15	89243949	89317261	+	FANCI	ENSG00000140525	Fanconi anemia complementation group I [Source:HGNC Symbol;Acc:HGNC:25568]	+	gene	Name match	0	1.37577e-05	0.000880532	-1.40949	3.28761	2.97538	3.72427	1.57382	1.35146	1.96433	1.6262	2.43029	1.74084	1.90535
TICRR	15	89575482	89631056	+	TICRR	ENSG00000140534	TOPBP1 interacting checkpoint and replication regulator [Source:HGNC Symbol;Acc:HGNC:28704]	+	gene	Name match	0	6.50958e-07	5.76658e-05	-2.33812	0.900885	0.267685	1.25236	-1.57648	-2.7179	-2.30255	-2.79985	-0.352992	-1.79226	-1.10848
BLM	15	90717327	90816165	+	BLM	ENSG00000197299	Bloom syndrome RecQ like helicase [Source:HGNC Symbol;Acc:HGNC:1058]	+	gene	Name match	0	0.000758672	0.0249953	-1.24349	1.44379	1.23391	2.30185	0.262233	0.0230882	0.0714466	-0.304726	1.08117	0.691406	0.365206
PRC1	15	90966038	90995629	-	PRC1	ENSG00000198901	protein regulator of cytokinesis 1 [Source:HGNC Symbol;Acc:HGNC:9341]	-	gene	Name match	0	2.75459e-11	5.2964e-09	-2.35317	3.63554	3.12327	3.68346	0.426033	0.650931	1.02852	0.585131	1.88492	0.977834	1.25727
AC068831.7	15	90966190	91022566	-	AC068831.7	ENSG00000275929	No description	-	gene	Name match	0	0.000388308	0.01444	-1.14882	3.73041	3.13366	3.68766	2.00361	1.85944	2.4375	2.16717	2.87214	2.09137	2.3297
PRC1-AS1	15	90966345	90988624	+	PRC1-AS1	ENSG00000258725	PRC1 antisense RNA 1 [Source:HGNC Symbol;Acc:HGNC:48587]	+	gene	Name match	0	2.90692e-06	0.00022226	-1.94235	2.4213	2.24231	2.61702	-0.00829859	-0.651902	0.225838	0.454719	1.37034	0.134882	0.367039
FAM174B	15	92617443	92809884	-	FAM174B	ENSG00000185442	family with sequence similarity 174 member B [Source:HGNC Symbol;Acc:HGNC:34339]	-	gene	Name match	0	0.000535345	0.0186209	-1.66819	-1.28684	0.0127086	-0.981961	-2.3805	-2.08069	-2.73133	-3.56519	-2.09584	-2.98275	-1.70561
AC009432.2	15	94583506	94589259	-	null					Not found	0	0.000838325	0.0270869	-4.66825	-2.05726	0.512378	NaN	-3.1153	NaN	NaN	NaN	NaN	NaN	NaN
NR2F2	15	96325938	96340263	+	NR2F2	ENSG00000185551	nuclear receptor subfamily 2 group F member 2 [Source:HGNC Symbol;Acc:HGNC:7976]	+	gene	Name match	0	2.58165e-06	0.000200157	-4.44948	-2.59274	-0.601806	-6.00846	NaN	NaN	NaN	-5.94399	-4.94626	-5.95716	-6.17752
AC110588.1	15	96551381	96551517	+	AC110588.1	ENSG00000259340	No description	+	gene	Name match	0	0.000330495	0.0127426	-2.43586	2.02773	1.49783	2.5506	-0.0303167	-0.637395	NaN	-2.38492	0.612801	-0.398098	-0.203416
ADAMTS17	15	99971589	100342005	-	ADAMTS17	ENSG00000140470	ADAM metallopeptidase with thrombospondin type 1 motif 17 [Source:HGNC Symbol;Acc:HGNC:17109]	-	gene	Name match	0	0.000928655	0.0295715	-2.54322	-1.44561	-1.15419	-4.36014	-2.88217	-4.37822	-5.04035	NaN	-4.29795	-5.89381	-4.11416
ALDH1A3	15	100877714	100916626	+	ALDH1A3	ENSG00000184254	aldehyde dehydrogenase 1 family member A3 [Source:HGNC Symbol;Acc:HGNC:409]	+	gene	Name match	0	9.7601e-11	1.71883e-08	-5.2126	-1.63213	1.66433	-3.14578	-3.55267	-6.03422	-5.26339	-5.45982	-6.10595	-5.79492	-5.01528
AC015712.2	15	100892859	100919283	-	AC015712.2	ENSG00000259583	No description	-	gene	Name match	0	4.14118e-07	3.86712e-05	-2.72578	-1.33084	0.542698	-2.12679	-2.85455	-3.80955	-3.49816	-3.49295	-3.09279	-3.80729	-3.08012
CHSY1	15	101175723	101251932	-	CHSY1	ENSG00000131873	chondroitin sulfate synthase 1 [Source:HGNC Symbol;Acc:HGNC:17198]	-	gene	Name match	0	0.000623579	0.0211627	-1.09491	3.35034	3.86463	4.08405	2.74189	2.82681	2.04613	2.20723	2.62881	2.3965	3.0447
AC090164.2	15	101495052	101495567	-	AC090164.2	ENSG00000274139	No description	-	gene	Name match	0	9.28731e-12	1.90435e-09	-7.52592	2.75839	4.11713	-3.36259	-3.52847	NaN	-3.36473	NaN	NaN	-3.89626	NaN
HBZ	16	152687	154503	+	HBZ	ENSG00000130656	hemoglobin subunit zeta [Source:HGNC Symbol;Acc:HGNC:4835]	+	gene	Name match	0	0.000805853	0.026211	-5.1792	-1.01954	-2.18687	NaN	NaN	NaN	NaN	NaN	NaN	NaN	NaN
HBM	16	153892	166768	+	HBM	ENSG00000206177	hemoglobin subunit mu [Source:HGNC Symbol;Acc:HGNC:4826]	+	gene	Name match	0	2.40449e-21	1.5001e-18	-9.75905	5.96838	4.83804	0.13136	NaN	NaN	-3.1927	-3.54113	NaN	NaN	NaN
HBA2	16	172876	173710	+	HBA2	ENSG00000188536	hemoglobin subunit alpha 2 [Source:HGNC Symbol;Acc:HGNC:4824]	+	gene	Name match	0	0.000770379	0.0253241	-4.08975	7.84305	6.7361	4.8817	-2.62403	NaN	4.44661	4.1325	2.35537	-0.991809	-4.79713
HBA1	16	176680	177522	+	HBA1	ENSG00000206172	hemoglobin subunit alpha 1 [Source:HGNC Symbol;Acc:HGNC:4823]	+	gene	Name match	0	1.35565e-06	0.000111658	-4.73011	7.32902	6.12316	4.32671	1.13467	NaN	2.99615	2.74219	1.49063	-3.0057	-1.35158
MSRB1	16	1938210	1943326	-	MSRB1	ENSG00000198736	methionine sulfoxide reductase B1 [Source:HGNC Symbol;Acc:HGNC:14133]	-	gene	Name match	0	1.33901e-05	0.000859137	-1.54131	4.56006	4.567	5.46637	3.20236	3.89955	3.01463	3.41638	2.56202	3.10894	3.18831
RPL3L	16	1943974	1957606	-	RPL3L	ENSG00000140986	ribosomal protein L3 like [Source:HGNC Symbol;Acc:HGNC:10351]	-	gene	Name match	0	0.00103435	0.0319761	-3.42455	-2.42918	-5.6409	-3.45884	NaN	NaN	NaN	-5.7163	NaN	NaN	-5.53479
CCNF	16	2429394	2458854	+	CCNF	ENSG00000162063	cyclin F [Source:HGNC Symbol;Acc:HGNC:1591]	+	gene	Name match	0	1.62743e-14	4.58841e-12	-2.89732	1.83944	1.42269	1.16499	-1.81851	-1.09647	-1.14381	-1.97935	-1.1682	-1.80778	-1.64112
AC106820.6	16	2430702	2437103	-	null					Not found	0	0.0013259	0.038956	-2.83942	-1.56324	-1.31553	-2.26276	NaN	-3.45075	NaN	-3.61332	NaN	NaN	-4.01678
AC106820.5	16	2456252	2459979	-	AC106820.5	ENSG00000260874	No description	-	gene	Name match	0	3.07431e-06	0.000233234	-2.68061	1.34604	0.256711	0.261234	-1.97504	-1.99715	-2.13322	-1.74468	-1.22089	-3.66475	-2.8851
TEDC2	16	2460080	2464963	+	null					Not found	0	3.31645e-09	4.65287e-07	-2.66665	0.748528	1.16771	1.46449	-1.74809	-1.37428	-2.13183	-3.1807	-1.04547	-2.04187	-0.883714
PKMYT1	16	2968024	2980539	-	PKMYT1	ENSG00000127564	protein kinase, membrane associated tyrosine/threonine 1 [Source:HGNC Symbol;Acc:HGNC:29650]	-	gene	Name match	0	5.30879e-10	8.43709e-08	-2.22687	2.84322	3.12037	3.23532	0.218686	1.00864	0.895905	1.18711	0.575231	-0.00260875	0.777036
TNFRSF12A	16	3018445	3022383	+	TNFRSF12A	ENSG00000006327	TNF receptor superfamily member 12A [Source:HGNC Symbol;Acc:HGNC:18152]	+	gene	Name match	0	0.00041757	0.0152954	2.03675	1.0466	1.47591	1.81925	2.84532	3.56017	3.93686	4.08295	1.90348	1.84819	3.74157
MMP25	16	3046681	3060726	+	MMP25	ENSG00000008516	matrix metallopeptidase 25 [Source:HGNC Symbol;Acc:HGNC:14246]	+	gene	Name match	0	2.93159e-07	2.81375e-05	-2.15745	5.05775	3.34593	3.79419	2.15522	1.69804	2.55483	2.39083	2.07882	0.96863	1.57758
MEFV	16	3242028	3256627	-	MEFV	ENSG00000103313	MEFV, pyrin innate immunity regulator [Source:HGNC Symbol;Acc:HGNC:6998]	-	gene	Name match	0	0.000162262	0.00706963	1.74406	1.43556	1.70373	2.083	2.54744	3.87178	3.66701	4.01435	2.55313	3.12124	2.99102
C16orf90	16	3493484	3495480	-	C16orf90	ENSG00000215131	chromosome 16 open reading frame 90 [Source:HGNC Symbol;Acc:HGNC:34455]	-	gene	Name match	0	0.00126681	0.0376345	-3.70338	-3.37059	-3.12289	0.437683	NaN	NaN	NaN	-3.19828	NaN	-3.79642	NaN
SRL	16	4189374	4242080	-	SRL	ENSG00000185739	sarcalumenin [Source:HGNC Symbol;Acc:HGNC:11295]	-	gene	Name match	0	0.000513486	0.018071	-4.41953	-4.1291	-2.98831	NaN	-6.9945	NaN	NaN	NaN	NaN	-7.36228	NaN
EMP2	16	10528422	10580698	-	EMP2	ENSG00000213853	epithelial membrane protein 2 [Source:HGNC Symbol;Acc:HGNC:3334]	-	gene	Name match	0	6.00856e-11	1.07429e-08	-5.76822	-2.37906	-0.151532	-4.11922	-7.60703	NaN	NaN	-5.79171	NaN	-6.97481	-7.19517
AC027277.1	16	10529440	10532082	+	AC027277.1	ENSG00000256013	No description	+	gene	Name match	0	3.85649e-05	0.00211167	-6.25525	-1.19527	0.817974	NaN	NaN	NaN	NaN	NaN	NaN	NaN	NaN
CIITA	16	10866222	10943021	+	CIITA	ENSG00000179583	class II major histocompatibility complex transactivator [Source:HGNC Symbol;Acc:HGNC:7067]	+	gene	Name match	0	0.000157398	0.00688725	1.57867	3.57859	3.21123	3.47412	4.08102	4.48374	4.99497	5.48008	4.63947	5.45105	4.42733
RMI2	16	11249619	11381662	+	RMI2	ENSG00000175643	RecQ mediated genome instability 2 [Source:HGNC Symbol;Acc:HGNC:28349]	+	gene	Name match	0	4.35572e-07	4.04813e-05	-2.36137	1.72548	0.819935	2.26503	-0.436905	-0.780949	-2.27316	-1.82804	0.101515	-1.18801	-0.204012
SNN	16	11668414	11679159	+	SNN	ENSG00000184602	stannin [Source:HGNC Symbol;Acc:HGNC:11149]	+	gene	Name match	0	8.18538e-05	0.00396386	2.38649	4.12576	4.52442	3.1125	7.95331	5.98481	5.56496	5.95552	5.28366	6.02766	5.48161
CPPED1	16	12659799	12804017	-	CPPED1	ENSG00000103381	calcineurin like phosphoesterase domain containing 1 [Source:HGNC Symbol;Acc:HGNC:25632]	-	gene	Name match	0	6.58571e-06	0.000460325	1.69124	2.6196	3.40892	3.25275	4.34805	5.1117	4.69033	5.05185	4.65808	4.52812	4.27805
ARL6IP1	16	18791667	18801678	-	ARL6IP1	ENSG00000170540	ADP ribosylation factor like GTPase 6 interacting protein 1 [Source:HGNC Symbol;Acc:HGNC:697]	-	gene	Name match	0	0.000317987	0.0123497	-1.14463	5.31919	5.5874	5.49646	4.38254	4.76467	3.92155	3.95925	3.57682	4.39846	4.22079
ITPRIPL2	16	19113932	19121629	+	ITPRIPL2	ENSG00000205730	inositol 1,4,5-trisphosphate receptor interacting protein like 2 [Source:HGNC Symbol;Acc:HGNC:27257]	+	gene	Name match	0	0.00176607	0.0486242	1.41291	-0.00740649	0.497271	0.916832	0.934549	1.9571	2.23456	2.39118	1.45855	1.42381	1.49705
ACSM5	16	20409534	20441336	+	ACSM5	ENSG00000183549	acyl-CoA synthetase medium chain family member 5 [Source:HGNC Symbol;Acc:HGNC:26060]	+	gene	Name match	0	1.44047e-07	1.48201e-05	-6.51134	-1.45738	0.279069	NaN	NaN	NaN	-5.30588	NaN	NaN	NaN	-7.05776
AC137056.1	16	20440266	20447000	-	AC137056.1	ENSG00000262995	No description	-	gene	Name match	0	9.15347e-05	0.00434405	-6.04845	-2.52125	-0.366653	NaN	NaN	NaN	NaN	NaN	NaN	NaN	NaN
ERI2	16	20780193	20900349	-	ERI2	ENSG00000196678	ERI1 exoribonuclease family member 2 [Source:HGNC Symbol;Acc:HGNC:30541]	-	gene	Name match	0	3.36809e-06	0.000252258	-1.61228	1.46523	1.34161	1.58025	-0.286072	-0.442205	-0.461812	-0.880629	0.414076	-0.23301	-0.127965
OTOA	16	21663971	21761935	+	OTOA	ENSG00000155719	otoancorin [Source:HGNC Symbol;Acc:HGNC:16378]	+	gene	Name match	0	5.0093e-05	0.0026276	-4.25512	-2.38497	-1.92154	-2.58747	NaN	-7.41933	NaN	NaN	-3.9061	NaN	NaN
AC092119.2	16	21950218	21951708	-	AC092119.2	ENSG00000274460	No description	-	gene	Name match	0	0.00162546	0.0458066	1.9199	-0.541836	-1.75356	-0.571501	0.46425	-0.380987	0.719145	1.17104	2.11363	0.527103	0.937514
HS3ST2	16	22814177	22916338	+	HS3ST2	ENSG00000122254	heparan sulfate-glucosamine 3- sulfotransferase 2 [Source:HGNC Symbol;Acc:HGNC:5195]	+	gene	Name match	0	6.77925e-10	1.04622e-07	-8.2196	-0.718807	1.65089	NaN	-5.86431	NaN	NaN	NaN	NaN	NaN	NaN
AC127459.1	16	23061406	23064173	-	AC127459.1	ENSG00000260566	No description	-	gene	Name match	0	2.96403e-05	0.00167782	-2.31653	0.295994	1.37624	-1.32656	-1.30802	-2.51456	-2.98077	-1.59224	-1.65341	-1.56477	-2.54001
AC127459.3	16	23061767	23062232	+	AC127459.3	ENSG00000280400	No description	+	gene	Name match	0	0.000712995	0.0237573	-2.64278	0.998539	2.24624	-1.63059	-2.38143	-1.81859	-2.21769	-1.15108	-0.667927	-0.579289	NaN
PLK1	16	23677656	23690367	+	PLK1	ENSG00000166851	polo like kinase 1 [Source:HGNC Symbol;Acc:HGNC:9077]	+	gene	Name match	0	1.59584e-21	1.02842e-18	-3.7721	2.59318	2.29286	2.6679	-2.64653	-0.733741	-1.11081	-1.5729	-1.21313	-1.64234	-1.25604
AC008870.3	16	23687049	23687689	-	AC008870.3	ENSG00000261266	No description	-	gene	Name match	0	7.71199e-15	2.28415e-12	-4.78045	2.04951	1.46432	1.99688	NaN	-1.86354	-3.67768	-4.61107	-3.93528	-2.62425	-2.42956
HMGN2P3	16	26032539	26032811	-	HMGN2P3	ENSG00000230330	high mobility group nucleosomal binding domain 2 pseudogene 3 [Source:HGNC Symbol;Acc:HGNC:33566]	-	gene	Name match	0	1.17072e-07	1.23482e-05	-2.15133	3.63786	4.56611	4.80381	2.19735	2.45534	1.72367	1.66475	2.38361	2.48165	1.84625
GAPDHP35	16	28239693	28240668	-	GAPDHP35	ENSG00000250982	glyceraldehyde 3 phosphate dehydrogenase pseudogene 35 [Source:HGNC Symbol;Acc:HGNC:37789]	-	gene	Name match	0	2.40751e-05	0.00139237	-5.22816	-4.38994	2.62595	-2.69714	-4.44798	NaN	NaN	NaN	-1.95687	NaN	-4.03612
NUPR1	16	28532708	28539174	-	NUPR1	ENSG00000176046	nuclear protein 1, transcriptional regulator [Source:HGNC Symbol;Acc:HGNC:29990]	-	gene	Name match	0	0.000183237	0.00781468	-4.0571	-3.22891	-0.324096	-6.82152	-5.40244	NaN	-5.82365	NaN	NaN	-6.35518	-3.99057
AC109460.4	16	28989140	28990778	-	AC109460.4	ENSG00000261552	No description	-	gene	Name match	0	0.000259293	0.010415	-2.28326	5.27267	6.17384	1.82209	4.33568	2.46698	2.84232	2.20849	2.91991	1.98886	1.99881
[truncated: 521 more rows]
