# Supplementary material for: Patrolling human SLE haematopoietic progenitors demonstrate enhanced extramedullary colonisation; implications for peripheral tissue injury
Source: Sci Rep. 2021 Aug 3;11:15759. doi: 10.1038/s41598-021-95224-y (PMC8333421; doi:10.1038/s41598-021-95224-y)
Supplement: Supplementary file 3 — Supplementary Table 2. [file 41598_2021_95224_MOESM3_ESM.xlsx]

## Sheet: DEGs
Probe	Chromosome	Start	End	Probe Strand	Feature	ID	Description	Feature Strand	Type	Feature Orientation	Distance	P-value (EdgeR stats p<0.05 after correction)	FDR (EdgeR stats p<0.05 after correction)	Log2 Fold Change (EdgeR stats p<0.05 after correction)	Galaxy1855-[BM_13S].bam	Galaxy1840-[BM_12S].bam	Galaxy1854-[BM_9S].bam	Galaxy1839-[BM_11S].bam	Galaxy1833-[BM_5S].bam	Galaxy1853-[BM_8S].bam	Galaxy1834-[BM_6S].bam	Galaxy1835-[BM_7S].bam	Galaxy1838-[BM_10S].bam	Galaxy1842-[BM_14S].bam	Galaxy1749-[020-DITELA].bam	Galaxy1750-[020-4900SLE].bam	Galaxy1754-[AGGSLE].bam	Galaxy1879-[SLE_PBMC_9326].bam	Galaxy1755-[013-SLE].bam	Galaxy1751-[020-SXISMENOU].bam
WASH7P	1	14404	29570	-	WASH7P	ENSG00000227232	WAS protein family homolog 7 pseudogene [Source:HGNC Symbol;Acc:HGNC:38034]	-	gene	Name match	0	0.00270821	0.0272746	1.99878	NaN	-3.91566	-2.67914	-3.64998	-3.4381	-2.85621	NaN	-3.62961	-3.20653	-4.86779	-1.38102	-5.78119	-3.67342	-2.24362	-2.48337	-0.0307011
AL669831.3	1	586071	827796	-	AL669831.3	ENSG00000230021	No description	-	gene	Name match	0	0.00423558	0.0383402	1.11144	-4.3467	-4.61782	-5.02516	-4.25903	-3.58772	-3.50179	-3.71004	-3.65371	-4.0607	-3.56996	-2.40512	-2.89839	-2.99707	-3.16818	-2.9225	-3.26425
MTND1P23	1	629062	629433	+	MTND1P23	ENSG00000225972	mitochondrially encoded NADH:ubiquinone oxidoreductase core subunit 1 pseudogene 23 [Source:HGNC Symbol;Acc:HGNC:42092]	+	gene	Name match	0	2.00568e-07	1.18212e-05	3.34645	-2.78388	-1.47004	-1.14042	-0.566934	NaN	-3.31748	-1.41026	-1.03199	NaN	0.162786	3.14259	1.32739	1.18723	-0.868394	2.49276	1.20546
MTND2P28	1	629640	630683	+	MTND2P28	ENSG00000225630	mitochondrially encoded NADH:ubiquinone oxidoreductase core subunit 2 pseudogene 28 [Source:HGNC Symbol;Acc:HGNC:42129]	+	gene	Name match	0	1.08381e-10	1.61728e-08	2.50437	5.33285	6.20192	5.52185	7.47347	6.53124	6.92084	7.66005	7.27886	6.62275	6.7556	9.97292	9.06569	7.89693	6.78446	9.92916	9.0223
MTCO1P12	1	631074	632616	+	MTCO1P12	ENSG00000237973	mitochondrially encoded cytochrome c oxidase I pseudogene 12 [Source:HGNC Symbol;Acc:HGNC:52014]	+	gene	Name match	0	2.01779e-08	1.57146e-06	2.05065	3.75994	4.56683	4.29506	5.94947	3.85937	5.17705	5.67266	5.00417	3.62135	4.56621	7.57532	6.92362	6.00832	5.37478	7.07646	6.57516
MTCO2P12	1	632757	633438	+	MTCO2P12	ENSG00000229344	mitochondrially encoded cytochrome c oxidase II pseudogene 12 [Source:HGNC Symbol;Acc:HGNC:52028]	+	gene	Name match	0	7.95733e-05	0.00165714	1.70022	-2.07339	-1.12212	0.377431	0.143559	-0.577447	-0.191953	0.830748	-0.140929	-1.63539	0.205855	2.19012	1.59731	0.772198	0.0226721	1.5617	1.38989
MTATP6P1	1	633696	634376	+	MTATP6P1	ENSG00000248527	mitochondrially encoded ATP synthase 6 pseudogene 1 [Source:HGNC Symbol;Acc:HGNC:44575]	+	gene	Name match	0	2.25926e-09	2.39156e-07	1.96307	8.09405	8.9982	9.40033	10.2556	9.03938	9.70763	10.0164	9.79384	9.01898	9.38495	12.0314	11.3477	10.2246	9.7192	11.8386	11.3288
MTCO3P12	1	634376	634922	+	MTCO3P12	ENSG00000198744	mitochondrially encoded cytochrome c oxidase III pseudogene 12 [Source:HGNC Symbol;Acc:HGNC:52042]	+	gene	Name match	0	0.000649575	0.00887551	1.48482	-0.340121	0.0891981	0.210236	1.42702	0.740784	1.12628	1.65799	1.33777	0.00477338	0.896054	3.24532	2.76163	1.27485	0.060795	2.04343	1.9469
AL669831.1	1	725885	778626	-	AL669831.1	ENSG00000228327	No description	-	gene	Name match	0	0.00341527	0.0326463	0.916101	-1.98888	-0.977072	-1.49742	-2.02675	-0.355439	-0.800021	-1.22447	-0.65846	-1.26795	-1.69277	-0.359246	-0.58949	-0.16977	-0.53403	-0.591656	0.0164003
FAM41C	1	868071	876903	-	FAM41C	ENSG00000230368	family with sequence similarity 41 member C [Source:HGNC Symbol;Acc:HGNC:27635]	-	gene	Name match	0	0.00326689	0.0315292	3.13704	NaN	-5.46056	-3.96101	NaN	-5.56796	NaN	-5.40078	-5.75948	-5.75143	-5.41269	0.0740755	NaN	NaN	-5.59587	-3.61324	-4.78505
AL645608.6	1	904834	915976	+	AL645608.6	ENSG00000242590	No description	+	gene	Name match	0	0.00057471	0.00807504	-3.5022	NaN	-0.971172	0.643854	-0.705495	0.24335	-2.23365	-2.91139	-0.100166	0.197384	0.0766926	NaN	NaN	NaN	NaN	-2.12385	-3.29567
AL645608.2	1	911435	914948	+	AL645608.2	ENSG00000224969	No description	-	gene	Name match	0	2.8667e-05	0.000724009	-2.33723	-4.23104	-0.99966	0.382052	-0.573519	0.329032	-1.39541	-0.120451	0.00627505	-0.650078	-0.753857	NaN	-2.25222	-2.84488	-3.90051	-4.2398	-2.08969
AL645608.4	1	914171	914971	+	AL645608.4	ENSG00000231702	No description	-	gene	Name match	0	0.00443693	0.0396395	-1.63333	-3.03589	-1.30701	0.308019	-0.626293	0.0450177	-0.984526	-0.0773012	0.394073	-0.597883	-0.937215	NaN	-1.58758	-1.47981	-3.44233	NaN	-2.04654
LINC02593	1	916865	921016	-	null					Not found	0	0.000119726	0.00230278	-2.23798	-3.67935	-1.44797	1.3735	-0.411778	-0.0882528	-0.939935	-0.118102	-0.40809	-1.09839	-1.23964	NaN	-3.00865	-2.38631	-2.21132	-2.68812	-2.46762
KLHL17	1	960587	965715	+	KLHL17	ENSG00000187961	kelch like family member 17 [Source:HGNC Symbol;Acc:HGNC:24023]	+	gene	Name match	0	4.3908e-08	3.15944e-06	1.73017	0.329861	0.398816	1.92693	1.53371	1.2986	1.54233	1.3846	1.43332	1.18518	1.33421	2.52481	3.01999	3.59525	3.43021	1.92421	1.9927
PLEKHN1	1	966497	975865	+	PLEKHN1	ENSG00000187583	pleckstrin homology domain containing N1 [Source:HGNC Symbol;Acc:HGNC:25284]	+	gene	Name match	0	2.72965e-05	0.000697507	2.39425	-2.71284	-3.66203	-4.06937	-1.71828	-5.09137	NaN	-5.92418	-2.58244	-3.46748	-2.61417	-1.22693	-0.805102	-0.187132	-0.311923	-2.32928	-1.6646
PERM1	1	975204	982093	-	PERM1	ENSG00000187642	PPARGC1 and ESRR induced regulator, muscle 1 [Source:HGNC Symbol;Acc:HGNC:28208]	-	gene	Name match	0	0.00268753	0.0271036	2.47472	NaN	NaN	-4.34272	-3.76924	NaN	NaN	-5.19753	-4.97127	-5.54819	-6.20945	NaN	-1.83745	-2.20772	-4.0707	NaN	-3.41188
HES4	1	998962	1000172	-	HES4	ENSG00000188290	hes family bHLH transcription factor 4 [Source:HGNC Symbol;Acc:HGNC:24149]	-	gene	Name match	0	3.02763e-10	4.02613e-08	3.2131	-2.0495	-0.472624	-1.02752	1.53002	-0.942601	-2.5831	-0.19045	0.012728	-0.026534	-2.27276	1.83068	2.15725	3.5245	3.40701	3.07514	1.7472
AL390719.1	1	1059734	1069355	+	AL390719.1	ENSG00000217801	No description	+	gene	Name match	0	8.39189e-05	0.00172316	1.48361	-1.52151	-1.35206	0.121953	-1.39571	-1.31508	-1.40304	-2.21828	-1.31395	-1.24701	-0.50773	-0.650319	0.149184	0.771533	0.512621	0.0022191	0.551247
AL645608.8	1	1062208	1063288	-	AL645608.8	ENSG00000272512	No description	-	gene	Name match	0	2.68586e-06	0.000103898	3.52293	NaN	NaN	NaN	-3.53036	NaN	-4.47355	NaN	NaN	-4.50195	-4.16321	NaN	-1.49165	-2.96883	-1.76143	-1.77879	-0.448108
LINC01342	1	1137017	1144056	+	LINC01342	ENSG00000223823	long intergenic non-protein coding RNA 1342 [Source:HGNC Symbol;Acc:HGNC:50551]	+	gene	Name match	0	0.00595762	0.0495573	4.10344	NaN	NaN	NaN	NaN	NaN	NaN	NaN	NaN	NaN	NaN	NaN	NaN	-2.61346	-2.99101	NaN	NaN
TTLL10-AS1	1	1173056	1179555	-	TTLL10-AS1	ENSG00000205231	TTLL10 antisense RNA 1 [Source:HGNC Symbol;Acc:HGNC:41159]	-	gene	Name match	0	1.19622e-07	7.58387e-06	3.1135	-6.03099	-6.30211	-6.38753	-6.6214	-3.82456	-4.97963	-3.65737	-5.60103	-5.00803	-6.25425	-3.35244	-2.84572	-4.47491	-1.30815	-2.13287	-0.819257
TTLL10	1	1173884	1197935	+	TTLL10	ENSG00000162571	tubulin tyrosine ligase like 10 [Source:HGNC Symbol;Acc:HGNC:26693]	+	gene	Name match	0	0.00244276	0.0252162	1.68259	NaN	-3.87596	-2.45887	-3.07977	-2.56833	-2.07955	-3.23122	-2.43791	-3.29237	-3.24313	NaN	-2.28207	-2.41133	-0.153297	-1.29167	-0.854683
TNFRSF18	1	1203508	1206691	-	TNFRSF18	ENSG00000186891	TNF receptor superfamily member 18 [Source:HGNC Symbol;Acc:HGNC:11914]	-	gene	Name match	0	4.10757e-05	0.000967842	1.93908	0.692868	-0.0778238	0.502344	0.268471	-1.13632	-1.87636	-0.788561	1.19154	-1.41933	0.469612	-0.401173	2.09348	2.36172	2.34673	1.74441	2.2554
TNFRSF4	1	1211326	1214138	-	TNFRSF4	ENSG00000186827	TNF receptor superfamily member 4 [Source:HGNC Symbol;Acc:HGNC:11918]	-	gene	Name match	0	5.29315e-07	2.71339e-05	2.35558	0.00624508	-1.45752	-0.957972	0.70124	-2.37228	-1.52736	-1.20509	-0.206243	-1.38583	0.564348	2.20836	1.78845	2.43679	1.58849	0.0418759	1.77695
B3GALT6	1	1232226	1235041	+	B3GALT6	ENSG00000176022	beta-1,3-galactosyltransferase 6 [Source:HGNC Symbol;Acc:HGNC:17978]	+	gene	Name match	0	0.000444155	0.00659419	-1.13857	1.14133	2.33761	3.88329	2.95337	3.21423	3.65858	3.16132	3.20154	3.25348	3.29176	1.40066	1.29874	1.80612	2.17942	2.2296	2.0796
ACAP3	1	1292376	1309609	-	ACAP3	ENSG00000131584	ArfGAP with coiled-coil, ankyrin repeat and PH domains 3 [Source:HGNC Symbol;Acc:HGNC:16754]	-	gene	Name match	0	5.33289e-06	0.000181546	1.17675	2.33701	2.83985	3.93738	3.36674	3.48205	3.39071	3.17811	3.59814	3.00813	3.34984	4.13319	4.11284	4.78999	4.97794	3.68717	4.02176
MXRA8	1	1352689	1361777	-	MXRA8	ENSG00000162576	matrix remodeling associated 8 [Source:HGNC Symbol;Acc:HGNC:7542]	-	gene	Name match	0	0.00296738	0.0292567	0.996171	-0.674977	0.705979	1.38353	1.21266	1.32236	1.28785	2.07892	1.98105	0.241074	1.27169	1.85918	1.74733	2.31745	2.72839	1.18133	2.38421
CCNL2	1	1385711	1399328	-	CCNL2	ENSG00000221978	cyclin L2 [Source:HGNC Symbol;Acc:HGNC:20570]	-	gene	Name match	0	8.22188e-05	0.00169776	0.916465	4.14846	4.25254	4.60668	4.18661	4.53006	4.44593	4.3383	4.50066	4.33671	4.60271	5.08854	5.14073	5.44009	5.6585	4.40817	5.30575
RN7SL657P	1	1405460	1405752	-	RN7SL657P	ENSG00000264293	RNA, 7SL, cytoplasmic 657, pseudogene [Source:HGNC Symbol;Acc:HGNC:46673]	-	gene	Name match	0	4.26554e-06	0.000151873	1.69729	1.26096	2.14738	-0.211053	1.49367	1.88243	1.02692	1.04962	1.74537	1.64238	1.14462	3.14596	3.19205	2.88919	2.70867	2.52904	3.56481
ATAD3A	1	1512151	1534687	+	ATAD3A	ENSG00000197785	ATPase family, AAA domain containing 3A [Source:HGNC Symbol;Acc:HGNC:25567]	+	gene	Name match	0	6.15637e-06	0.000204784	-1.53898	2.01093	2.945	4.66772	2.97363	3.94294	4.38799	3.87477	4.13599	4.12148	3.66957	1.55071	1.82297	2.43746	2.61077	1.78135	2.43097
FNDC10	1	1598012	1600096	-	FNDC10	ENSG00000228594	fibronectin type III domain containing 10 [Source:HGNC Symbol;Acc:HGNC:42951]	-	gene	Name match	0	0.000424498	0.00636964	-1.2992	0.344154	1.35314	2.93896	2.17796	2.35654	3.16451	2.14746	2.69856	2.42484	2.36417	-0.00704421	0.307032	1.12683	0.662855	1.55357	1.22129
MIB2	1	1615415	1630610	+	MIB2	ENSG00000197530	mindbomb E3 ubiquitin protein ligase 2 [Source:HGNC Symbol;Acc:HGNC:30577]	+	gene	Name match	0	1.37261e-05	0.000394779	1.18411	1.5029	1.79356	3.41462	2.56884	2.71871	2.5406	2.42478	2.78694	2.34334	2.75946	3.11403	3.88762	3.89941	4.03765	2.95983	3.48438
MMP23B	1	1632095	1635263	+	MMP23B	ENSG00000189409	matrix metallopeptidase 23B [Source:HGNC Symbol;Acc:HGNC:7171]	+	gene	Name match	0	2.68808e-05	0.000688084	3.56217	NaN	-4.66623	-4.16668	-4.40055	NaN	NaN	NaN	NaN	NaN	-3.0334	-2.71656	-0.554484	-0.964556	-1.63162	NaN	-3.40576
CDK11A	1	1702730	1724324	-	CDK11A	ENSG00000008128	cyclin dependent kinase 11A [Source:HGNC Symbol;Acc:HGNC:1730]	-	gene	Name match	0	0.00114167	0.0139193	0.952392	2.084	2.74893	2.68582	2.03758	2.70547	2.17267	2.31097	2.57332	2.32768	2.39396	3.58822	3.43389	3.67612	3.54562	2.59216	2.10046
AL031282.2	1	1702736	1737688	-	AL031282.2	ENSG00000268575	No description	-	gene	Name match	0	0.000497191	0.00721001	0.944643	1.73957	2.47074	2.26583	1.85736	2.64007	1.93925	2.13447	2.40238	2.24709	2.25511	3.29342	3.11886	3.36589	3.34571	2.52497	2.29227
AL031282.1	1	1724512	1737251	+	AL031282.1	ENSG00000227775	No description	+	gene	Name match	0	0.00398398	0.0366547	1.06318	-0.816672	1.40295	-0.2763	1.16957	1.7606	0.184062	1.24329	1.14762	0.1032	1.67952	1.67632	2.08653	2.01756	2.33676	0.855742	2.09167
TMEM52	1	1917590	1919273	-	TMEM52	ENSG00000178821	transmembrane protein 52 [Source:HGNC Symbol;Acc:HGNC:27916]	-	gene	Name match	0	0.000237083	0.00398953	-2.48729	-2.2982	-3.56932	-1.65473	-2.15164	-3.26169	-2.24684	-2.28714	-1.54631	-1.86019	-2.52145	NaN	NaN	NaN	NaN	-4.30696	-2.89382
PRKCZ	1	2050470	2185395	+	PRKCZ	ENSG00000067606	protein kinase C zeta [Source:HGNC Symbol;Acc:HGNC:9412]	+	gene	Name match	0	0.000972305	0.0122229	1.05645	-0.388438	-0.305922	0.33303	-0.257998	-0.753668	0.0978601	-0.815506	-0.237632	-0.410701	-0.0446535	-0.879814	0.392442	0.471649	1.33898	0.91669	1.26668
AL590822.2	1	2141084	2145279	-	AL590822.2	ENSG00000271806	No description	-	gene	Name match	0	0.000124644	0.00238486	1.86826	-2.82009	-4.55064	-5.05109	-4.06257	-4.07309	-4.81312	-4.49086	-4.84956	-4.03416	-3.69542	-2.01601	-3.71574	-2.84897	-2.04211	-2.00288	-1.62721
PRKCZ-AS1	1	2181794	2184389	-	PRKCZ-AS1	ENSG00000182873	PRKCZ antisense RNA 1 [Source:HGNC Symbol;Acc:HGNC:40477]	-	gene	Name match	0	0.00150661	0.0172802	1.32196	0.421653	0.30923	0.0651185	-0.0714565	-0.682699	0.162226	-1.30906	0.0692044	-0.981646	-0.320978	-0.156138	1.18965	1.4743	1.78862	-0.621058	1.62859
PLCH2	1	2425980	2505530	+	PLCH2	ENSG00000149527	phospholipase C eta 2 [Source:HGNC Symbol;Acc:HGNC:29037]	+	gene	Name match	0	2.38812e-14	6.6374e-12	3.87364	-3.64093	-2.91205	-4.53803	-2.39844	-4.43449	-3.65097	-3.94538	-3.25677	-3.74349	-0.616256	0.480565	1.17806	1.17568	1.68565	-0.16991	0.930872
AL139246.1	1	2492300	2493258	-	AL139246.1	ENSG00000224387	No description	-	gene	Name match	0	8.38456e-06	0.000266074	5.17534	NaN	NaN	NaN	NaN	NaN	NaN	NaN	NaN	NaN	NaN	NaN	-1.40375	-3.10333	0.104077	NaN	-0.670065
AL139246.4	1	2493437	2494479	-	AL139246.4	ENSG00000229393	No description	-	gene	Name match	0	5.30794e-05	0.00119447	3.94654	NaN	NaN	NaN	NaN	NaN	NaN	NaN	NaN	NaN	-2.4736	NaN	-1.21708	-0.694268	-0.486863	-2.67415	-2.84597
PANK4	1	2508533	2526628	-	PANK4	ENSG00000157881	pantothenate kinase 4 [Source:HGNC Symbol;Acc:HGNC:19366]	-	gene	Name match	0	0.000904165	0.0115319	0.860968	0.767933	1.42799	1.8118	1.5296	1.81338	1.87208	1.4593	1.56742	1.8722	1.94847	2.28549	2.62003	2.53999	2.72754	1.89586	1.90749
AL139246.5	1	2530064	2547460	+	AL139246.5	ENSG00000272449	No description	+	gene	Name match	0	1.29689e-09	1.48545e-07	2.10794	-0.655057	0.189299	0.403446	0.713894	-0.50307	-0.835022	-0.335882	0.0644094	0.0053386	0.0810442	2.46828	1.25753	2.065	1.82386	2.5714	1.33429
TNFRSF14-AS1	1	2549920	2557031	-	TNFRSF14-AS1	ENSG00000238164	TNFRSF14 antisense RNA 1 [Source:HGNC Symbol;Acc:HGNC:26966]	-	gene	Name match	0	1.90447e-05	0.000517187	1.63388	1.81942	2.01978	0.422754	1.91471	0.472911	0.490106	0.728803	0.389821	0.569964	1.50329	2.78714	2.39065	3.43884	3.34954	2.14048	2.02961
TNFRSF14	1	2555639	2565382	+	TNFRSF14	ENSG00000157873	TNF receptor superfamily member 14 [Source:HGNC Symbol;Acc:HGNC:11912]	+	gene	Name match	0	5.8976e-10	7.31202e-08	1.98401	3.97618	3.82713	4.24129	4.65945	3.452	3.03389	3.65142	3.53842	3.14732	3.94775	5.80721	5.34889	6.43468	6.2371	5.03507	4.80007
AL139246.2	1	2566410	2569888	+	AL139246.2	ENSG00000225931	No description	+	gene	Name match	0	0.000236745	0.00398797	2.00705	-1.58569	-2.27184	-3.35726	-1.71666	-2.37925	NaN	-3.21206	-3.57076	-1.97776	-3.80894	0.41479	-0.474417	-1.15514	-1.6702	-1.00949	-0.537449
TTC34	1	2635976	2801717	-	TTC34	ENSG00000215912	tetratricopeptide repeat domain 34 [Source:HGNC Symbol;Acc:HGNC:34297]	-	gene	Name match	0	0.00144539	0.0167385	1.18385	-3.3503	-1.76344	-1.45891	-1.53132	-0.406904	-1.92971	-2.13538	-1.46091	-2.78302	-1.28816	-1.42383	-0.0818214	-0.36796	-0.256898	-0.819909	-1.00341
LINC00982	1	3059615	3068437	-	LINC00982	ENSG00000177133	long intergenic non-protein coding RNA 982 [Source:HGNC Symbol;Acc:HGNC:48664]	-	gene	Name match	0	0.00198811	0.0214967	1.67491	-3.52601	-2.06016	-0.284285	-2.19888	-2.16757	-1.80327	-2.58535	-1.22158	-2.25793	-1.52687	NaN	-1.37316	-0.47689	0.526983	-0.188998	1.07477
ARHGEF16	1	3454426	3481113	+	ARHGEF16	ENSG00000130762	Rho guanine nucleotide exchange factor 16 [Source:HGNC Symbol;Acc:HGNC:15515]	+	gene	Name match	0	0.000501806	0.00725007	-1.75322	-4.10141	-3.49806	-2.08871	-2.75322	-2.31001	-3.41262	-3.89771	-3.93448	-3.24837	-3.10227	NaN	-4.82303	-5.71525	-4.50785	-4.52521	-4.96006
SMIM1	1	3772761	3775982	+	SMIM1	ENSG00000235169	small integral membrane protein 1 (Vel blood group) [Source:HGNC Symbol;Acc:HGNC:44204]	+	gene	Name match	0	0.000167606	0.00303274	-1.79721	1.86156	1.79397	1.81818	1.98165	1.34553	3.23193	2.61705	3.432	2.58609	2.40127	NaN	-0.0715634	0.110213	0.99569	1.39337	0.921988
AL031847.1	1	6204840	6205780	-	AL031847.1	ENSG00000226944	No description	-	gene	Name match	0	0.00213178	0.0227002	5.23486	NaN	NaN	NaN	NaN	NaN	NaN	NaN	NaN	NaN	NaN	1.67894	NaN	NaN	-3.21341	NaN	NaN
RNF207	1	6205475	6221299	+	RNF207	ENSG00000158286	ring finger protein 207 [Source:HGNC Symbol;Acc:HGNC:32947]	+	gene	Name match	0	0.000107313	0.00210055	1.52944	-1.47026	-2.39346	-2.76266	-1.09383	-2.50086	-2.5091	-2.44059	-1.77181	-1.9371	-1.83102	-1.00322	-0.15346	0.298814	-0.490641	-1.76853	-1.09905
ICMT	1	6221193	6235972	-	ICMT	ENSG00000116237	isoprenylcysteine carboxyl methyltransferase [Source:HGNC Symbol;Acc:HGNC:5350]	-	gene	Name match	0	1.17005e-08	9.87284e-07	-1.67452	2.32349	2.75012	3.06797	3.38617	3.53625	4.02356	3.62005	3.51992	3.86473	3.6059	0.598583	1.35429	1.44788	2.20367	1.84476	1.87829
LINC00337	1	6234692	6239444	+	LINC00337	ENSG00000225077	long intergenic non-protein coding RNA 337 [Source:HGNC Symbol;Acc:HGNC:28620]	+	gene	Name match	0	0.00265001	0.026815	-1.61781	-3.12614	-1.71919	-3.21964	-1.45352	-0.656674	-0.123693	-0.571949	-0.49455	0.0343258	-0.970888	NaN	-2.77737	-2.01752	-1.94762	-4.87187	-2.58426
ACOT7	1	6264269	6394391	-	ACOT7	ENSG00000097021	acyl-CoA thioesterase 7 [Source:HGNC Symbol;Acc:HGNC:24157]	-	gene	Name match	0	3.14271e-06	0.00011784	-1.74896	0.895195	1.92554	3.66504	2.19396	2.99992	3.23699	2.62157	2.87758	3.43966	2.5501	-0.254076	0.396692	0.458032	1.0325	1.58843	1.52487
ESPN	1	6424776	6461367	+	ESPN	ENSG00000187017	espin [Source:HGNC Symbol;Acc:HGNC:13281]	+	gene	Name match	0	0.00344221	0.0328502	-1.26377	-0.581671	-1.4717	-2.00692	-1.40852	-0.801501	-1.49714	0.417349	0.477306	-0.0463707	0.434143	-1.86996	-2.03607	-1.57739	-1.34829	-1.78788	-2.246
TNFRSF25	1	6460786	6466195	-	TNFRSF25	ENSG00000215788	TNF receptor superfamily member 25 [Source:HGNC Symbol;Acc:HGNC:11910]	-	gene	Name match	0	1.71044e-05	0.000471812	1.59547	-1.1392	-0.153986	0.999672	1.29522	1.18886	1.95493	1.98336	2.07503	1.96492	2.69403	3.15078	3.01774	3.48057	3.06579	2.24435	2.84512
PARK7	1	7954291	7985505	+	PARK7	ENSG00000116288	Parkinsonism associated deglycase [Source:HGNC Symbol;Acc:HGNC:16369]	+	gene	Name match	0	0.000721842	0.00967581	-0.940095	4.62102	5.27256	6.65806	5.54565	5.785	6.08411	5.96213	5.82202	6.01951	5.8519	4.40157	4.4264	4.32752	4.76297	5.41734	5.02408
SLC45A1	1	8317826	8344167	+	SLC45A1	ENSG00000162426	solute carrier family 45 member 1 [Source:HGNC Symbol;Acc:HGNC:17939]	+	gene	Name match	0	0.00464637	0.0410983	2.20371	-4.15562	-5.0117	-6.09711	-4.33099	NaN	-5.27418	-5.95192	-6.31062	-6.30258	-4.96384	NaN	-4.06988	-2.76946	-2.33966	-1.84245	NaN
RERE	1	8352397	8817643	-	RERE	ENSG00000142599	arginine-glutamic acid dipeptide repeats [Source:HGNC Symbol;Acc:HGNC:9965]	-	gene	Name match	0	0.00146343	0.0169073	0.732732	2.81052	3.35692	3.18631	3.11602	3.87961	3.37355	3.04361	3.36617	3.32972	2.91497	3.78015	3.82673	4.0652	3.82056	3.80537	4.01534
ENO1	1	8861000	8879250	-	ENO1	ENSG00000074800	enolase 1 [Source:HGNC Symbol;Acc:HGNC:3350]	-	gene	Name match	0	2.1061e-06	8.44226e-05	-1.28781	6.71535	7.44036	8.74733	7.72858	7.97238	7.91714	8.16326	7.97874	8.13529	7.86256	6.36034	6.50384	6.22264	6.24276	7.05139	6.58457
MIR6728	1	8866502	8866590	-	MIR6728	ENSG00000274258	microRNA 6728 [Source:HGNC Symbol;Acc:HGNC:49961]	-	gene	Name match	0	0.00442585	0.0395715	-1.37102	0.864505	1.33035	2.38244	1.68914	2.36045	1.74594	2.0682	2.16893	2.17698	1.64125	NaN	1.14288	0.250661	0.458066	-0.144258	-0.316076
CA6	1	8945867	8975092	+	CA6	ENSG00000131686	carbonic anhydrase 6 [Source:HGNC Symbol;Acc:HGNC:1380]	+	gene	Name match	0	0.00239968	0.0248942	2.50463	NaN	NaN	NaN	-6.21343	-4.41658	NaN	NaN	NaN	-4.18502	-3.03892	-1.94447	-2.95232	-1.95146	-4.4445	-5.04682	-4.21864
SLC25A33	1	9539482	9585179	+	SLC25A33	ENSG00000171612	solute carrier family 25 member 33 [Source:HGNC Symbol;Acc:HGNC:29681]	+	gene	Name match	0	0.0045903	0.0406883	-1.05722	-0.34951	0.28626	1.61588	0.90378	1.43039	1.68891	2.0284	1.73662	1.73647	0.73882	-1.30839	0.487837	0.399216	-0.0241449	0.58926	-0.360166
TMEM201	1	9588922	9614873	+	TMEM201	ENSG00000188807	transmembrane protein 201 [Source:HGNC Symbol;Acc:HGNC:33719]	+	gene	Name match	0	0.000555663	0.00787489	-1.11132	0.118445	1.39047	2.24365	1.70709	2.73217	2.89643	2.49721	2.57394	2.46882	1.7659	0.64499	0.744287	0.836796	1.16768	0.813288	1.33899
AL139424.1	1	10429881	10430677	-	AL139424.1	ENSG00000271989	No description	-	gene	Name match	0	3.16462e-05	0.000780757	-3.72291	-1.88316	-0.346926	1.08223	-0.666211	0.738313	0.583239	0.297818	0.634263	0.461735	0.417146	-0.204611	NaN	NaN	NaN	-3.30696	-4.47878
CENPS-CORT	1	10430102	10452153	+	CENPS-CORT	ENSG00000251503	CENPS-CORT readthrough [Source:HGNC Symbol;Acc:HGNC:38843]	+	gene	Name match	0	9.47537e-09	8.2322e-07	-2.14152	0.45631	1.5907	3.04167	1.81437	2.36383	2.5696	2.16027	2.13019	2.60832	2.3309	-0.698032	-0.490871	-0.946031	0.386905	0.00697353	0.755721
CENPS	1	10430443	10442809	+	CENPS	ENSG00000175279	centromere protein S [Source:HGNC Symbol;Acc:HGNC:23163]	+	gene	Name match	0	1.2512e-08	1.04375e-06	-2.26011	1.12052	2.18772	3.6954	2.37811	2.93914	3.15112	2.76289	2.76992	3.19079	2.9429	-0.00828908	-0.191227	-1.23029	0.870197	0.737358	1.32635
CORT	1	10449719	10451902	+	CORT	ENSG00000241563	cortistatin [Source:HGNC Symbol;Acc:HGNC:2257]	+	gene	Name match	0	0.00269493	0.0271503	-1.66819	-2.80187	-0.751061	0.748488	-0.392275	-0.517431	-0.396871	-0.897731	-1.25643	0.095567	-0.36216	NaN	-2.35356	-1.24579	-3.20831	NaN	-1.28201
MASP2	1	11026523	11047233	-	MASP2	ENSG00000009724	mannan binding lectin serine peptidase 2 [Source:HGNC Symbol;Acc:HGNC:6902]	-	gene	Name match	0	0.00154395	0.0176257	0.903802	0.655886	0.659388	0.045595	0.811723	1.19968	0.833424	0.680175	1.01429	0.358862	0.773054	1.42463	1.72994	1.66716	1.35595	0.769742	1.98565
SRM	1	11054584	11060024	-	SRM	ENSG00000116649	spermidine synthase [Source:HGNC Symbol;Acc:HGNC:11296]	-	gene	Name match	0	5.90495e-07	2.98253e-05	-1.76379	3.24872	4.23594	6.13282	4.76043	5.47871	5.79493	5.44239	5.61577	5.64676	4.88374	3.09815	3.10556	2.59768	3.38635	4.10655	3.65094
UBIAD1	1	11273206	11296049	+	UBIAD1	ENSG00000120942	UbiA prenyltransferase domain containing 1 [Source:HGNC Symbol;Acc:HGNC:30791]	+	gene	Name match	0	0.000208443	0.00359832	-1.04928	0.783946	1.78768	2.33786	1.81947	2.46003	2.57761	2.47831	2.48139	2.35986	2.33458	1.02953	0.410726	0.907066	1.02065	1.14958	1.51736
FBXO44	1	11654375	11663327	+	FBXO44	ENSG00000132879	F-box protein 44 [Source:HGNC Symbol;Acc:HGNC:24847]	+	gene	Name match	0	9.59169e-07	4.3672e-05	1.59631	1.5931	0.722297	2.52741	1.64274	1.34072	1.39164	1.04511	1.3139	0.784093	1.93762	3.40449	2.92053	3.53649	2.92216	2.22673	2.75264
MAD2L2	1	11674480	11691650	-	MAD2L2	ENSG00000116670	mitotic arrest deficient 2 like 2 [Source:HGNC Symbol;Acc:HGNC:6764]	-	gene	Name match	0	0.00273245	0.0274881	-1.17659	2.5604	2.8353	5.43136	2.98383	4.11995	3.53978	3.32703	3.3768	3.3818	3.40885	2.0389	2.01531	3.00783	2.7376	2.44013	2.15792
C1orf167	1	11761787	11789585	+	C1orf167	ENSG00000215910	chromosome 1 open reading frame 167 [Source:HGNC Symbol;Acc:HGNC:25262]	+	gene	Name match	0	0.000442605	0.00657885	1.0515	-0.103371	0.395582	-0.743698	1.25376	0.59949	1.25264	0.95475	1.13394	0.982605	0.660434	2.26767	1.49758	1.61498	1.5532	1.37283	1.48234
MTHFR	1	11785723	11806920	-	MTHFR	ENSG00000177000	methylenetetrahydrofolate reductase [Source:HGNC Symbol;Acc:HGNC:7436]	-	gene	Name match	0	4.3806e-05	0.00102146	1.09126	1.73661	2.27924	1.21915	2.78482	2.1562	2.81377	2.59761	2.74697	2.6585	2.30472	3.99817	3.2395	3.4035	3.23693	2.99648	3.03099
CLCN6	1	11806096	11848079	+	CLCN6	ENSG00000011021	chloride voltage-gated channel 6 [Source:HGNC Symbol;Acc:HGNC:2024]	+	gene	Name match	0	1.73819e-08	1.38122e-06	1.46538	0.671339	1.61919	1.75947	1.90614	2.03992	1.8669	1.71704	2.01972	2.26523	1.87504	3.84214	2.91641	3.2492	3.02709	2.51207	2.98141
RF02157	1	11845549	11845697	+	null					Not found	0	0.00132432	0.0156323	1.74424	0.12107	-0.735013	0.501501	0.945701	0.15758	0.324434	0.909731	-0.44897	0.296039	-1.68715	NaN	1.85888	2.20767	2.21713	0.697269	2.64093
NPPA	1	11845709	11848345	-	NPPA	ENSG00000175206	natriuretic peptide A [Source:HGNC Symbol;Acc:HGNC:7939]	-	gene	Name match	0	3.20576e-05	0.000788254	1.64226	-2.05208	-1.1857	-0.086685	-1.26397	-1.58261	-2.32265	-0.193029	-0.622119	-0.936003	-0.349336	1.1119	0.466615	0.882513	0.467482	-0.338376	0.913017
RF02158	1	11847442	11847549	+	null					Not found	0	0.00153909	0.0175839	2.21997	NaN	-1.27073	0.643854	-0.00505542	-0.378139	-0.533213	-1.21095	0.0153113	0.0233547	-1.22287	3.67894	-0.136269	2.14143	1.59395	NaN	0.726698
TNFRSF8	1	12063377	12144207	+	TNFRSF8	ENSG00000120949	TNF receptor superfamily member 8 [Source:HGNC Symbol;Acc:HGNC:11923]	+	gene	Name match	0	3.39088e-10	4.45863e-08	2.54385	-0.68651	-0.429699	-0.424915	-0.637092	-1.44691	-1.25406	-1.11466	-1.39741	-1.12018	-1.12658	2.50829	-0.548993	1.55183	2.07324	1.63335	0.410548
MIR7846	1	12166943	12167038	+	MIR7846	ENSG00000283789	microRNA 7846 [Source:HGNC Symbol;Acc:HGNC:50029]	+	gene	Name match	0	9.43602e-09	8.21018e-07	3.16373	1.17031	1.48416	NaN	2.38726	-0.208213	0.636712	0.543937	0.922202	1.19328	2.11698	5.43383	3.67751	3.78529	4.59676	4.39037	2.03413
TNFRSF1B	1	12167003	12209228	+	TNFRSF1B	ENSG00000028137	TNF receptor superfamily member 1B [Source:HGNC Symbol;Acc:HGNC:11917]	+	gene	Name match	0	3.09919e-09	3.12821e-07	2.39226	5.22408	4.93177	3.48715	5.59922	3.13998	3.49641	4.61349	3.99554	3.99218	4.90113	7.70317	6.16934	6.89009	6.82523	7.31762	5.40043
MIR4632	1	12191713	12191773	+	MIR4632	ENSG00000263676	microRNA 4632 [Source:HGNC Symbol;Acc:HGNC:41593]	+	gene	Name match	0	0.00388962	0.0360068	3.69391	NaN	NaN	NaN	NaN	NaN	NaN	NaN	NaN	NaN	NaN	1.50309	0.272843	NaN	1.00306	NaN	-0.77108
MIR6730	1	12578957	12579023	-	MIR6730	ENSG00000276830	microRNA 6730 [Source:HGNC Symbol;Acc:HGNC:50222]	-	gene	Name match	0	0.000968458	0.012185	4.21622	NaN	NaN	NaN	-0.901219	NaN	NaN	NaN	-0.880853	NaN	NaN	4.36774	0.137492	-0.339695	NaN	NaN	NaN
PRDM2	1	13700198	13825079	+	PRDM2	ENSG00000116731	PR/SET domain 2 [Source:HGNC Symbol;Acc:HGNC:9347]	+	gene	Name match	0	0.00291456	0.028863	0.774058	2.80167	2.83395	2.03487	2.44502	3.0291	2.36788	2.50607	2.49893	2.48642	2.659	3.56371	3.11493	3.38813	3.03245	3.51909	2.92697
KAZN	1	13892792	15118043	+	KAZN	ENSG00000189337	kazrin, periplakin interacting protein [Source:HGNC Symbol;Acc:HGNC:29173]	+	gene	Name match	0	4.23524e-08	3.055e-06	-3.19853	-0.431528	-1.81307	-1.89849	1.32558	-1.50955	0.239801	0.0634007	0.245559	-0.529958	-1.06477	NaN	-3.35668	-3.4453	-4.01551	-2.90162	-2.95315
AL031283.2	1	15326680	15343876	-	AL031283.2	ENSG00000233485	No description	-	gene	Name match	0	0.0014404	0.0166938	4.25151	NaN	NaN	NaN	NaN	NaN	NaN	NaN	NaN	NaN	NaN	NaN	NaN	-3.55206	-6.25154	NaN	-3.85576
CHCHD2P6	1	15604597	15605043	+	CHCHD2P6	ENSG00000235084	coiled-coil-helix-coiled-coil-helix domain containing 2 pseudogene 6 [Source:HGNC Symbol;Acc:HGNC:39590]	+	gene	Name match	0	0.000269882	0.00442588	-1.09375	4.24577	4.56877	5.5604	4.5054	5.03205	5.22812	4.81127	5.02135	5.23464	4.88271	2.87762	3.30634	3.84113	3.99592	4.26881	3.74784
PLEKHM2	1	15684332	15734769	+	PLEKHM2	ENSG00000116786	pleckstrin homology and RUN domain containing M2 [Source:HGNC Symbol;Acc:HGNC:29131]	+	gene	Name match	0	0.00540751	0.0459259	0.671809	4.47237	4.42922	4.71997	4.51604	4.56053	4.47992	4.59212	4.58125	4.71894	4.47854	5.51745	4.80055	5.46168	5.07145	5.11106	4.52937
AL450998.2	1	15720312	15736896	-	AL450998.2	ENSG00000224459	No description	-	gene	Name match	0	0.00233166	0.024322	0.920885	2.05578	1.87929	2.12948	1.82113	2.04253	1.69481	1.74315	1.94294	2.07874	1.66412	3.39084	2.7089	3.00844	2.61219	2.31919	1.96983
FBLIM1	1	15756607	15786594	+	FBLIM1	ENSG00000162458	filamin binding LIM protein 1 [Source:HGNC Symbol;Acc:HGNC:24686]	+	gene	Name match	0	0.0012437	0.0148848	-3.38788	-2.64072	-3.91184	-5.21964	-0.155835	NaN	-3.07478	-1.19998	-2.16013	-3.55064	-2.58387	NaN	-3.58473	NaN	NaN	NaN	NaN
UQCRHL	1	15807169	15809348	-	UQCRHL	ENSG00000233954	ubiquinol-cytochrome c reductase hinge protein like [Source:HGNC Symbol;Acc:HGNC:51714]	-	gene	Name match	0	0.000196147	0.00343154	-1.12987	3.41336	3.92152	5.14547	4.03765	4.35944	4.69285	4.11204	4.61672	4.66254	4.55435	2.70126	3.07154	2.40447	3.22451	3.97268	3.11394
ZBTB17	1	15941869	15976132	-	ZBTB17	ENSG00000116809	zinc finger and BTB domain containing 17 [Source:HGNC Symbol;Acc:HGNC:12936]	-	gene	Name match	0	0.000964303	0.0121457	0.827569	2.8653	3.04902	3.96544	2.98384	3.5278	3.23657	3.32222	3.51585	3.39728	3.11517	3.8878	4.16915	4.37699	4.19986	3.77148	3.69946
EPHA2	1	16124337	16156087	-	EPHA2	ENSG00000142627	EPH receptor A2 [Source:HGNC Symbol;Acc:HGNC:3386]	-	gene	Name match	0	0.0044846	0.0399688	-2.13469	-3.94482	-2.63098	-3.03832	-0.242441	-3.06031	-2.15649	-0.834228	-1.83678	-1.97076	-2.16807	NaN	NaN	-2.9737	-3.86583	-2.69055	NaN
LINC01772	1	16460948	16468481	+	LINC01772	ENSG00000226029	long intergenic non-protein coding RNA 1772 [Source:HGNC Symbol;Acc:HGNC:52562]	+	gene	Name match	0	9.92459e-09	8.51484e-07	2.01026	-0.864332	-1.32187	-1.26526	-0.521853	-1.33306	-1.39793	-1.12007	-1.72388	-1.66337	-0.608421	1.38453	0.446469	1.02818	1.19263	0.222062	0.0348136
CROCCP3	1	16467436	16499257	-	CROCCP3	ENSG00000080947	ciliary rootlet coiled-coil, rootletin pseudogene 3 [Source:HGNC Symbol;Acc:HGNC:29405]	-	gene	Name match	0	4.065e-11	6.73412e-09	1.87875	-1.27836	-0.840528	-1.35805	-0.39928	-0.187401	-0.362653	-0.730706	-0.245057	-1.23701	-0.23627	1.02168	1.05947	1.17223	1.49435	0.430291	1.44517
CROCCP2	1	16618253	16657232	-	CROCCP2	ENSG00000215908	ciliary rootlet coiled-coil, rootletin pseudogene 2 [Source:HGNC Symbol;Acc:HGNC:28170]	-	gene	Name match	0	0.00501298	0.043392	0.820827	2.44207	3.29701	3.60598	2.64875	3.24592	3.49258	2.69481	3.44501	2.75035	3.418	3.32092	3.21707	3.90026	4.63417	2.73047	4.58916
MST1P2	1	16645622	16650289	+	MST1P2	ENSG00000186301	macrophage stimulating 1 pseudogene 2 [Source:HGNC Symbol;Acc:HGNC:7383]	+	gene	Name match	0	0.000183004	0.00324625	1.79567	-2.59913	-2.35568	-1.51509	-2.53746	-3.46308	-1.77016	-5.61783	-1.6546	-2.64655	-2.82239	0.272063	-1.68516	-0.390974	-0.38666	-2.50836	-0.644552
EIF1AXP1	1	16685621	16686055	-	EIF1AXP1	ENSG00000236698	eukaryotic translation initiation factor 1A, X-linked pseudogene 1 [Source:HGNC Symbol;Acc:HGNC:19900]	-	gene	Name match	0	0.000984357	0.0123348	-1.03082	4.51397	5.12443	5.01757	5.23605	5.53669	6.22333	6.17781	5.93606	5.8378	5.78674	4.57584	4.18466	3.85634	3.87859	5.15157	4.65688
CROCC	1	16740273	16972979	+	CROCC	ENSG00000058453	ciliary rootlet coiled-coil, rootletin [Source:HGNC Symbol;Acc:HGNC:21299]	+	gene	Name match	0	3.30951e-05	0.000809692	1.23381	-0.0376766	1.20532	2.48843	1.48878	2.55073	2.00917	1.66268	1.7846	1.26575	1.80946	2.89637	2.27027	3.31282	3.08727	2.55198	2.81048
SDHB	1	17018722	17054170	-	SDHB	ENSG00000117118	succinate dehydrogenase complex iron sulfur subunit B [Source:HGNC Symbol;Acc:HGNC:10681]	-	gene	Name match	0	0.00365153	0.0343559	-0.761845	4.41299	4.27111	5.09891	4.43647	4.39769	4.45989	4.73673	4.44612	4.92555	4.49763	3.63582	3.47454	3.91405	4.00952	3.87643	3.33075
PADI4	1	17308195	17364004	+	PADI4	ENSG00000159339	peptidyl arginine deiminase 4 [Source:HGNC Symbol;Acc:HGNC:18368]	+	gene	Name match	0	0.0039692	0.0365531	-2.98245	8.74468	8.85825	2.52379	6.0113	0.828701	1.2774	2.45842	2.77521	5.26249	6.2749	2.86288	4.26552	4.21203	5.11531	2.81711	3.15625
AC004824.1	1	17406760	17407382	+	AC004824.1	ENSG00000227751	No description	+	gene	Name match	0	0.00314601	0.0306266	-1.10253	3.93394	5.19774	7.39293	5.43869	5.98167	6.10077	5.88522	6.05675	6.27883	5.56866	4.10725	4.80137	4.73103	4.76851	4.99322	5.02355
RCC2	1	17406760	17439724	-	RCC2	ENSG00000179051	regulator of chromosome condensation 2 [Source:HGNC Symbol;Acc:HGNC:30297]	-	gene	Name match	0	0.0011549	0.0140427	-0.858328	4.1034	5.06982	5.993	5.34725	6.04702	6.17386	5.73584	5.97439	6.25656	5.59764	4.60817	4.68824	4.49723	4.73919	4.88032	4.92967
ARHGEF10L	1	17539835	17697874	+	ARHGEF10L	ENSG00000074964	Rho guanine nucleotide exchange factor 10 like [Source:HGNC Symbol;Acc:HGNC:25540]	+	gene	Name match	0	2.3369e-09	2.456e-07	3.49766	-1.42224	-1.64089	-3.28573	1.12729	-4.09622	-2.09601	-0.322373	-1.51834	-2.98423	0.192078	2.62555	1.6834	3.44594	3.26741	2.00641	0.896143
IGSF21	1	18107746	18378483	+	IGSF21	ENSG00000117154	immunoglobin superfamily member 21 [Source:HGNC Symbol;Acc:HGNC:28246]	+	gene	Name match	0	0.00199164	0.0215216	-5.06509	NaN	NaN	NaN	1.68756	NaN	-2.78442	-2.58769	-3.82086	-1.87421	-4.05904	NaN	-4.65051	NaN	NaN	NaN	NaN
ALDH4A1	1	18871430	18902781	-	ALDH4A1	ENSG00000159423	aldehyde dehydrogenase 4 family member A1 [Source:HGNC Symbol;Acc:HGNC:406]	-	gene	Name match	0	0.00020292	0.00352804	-1.08534	2.23718	2.08635	3.02343	2.65348	3.24883	3.51604	3.48609	3.46034	3.11905	3.18882	1.62921	1.30876	1.94884	2.60311	1.74925	1.54426
MRTO4	1	19251539	19260128	+	MRTO4	ENSG00000053372	MRT4 homolog, ribosome maturation factor [Source:HGNC Symbol;Acc:HGNC:18477]	+	gene	Name match	0	6.80773e-09	6.16099e-07	-1.91714	2.34806	3.38579	4.84838	3.40454	4.19386	4.64105	4.58824	4.42923	4.66742	3.87203	1.9486	1.82145	1.83375	2.24389	2.4763	2.35893
AKR7A2	1	19303965	19312146	-	AKR7A2	ENSG00000053371	aldo-keto reductase family 7 member A2 [Source:HGNC Symbol;Acc:HGNC:389]	-	gene	Name match	0	4.072e-05	0.000960959	-1.2906	2.9568	3.75983	5.42284	4.36921	4.52664	4.58181	4.42142	4.63469	4.72011	4.54412	2.33579	2.65935	2.99938	3.45123	3.49301	3.25297
MINOS1	1	19484403	19629821	+	MINOS1	ENSG00000173436	mitochondrial inner membrane organizing system 1 [Source:HGNC Symbol;Acc:HGNC:32068]	+	gene	Name match	0	0.000406611	0.00614411	-1.0151	1.76994	2.16748	3.27913	2.45399	2.49401	2.92195	2.94256	2.71656	2.65749	2.60592	1.14315	1.52957	1.8914	1.6013	1.71242	0.86898
NBL1	1	19596979	19658456	+	NBL1	ENSG00000158747	neuroblastoma 1, DAN family BMP antagonist [Source:HGNC Symbol;Acc:HGNC:7650]	+	gene	Name match	0	9.23759e-05	0.00186417	-1.21853	1.33542	2.18373	2.92641	2.19504	1.63603	3.08192	2.21558	2.98039	2.18523	2.30856	0.90705	1.07323	0.669104	1.00427	0.859148	1.65126
MINOS1-NBL1	1	19597067	19656927	+	MINOS1-NBL1	ENSG00000270136	MINOS1-NBL1 readthrough [Source:HGNC Symbol;Acc:HGNC:48338]	+	gene	Name match	0	1.33517e-05	0.000386856	-1.27574	3.40365	3.83917	4.97159	4.13978	4.03948	4.70354	4.48155	4.53671	4.35767	4.16589	2.76027	2.94145	2.91678	3.08671	3.27145	2.32606
AL031727.1	1	19608114	19608568	+	AL031727.1	ENSG00000226396	No description	+	gene	Name match	0	0.00531231	0.0453208	-1.01876	4.29188	5.05104	6.82168	4.98978	5.82315	5.84522	6.24949	6.05074	5.81271	5.97842	3.92603	4.21096	4.1728	4.25382	5.74968	4.90736
HTR6	1	19665287	19679562	+	HTR6	ENSG00000158748	5-hydroxytryptamine receptor 6 [Source:HGNC Symbol;Acc:HGNC:5301]	+	gene	Name match	0	0.00143602	0.0166497	4.53413	NaN	NaN	NaN	NaN	NaN	NaN	NaN	NaN	NaN	NaN	NaN	-2.16565	NaN	-4.0204	NaN	NaN
Z98257.1	1	20154338	20160568	+	Z98257.1	ENSG00000227066	No description	+	gene	Name match	0	4.80037e-06	0.000166971	3.47874	NaN	NaN	-5.96703	NaN	-4.98903	NaN	NaN	-6.18054	NaN	NaN	-2.34699	-4.74716	-3.05442	-3.69501	-4.0343	-3.88419
UBXN10	1	20186085	20196048	+	UBXN10	ENSG00000162543	UBX domain protein 10 [Source:HGNC Symbol;Acc:HGNC:26354]	+	gene	Name match	0	2.97707e-06	0.000113001	-2.50372	-0.384663	-0.38971	-1.75958	-1.95692	0.359293	1.34401	1.066	1.61803	1.71534	0.564033	-2.42493	-2.09718	-2.5474	-1.34	-3.52728	-1.23967
DDOST	1	20651767	20661544	-	DDOST	ENSG00000244038	dolichyl-diphosphooligosaccharide--protein glycosyltransferase non-catalytic subunit [Source:HGNC Symbol;Acc:HGNC:2728]	-	gene	Name match	0	0.000202785	0.00352777	-0.961213	5.49701	6.07247	6.85339	6.35742	6.7584	6.77609	7.09673	6.80288	6.95657	6.77741	5.6051	5.0963	5.1462	5.56645	6.19477	5.47425
KIF17	1	20664014	20718017	-	KIF17	ENSG00000117245	kinesin family member 17 [Source:HGNC Symbol;Acc:HGNC:19167]	-	gene	Name match	0	6.99655e-05	0.0014904	-2.77052	-5.37078	-2.24959	-1.08346	-0.771365	-1.42738	-3.31942	-1.33419	-1.41726	-0.628999	-0.219	-3.10727	-3.25951	-4.8147	-4.45529	NaN	-5.9664
HP1BP3	1	20742661	20787323	-	HP1BP3	ENSG00000127483	heterochromatin protein 1 binding protein 3 [Source:HGNC Symbol;Acc:HGNC:24973]	-	gene	Name match	0	0.00304604	0.0298516	-0.732141	5.23727	5.10876	4.73878	5.1604	5.52528	5.74862	5.54452	5.51204	5.64568	5.55242	4.31886	4.18026	3.98451	4.9892	4.68796	5.03226
AL031005.1	1	21266082	21267251	+	AL031005.1	ENSG00000236936	No description	+	gene	Name match	0	0.0043272	0.0389269	2.02364	-3.74258	-1.42873	-3.09911	-0.0850546	NaN	NaN	-0.631987	-1.31262	-2.71961	-3.96583	0.520936	-0.879233	-2.1865	-2.14901	0.921087	1.24677
HSPG2	1	21822245	21937297	-	HSPG2	ENSG00000142798	heparan sulfate proteoglycan 2 [Source:HGNC Symbol;Acc:HGNC:5273]	-	gene	Name match	0	0.00186449	0.0204262	1.2041	-0.803782	1.13617	1.07649	2.12741	2.22425	2.87694	2.26642	2.51137	2.10183	2.07362	1.06459	2.36524	1.94541	4.18388	3.00763	3.80802
ZBTB40	1	22428838	22531157	+	ZBTB40	ENSG00000184677	zinc finger and BTB domain containing 40 [Source:HGNC Symbol;Acc:HGNC:29045]	+	gene	Name match	0	2.27778e-09	2.40681e-07	1.40186	2.23116	2.5837	1.947	2.44111	2.60866	2.66553	2.52732	2.92053	2.54742	2.88024	3.97518	3.60168	4.11747	4.01918	3.47385	3.8296
ZBTB40-IT1	1	22517474	22519708	+	ZBTB40-IT1	ENSG00000237200	ZBTB40 intronic transcript 1 [Source:HGNC Symbol;Acc:HGNC:41493]	+	gene	Name match	0	4.8755e-05	0.00111166	2.16728	0.247482	-0.608602	NaN	-0.120533	-1.13105	-0.28612	-2.54882	-0.322558	-0.577549	-0.238809	-0.658932	2.2263	1.54053	0.426005	1.56065	1.82179
EPHB2	1	22710839	22921500	+	EPHB2	ENSG00000133216	EPH receptor B2 [Source:HGNC Symbol;Acc:HGNC:3393]	+	gene	Name match	0	0.00262633	0.0266468	2.06139	-5.04885	-6.12733	-4.75331	-0.256792	-4.14727	-4.38981	-5.06755	-4.17832	-2.39584	-3.12527	-2.0902	0.576988	-2.07774	-1.61879	-0.636154	-2.52109
HNRNPR	1	23303771	23344336	-	HNRNPR	ENSG00000125944	heterogeneous nuclear ribonucleoprotein R [Source:HGNC Symbol;Acc:HGNC:5047]	-	gene	Name match	0	8.64298e-05	0.00176483	-1.05377	3.50298	4.42197	5.08163	4.48587	5.18705	5.34587	5.20722	5.09731	5.43098	4.93378	3.73039	3.58054	3.06038	3.6081	4.20067	4.12329
ZNF436-AS1	1	23368997	23371839	+	ZNF436-AS1	ENSG00000249087	ZNF436 antisense RNA 1 [Source:HGNC Symbol;Acc:HGNC:25122]	+	gene	Name match	0	5.37701e-05	0.00120677	1.69322	-2.81186	-0.532789	0.21407	-0.0598793	-0.675819	-1.34547	-0.473007	-0.729828	-0.453296	-0.416211	-0.618743	0.373405	0.70945	2.12409	-0.342581	1.88845
AL357134.1	1	23410832	23412146	+	AL357134.1	ENSG00000232482	No description	+	gene	Name match	0	9.54347e-07	4.352e-05	-4.8724	0.0205668	-3.25055	0.570923	-0.247912	-1.03603	-0.191107	0.509667	0.450527	0.45857	-0.395335	NaN	NaN	NaN	NaN	-2.40323	NaN
E2F2	1	23506430	23531220	-	E2F2	ENSG00000007968	E2F transcription factor 2 [Source:HGNC Symbol;Acc:HGNC:3114]	-	gene	Name match	0	0.00244165	0.0252136	-1.50367	2.5774	3.02446	4.20583	2.27061	4.2546	1.84944	2.05486	2.09552	2.98274	3.17477	2.95657	-0.240685	1.46225	1.18761	1.08751	-0.0644103
MDS2	1	23581495	23640568	+	MDS2	ENSG00000197880	myelodysplastic syndrome 2 translocation associated [Source:HGNC Symbol;Acc:HGNC:29633]	+	gene	Name match	0	0.000445263	0.00660729	2.86701	NaN	NaN	-4.666	NaN	-4.10303	NaN	NaN	NaN	NaN	-2.21079	-2.04596	-3.63877	-1.75339	-1.90855	-3.1483	-1.65716
PITHD1	1	23778405	23788232	+	PITHD1	ENSG00000057757	PITH domain containing 1 [Source:HGNC Symbol;Acc:HGNC:25022]	+	gene	Name match	0	0.00104402	0.0129207	-0.852998	3.71377	4.1026	5.17117	4.73879	4.54477	5.06571	4.89487	4.96844	5.22397	4.64983	3.80735	3.53157	3.82707	3.85653	3.95507	3.68213
CNR2	1	23870526	23913362	-	CNR2	ENSG00000188822	cannabinoid receptor 2 [Source:HGNC Symbol;Acc:HGNC:2160]	-	gene	Name match	0	3.23786e-08	2.41062e-06	2.47082	-2.01896	-2.62712	-1.67506	-3.38698	-1.1751	-2.05006	-2.06038	-1.6504	-3.07846	-0.657256	0.0746245	-2.21702	0.367193	0.521018	1.48797	1.02446
BTBD6P1	1	23901471	23902737	-	BTBD6P1	ENSG00000229106	BTB domain containing 6 pseudogene 1 [Source:HGNC Symbol;Acc:HGNC:51542]	-	gene	Name match	0	3.74695e-05	0.000895055	2.46139	-3.55192	-3.82305	-3.90846	-4.14233	NaN	-1.7636	-4.76326	-2.537	-2.79199	-2.77518	NaN	-1.98814	-0.880367	-0.373401	-0.16837	-0.147543
IFNLR1	1	24154157	24187959	-	IFNLR1	ENSG00000185436	interferon lambda receptor 1 [Source:HGNC Symbol;Acc:HGNC:18584]	-	gene	Name match	0	0.00129826	0.0153964	1.37252	-1.98648	-2.38885	-2.86658	-1.891	-1.60317	-4.04365	-1.43598	-1.37965	-0.862589	-1.17871	-0.924606	-1.23731	-1.04707	-1.24406	0.780399	-0.433239
RUNX3	1	24899511	24965121	-	RUNX3	ENSG00000020633	runt related transcription factor 3 [Source:HGNC Symbol;Acc:HGNC:10473]	-	gene	Name match	0	1.22083e-05	0.000359292	1.13189	2.78963	4.17398	4.00219	3.976	4.34678	3.45691	3.90966	3.93396	4.35799	4.51888	5.30757	5.26039	5.01587	4.48886	4.95577	4.86365
AL445471.1	1	24961345	24963097	+	AL445471.1	ENSG00000229162	No description	+	gene	Name match	0	8.85599e-06	0.000277283	2.62415	-2.33924	-4.19532	-2.28074	-2.51461	-2.71777	NaN	-4.13554	-2.90928	-2.4862	-2.5625	NaN	0.524101	-0.252646	-0.630203	-0.17808	-0.712468
AL050344.2	1	25041136	25047404	+	null					Not found	0	0.00212113	0.022629	4.1277	NaN	NaN	NaN	NaN	NaN	NaN	NaN	NaN	NaN	NaN	NaN	-2.69426	-3.17145	NaN	NaN	-5.32315
RSRP1	1	25242237	25338213	-	RSRP1	ENSG00000117616	arginine and serine rich protein 1 [Source:HGNC Symbol;Acc:HGNC:25234]	-	gene	Name match	0	0.00159293	0.0180686	0.881125	4.75315	4.79604	4.11624	4.71637	4.22578	3.96169	4.31012	4.08561	4.52046	4.56638	5.01567	4.98728	5.43639	5.98531	4.32297	5.35379
AL928711.1	1	25336429	25337465	-	AL928711.1	ENSG00000259984	No description	-	gene	Name match	0	2.19217e-05	0.000579676	1.64709	1.37236	1.34224	-0.443609	1.07741	1.57879	0.701252	1.34544	1.43035	1.39532	0.859594	3.67894	1.55763	2.71693	2.91588	1.94856	2.76025
RHCE	1	25362249	25430192	-	RHCE	ENSG00000188672	Rh blood group CcEe antigens [Source:HGNC Symbol;Acc:HGNC:10008]	-	gene	Name match	0	2.05153e-07	1.2031e-05	-3.01524	1.75468	0.645026	0.576486	1.71076	-0.917575	1.16298	1.07678	1.0028	1.18316	3.12585	-1.00734	-1.23758	-3.52213	-2.72976	-1.01015	-1.76694
MTFR1L	1	25818640	25832942	+	MTFR1L	ENSG00000117640	mitochondrial fission regulator 1 like [Source:HGNC Symbol;Acc:HGNC:28836]	+	gene	Name match	0	0.00470284	0.0413897	0.644495	2.30991	2.47195	3.01033	3.2057	2.91235	3.173	2.91286	2.77852	3.1446	2.9787	3.34983	3.14805	3.44554	3.66933	3.34309	3.66622
STMN1	1	25884181	25906991	-	STMN1	ENSG00000117632	stathmin 1 [Source:HGNC Symbol;Acc:HGNC:6510]	-	gene	Name match	0	9.60774e-11	1.44471e-08	-2.55364	4.40519	5.64326	7.48516	5.72574	6.99542	6.59124	6.41947	6.3629	6.77555	6.28835	2.30546	3.39553	2.98458	3.92463	4.16948	4.7447
SNRPFP2	1	25887360	25887610	+	SNRPFP2	ENSG00000229786	small nuclear ribonucleoprotein polypeptide F pseudogene 2 [Source:HGNC Symbol;Acc:HGNC:39665]	+	gene	Name match	0	0.00264924	0.026815	-3.20872	NaN	-1.48739	-2.5728	-1.80667	-0.00983188	-1.16491	0.157356	-1.78631	-1.1933	-0.439524	NaN	-3.35293	NaN	NaN	NaN	NaN
MIR3917	1	25906362	25906454	-	MIR3917	ENSG00000283938	microRNA 3917 [Source:HGNC Symbol;Acc:HGNC:38911]	-	gene	Name match	0	2.96281e-07	1.6532e-05	-2.38963	2.67555	4.67292	5.81378	4.40707	5.70795	5.48987	5.13406	5.12181	5.5121	5.25965	0.894666	2.93744	0.772198	2.39464	2.59967	3.66489
PAFAH2	1	25959767	25998157	-	PAFAH2	ENSG00000158006	platelet activating factor acetylhydrolase 2 [Source:HGNC Symbol;Acc:HGNC:8579]	-	gene	Name match	0	0.00197072	0.0213458	0.922444	0.605153	0.265645	0.376374	1.07364	0.93117	1.02402	0.960854	0.672543	0.158634	1.43436	1.57321	1.99901	1.53563	1.96346	0.674392	1.54005
FAM110D	1	26159020	26163962	+	FAM110D	ENSG00000197245	family with sequence similarity 110 member D [Source:HGNC Symbol;Acc:HGNC:25860]	+	gene	Name match	0	0.000294213	0.00474137	-2.35408	-3.72551	-1.90917	-1.99459	-1.10647	-1.58048	-5.25912	-0.89246	-1.83612	-1.64365	-0.556453	NaN	-5.27721	NaN	-3.13195	-3.56435	-3.32113
CNKSR1	1	26177403	26189886	+	CNKSR1	ENSG00000142675	connector enhancer of kinase suppressor of Ras 1 [Source:HGNC Symbol;Acc:HGNC:19700]	+	gene	Name match	0	0.00494659	0.0429951	0.945852	-1.27174	-0.347308	0.0899567	-0.246485	0.265903	-0.630253	-0.247449	0.0866688	-0.466003	-0.319908	0.406811	-0.662153	-0.640107	1.21938	0.809697	1.33326
UBXN11	1	26281328	26318363	-	UBXN11	ENSG00000158062	UBX domain protein 11 [Source:HGNC Symbol;Acc:HGNC:30600]	-	gene	Name match	0	5.18458e-11	8.42229e-09	2.02622	4.82823	4.61204	5.22732	5.10283	4.06658	4.00856	4.55858	4.14984	4.10409	4.81868	6.76016	6.21052	7.1214	6.99348	6.20025	5.45709
CD52	1	26317957	26320523	+	CD52	ENSG00000169442	CD52 molecule [Source:HGNC Symbol;Acc:HGNC:1804]	+	gene	Name match	0	2.49996e-05	0.000648707	1.47027	6.24401	5.19842	7.2019	6.11063	5.73915	4.9036	6.25631	5.07464	5.2655	6.82999	7.40421	6.7438	7.68571	8.05129	7.65556	6.88842
ZNF683	1	26361634	26374522	-	ZNF683	ENSG00000176083	zinc finger protein 683 [Source:HGNC Symbol;Acc:HGNC:28495]	-	gene	Name match	0	5.21165e-05	0.00117687	3.42983	NaN	-3.41006	-5.8174	-1.00688	NaN	-5.99446	-3.08724	-2.70898	NaN	-1.77723	0.124576	2.01719	-2.03031	-0.822908	-3.2997	-0.384057
HMGN2	1	26472450	26475972	+	HMGN2	ENSG00000198830	high mobility group nucleosomal binding domain 2 [Source:HGNC Symbol;Acc:HGNC:4986]	+	gene	Name match	0	2.80849e-07	1.57609e-05	-1.25569	5.75297	6.14582	6.25114	5.79344	6.09962	5.97044	5.92964	5.71292	5.97853	6.10292	4.64077	4.69095	4.57943	4.68256	4.6496	4.5321
NUDC	1	26900238	26946862	+	NUDC	ENSG00000090273	nuclear distribution C, dynein complex regulator [Source:HGNC Symbol;Acc:HGNC:8045]	+	gene	Name match	0	4.43924e-05	0.00103103	-1.27957	3.36561	4.0745	6.02847	4.43412	4.92418	5.17339	4.89467	5.03581	5.21135	4.49725	3.19245	3.37963	3.23246	3.72859	3.68775	3.70916
RPL12P13	1	26980165	26980975	+	RPL12P13	ENSG00000172746	ribosomal protein L12 pseudogene 13 [Source:HGNC Symbol;Acc:HGNC:51936]	+	gene	Name match	0	0.00453487	0.040331	-2.54579	-3.20183	-3.47295	0.142079	-0.792232	-1.25842	-2.15047	-0.0912372	-0.601941	-2.76382	-1.84012	NaN	-4.33848	NaN	-2.60826	-2.62563	NaN
TRNP1	1	26993707	27000898	+	TRNP1	ENSG00000253368	TMF1-regulated nuclear protein 1 [Source:HGNC Symbol;Acc:HGNC:34348]	+	gene	Name match	0	0.00061192	0.00847954	2.17297	NaN	-3.14228	-3.2277	-3.19853	-3.57162	-3.40476	-1.945	-3.4412	-1.75509	-3.83139	0.877775	-3.52239	-0.762542	-1.89909	-1.61689	-3.20375
CHCHD3P3	1	27200834	27201473	-	CHCHD3P3	ENSG00000214973	coiled-coil-helix-coiled-coil-helix domain containing 3 pseudogene 3 [Source:HGNC Symbol;Acc:HGNC:44699]	-	gene	Name match	0	0.000433789	0.00647936	-1.14773	1.98794	2.42901	3.08804	2.68843	3.00902	3.16653	3.41183	3.26419	3.56484	3.23246	1.43382	1.61862	0.989428	1.61187	2.43581	2.08566
NPM1P39	1	27206930	27207796	+	NPM1P39	ENSG00000225159	nucleophosmin 1 pseudogene 39 [Source:HGNC Symbol;Acc:HGNC:45218]	+	gene	Name match	0	0.000812615	0.0105923	-1.29261	2.26217	3.83279	4.85074	3.74037	4.74614	4.98731	4.85819	4.87656	5.18326	4.48638	1.84386	2.84172	2.32406	2.68698	3.73146	4.09326
MAP3K6	1	27355184	27366892	-	MAP3K6	ENSG00000142733	mitogen-activated protein kinase kinase kinase 6 [Source:HGNC Symbol;Acc:HGNC:6858]	-	gene	Name match	0	0.000756414	0.0100091	1.17956	1.16125	0.360398	1.09678	1.30922	0.407025	0.742586	0.991532	0.371164	0.337628	0.562296	2.27926	2.20465	2.1637	2.31612	0.433011	0.725357
AL020997.1	1	27739091	27739439	+	AL020997.1	ENSG00000231344	No description	+	gene	Name match	0	0.00144236	0.0167092	-1.58745	0.308193	-0.377965	0.121584	0.805249	0.0995908	0.862054	0.266779	0.986081	0.553551	-0.107709	-1.01326	-1.2435	-1.72069	-0.776318	NaN	-0.965498
PPP1R8	1	27830778	27851676	+	PPP1R8	ENSG00000117751	protein phosphatase 1 regulatory subunit 8 [Source:HGNC Symbol;Acc:HGNC:9296]	+	gene	Name match	0	0.00481372	0.0421904	-0.752559	3.18305	3.83215	4.37553	3.77134	4.43934	4.68478	4.62213	4.47498	4.71317	4.27685	3.57277	3.01096	2.75327	3.56559	3.55701	3.83696
THEMIS2	1	27872543	27886685	+	THEMIS2	ENSG00000130775	thymocyte selection associated family member 2 [Source:HGNC Symbol;Acc:HGNC:16839]	+	gene	Name match	0	0.00556944	0.0470188	1.06699	6.03069	5.14661	5.04254	4.64954	4.43338	3.40083	4.36501	4.31845	4.12389	4.73633	6.10768	5.92062	6.38786	5.63428	5.85054	4.56875
RPA2	1	27891524	27914746	-	RPA2	ENSG00000117748	replication protein A2 [Source:HGNC Symbol;Acc:HGNC:10290]	-	gene	Name match	0	7.6311e-06	0.000245754	-1.27157	4.17031	4.48772	5.16835	4.52641	4.6908	5.40086	4.93083	4.91317	5.23275	4.8734	2.91383	3.08214	3.13929	3.91438	4.21933	3.17175
SMPDL3B	1	27934993	27959157	+	SMPDL3B	ENSG00000130768	sphingomyelin phosphodiesterase acid like 3B [Source:HGNC Symbol;Acc:HGNC:21416]	+	gene	Name match	0	0.000603309	0.00838002	-1.33275	-0.87246	0.210056	1.10358	0.689136	1.60146	1.09644	1.08018	1.77416	1.22005	0.91758	-1.9488	-0.931116	-1.48631	0.11596	0.0781345	0.134585
SPCS2P4	1	28095742	28096422	-	SPCS2P4	ENSG00000228589	signal peptidase complex subunit 2 pseudogene 4 [Source:HGNC Symbol;Acc:HGNC:45237]	-	gene	Name match	0	0.000164002	0.00297855	-1.10877	3.51369	3.6947	4.41768	4.01075	4.33156	4.44679	4.64418	4.51182	4.46827	4.23945	3.27024	2.90755	2.14777	3.08707	3.53467	2.9576
DNAJC8	1	28199456	28233025	-	DNAJC8	ENSG00000126698	DnaJ heat shock protein family (Hsp40) member C8 [Source:HGNC Symbol;Acc:HGNC:15470]	-	gene	Name match	0	0.000345837	0.00538822	-0.94244	4.15272	4.48715	5.66111	4.63191	5.02364	5.1079	5.38403	5.11512	5.41167	5.05158	4.20006	3.61962	3.54569	3.86281	4.32346	4.25813
ATP5IF1	1	28236109	28246906	+	null					Not found	0	3.91488e-06	0.000141196	-1.18666	5.17775	4.99756	5.6378	4.87738	4.91716	5.42289	5.35287	5.59068	5.46117	5.5539	3.66296	3.73385	3.91287	4.54213	4.05424	4.19615
AL353622.1	1	28239509	28241453	-	AL353622.1	ENSG00000270605	No description	-	gene	Name match	0	0.000228388	0.00387099	1.35911	0.255987	0.748425	1.83951	0.980782	1.62112	1.38358	0.572579	0.488501	0.534512	1.23582	0.678196	2.25912	1.52876	3.40628	1.51445	2.90299
RCC1	1	28505943	28539300	+	RCC1	ENSG00000180198	regulator of chromosome condensation 1 [Source:HGNC Symbol;Acc:HGNC:1913]	+	gene	Name match	0	3.94419e-06	0.000142165	-1.33201	3.13653	4.0522	5.11643	4.07295	4.99883	5.18865	5.12444	4.94386	5.26529	4.5809	3.13837	2.86748	2.97651	3.51149	3.26153	3.84771
SNHG3	1	28505980	28510892	+	SNHG3	ENSG00000242125	small nucleolar RNA host gene 3 [Source:HGNC Symbol;Acc:HGNC:10118]	+	gene	Name match	0	0.00566461	0.0476287	-0.837366	3.71084	4.54294	5.43119	4.812	5.69981	5.82232	5.87291	5.97983	5.52786	5.14725	3.43665	4.02658	4.13329	5.15619	4.34272	4.81218
PRDX3P2	1	28526318	28527227	-	PRDX3P2	ENSG00000231468	peroxiredoxin 3 pseudogene 2 [Source:HGNC Symbol;Acc:HGNC:39265]	-	gene	Name match	0	0.000169402	0.00305673	-2.09924	-0.499752	-0.600948	-0.686362	0.302158	0.12172	-0.225999	-0.126129	-0.0697923	0.260179	-0.138046	NaN	-4.63641	-1.52863	-1.32123	-1.33859	NaN
AL513497.1	1	28544460	28546542	+	AL513497.1	ENSG00000279443	No description	+	gene	Name match	0	0.00191023	0.0208038	-1.61724	-2.68421	-0.839852	-0.625705	-1.53765	0.133662	-0.21781	-0.351227	0.0915266	0.723421	-1.79199	NaN	-2.49894	-2.97613	-2.67561	-1.52305	-1.16435
RAB42	1	28592200	28595443	+	RAB42	ENSG00000188060	RAB42, member RAS oncogene family [Source:HGNC Symbol;Acc:HGNC:28702]	+	gene	Name match	0	0.000145208	0.00269565	-3.30337	-3.34801	-2.81178	-1.45662	2.99527	-1.81965	-0.181174	-0.70137	-0.963855	-1.45058	-0.0166791	NaN	-3.02524	-3.37689	-2.9471	-3.77181	-2.24319
AL138785.1	1	28982278	28982608	-	AL138785.1	ENSG00000225616	No description	-	gene	Name match	0	0.000445765	0.0066114	-1.09984	5.04992	5.88496	6.85936	5.27396	5.74415	5.98284	5.75068	5.92829	5.5334	6.40451	4.52257	4.24228	4.87141	5.09709	4.85561	4.58339
MECR	1	29192873	29230942	-	MECR	ENSG00000116353	mitochondrial trans-2-enoyl-CoA reductase [Source:HGNC Symbol;Acc:HGNC:19691]	-	gene	Name match	0	0.00111294	0.0136261	-1.28205	0.325697	1.42942	2.76743	1.63689	2.33722	2.72101	2.35811	2.58102	2.54131	2.04586	-1.69619	0.557762	0.0369476	1.58639	1.06653	1.36694
AL590729.1	1	29223933	29224816	+	AL590729.1	ENSG00000237934	No description	+	gene	Name match	0	0.00564513	0.0475037	1.73653	NaN	-2.09327	-3.76365	-2.41256	-2.20068	-1.35575	-1.61845	-0.977155	-2.38415	-2.63037	1.07879	0.410423	-1.11407	-2.22859	-2.83092	-2.00273
MATN1	1	30711277	30723587	-	MATN1	ENSG00000162510	matrilin 1, cartilage matrix protein [Source:HGNC Symbol;Acc:HGNC:6907]	-	gene	Name match	0	0.000337936	0.00530175	1.26223	-2.60667	-1.9847	-2.37824	-1.79498	-1.36628	-1.01689	-1.5379	-0.917973	-1.61847	-1.63728	0.434451	-1.2469	-0.157503	-1.2969	-0.445506	-0.761714
MATN1-AS1	1	30718504	30726827	+	MATN1-AS1	ENSG00000186056	MATN1 antisense RNA 1 [Source:HGNC Symbol;Acc:HGNC:40364]	+	gene	Name match	0	6.64801e-05	0.00143228	1.23619	-1.41178	-1.53606	-1.29027	-0.680262	-0.739685	-0.644216	-0.67559	-0.0887387	-1.57168	-0.138614	0.413607	-0.117392	0.336942	0.316937	0.678989	0.262058
MIR4420	1	30739156	30739232	-	MIR4420	ENSG00000264773	microRNA 4420 [Source:HGNC Symbol;Acc:HGNC:41772]	-	gene	Name match	0	0.000595478	0.00828892	1.89916	3.48849	2.5393	0.716918	2.70544	2.8104	0.954888	3.18404	2.24038	0.511456	1.26523	4.33696	4.32911	5.3665	3.60561	3.52412	2.3523
NKAIN1	1	31179745	31239554	-	NKAIN1	ENSG00000084628	sodium/potassium transporting ATPase interacting 1 [Source:HGNC Symbol;Acc:HGNC:25743]	-	gene	Name match	0	0.000791143	0.0103608	-5.97029	NaN	-6.06033	-4.14574	-5.37961	-1.8458	-6.32281	NaN	-3.77428	-0.420464	NaN	NaN	NaN	NaN	NaN	NaN	NaN
SNRNP40	1	31259568	31296782	-	SNRNP40	ENSG00000060688	small nuclear ribonucleoprotein U5 subunit 40 [Source:HGNC Symbol;Acc:HGNC:30857]	-	gene	Name match	0	1.13607e-05	0.000339917	-1.17798	2.44777	2.8075	3.94922	3.14955	3.47829	3.80924	3.70121	3.63153	3.93995	3.52419	2.08147	2.13103	2.05211	2.49271	2.10275	2.29273
FABP3	1	31365625	31376850	-	FABP3	ENSG00000121769	fatty acid binding protein 3 [Source:HGNC Symbol;Acc:HGNC:3557]	-	gene	Name match	0	0.000567097	0.00800133	-3.77353	-2.24754	-2.9337	-2.28215	4.74514	-3.0411	0.742421	0.241561	-1.23262	-0.561608	1.90424	NaN	-2.79923	-1.69146	-1.33205	-2.67134	-1.52123
LINC01226	1	31506226	31583306	+	LINC01226	ENSG00000284543	long intergenic non-protein coding RNA 1226 [Source:HGNC Symbol;Acc:HGNC:49678]	+	gene	Name match	0	0.0054344	0.0460942	-2.08519	-5.18841	-2.49606	-0.312284	-3.40031	0.787091	-4.45898	-1.94032	-1.40795	-3.31745	-2.00567	NaN	-2.97457	-3.53922	-4.21634	-4.61221	-2.6141
PEF1	1	31629862	31644896	-	PEF1	ENSG00000162517	penta-EF-hand domain containing 1 [Source:HGNC Symbol;Acc:HGNC:30009]	-	gene	Name match	0	0.00447439	0.0398961	-0.801434	4.31563	4.62066	5.19	4.06635	4.36569	4.40571	4.2748	4.4241	4.71895	4.21527	3.1833	3.4329	3.32661	3.59864	4.17637	3.70411
ADGRB2	1	31727117	31764893	-	ADGRB2	ENSG00000121753	adhesion G protein-coupled receptor B2 [Source:HGNC Symbol;Acc:HGNC:944]	-	gene	Name match	0	0.000342109	0.00534861	1.71326	-5.58086	-4.43694	-4.06292	-3.2968	-4.95939	-4.5295	-7.37716	-3.03542	-4.40589	-2.68864	-2.16534	-2.4445	-1.9093	-2.81737	-3.58962	-1.98008
SPOCD1	1	31790422	31816051	-	SPOCD1	ENSG00000134668	SPOC domain containing 1 [Source:HGNC Symbol;Acc:HGNC:26338]	-	gene	Name match	0	0.00202666	0.0218276	2.59444	-5.45031	-6.3064	-7.39181	0.188099	-7.4138	-2.39895	-1.33972	-3.28339	-3.59727	-5.25853	0.0355903	-1.98211	-1.4792	-3.74128	1.34182	1.29688
AL136115.1	1	31933020	31933975	+	AL136115.1	ENSG00000228634	No description	+	gene	Name match	0	0.00494496	0.0429873	2.12102	-0.451389	-1.52987	NaN	NaN	-2.63727	-2.79235	NaN	-3.82878	NaN	-1.89704	0.00476687	-0.935971	-0.965698	-1.34326	0.48738	-0.269401
DCDC2B	1	32209094	32216196	+	DCDC2B	ENSG00000222046	doublecortin domain containing 2B [Source:HGNC Symbol;Acc:HGNC:32576]	+	gene	Name match	0	0.000918674	0.0116789	1.20853	0.135153	-0.296433	-0.381846	-0.748985	-0.403839	-0.360974	-0.569227	-0.0389583	-1.03091	0.123401	0.373129	0.570746	1.18027	1.32628	-0.629685	1.25739
EIF3I	1	32221928	32231604	+	EIF3I	ENSG00000084623	eukaryotic translation initiation factor 3 subunit I [Source:HGNC Symbol;Acc:HGNC:3272]	+	gene	Name match	0	0.000173629	0.00311195	-1.00399	5.23891	5.83112	7.15935	5.91482	6.31611	6.67509	6.48678	6.54171	6.58588	6.31977	5.1119	4.65332	5.19318	5.48748	5.51867	5.44139
FAM167B	1	32247233	32248856	+	FAM167B	ENSG00000183615	family with sequence similarity 167 member B [Source:HGNC Symbol;Acc:HGNC:28133]	+	gene	Name match	0	4.96447e-05	0.00112844	-3.09396	-1.53013	-3.38621	-0.564732	2.2487	-0.793176	-0.256373	0.883025	-0.3632	0.532368	1.15351	NaN	-1.92982	NaN	-2.1996	NaN	-2.12574
LCK	1	32251239	32286165	+	LCK	ENSG00000182866	LCK proto-oncogene, Src family tyrosine kinase [Source:HGNC Symbol;Acc:HGNC:6524]	+	gene	Name match	0	0.00072732	0.00972258	2.21351	-2.628	-0.0511199	1.01547	1.42545	-0.836598	-3.89856	-0.379904	-0.847539	-0.283102	3.52899	2.52304	3.60079	3.38752	3.467	1.34052	3.01288
TSSK3	1	32351521	32364312	+	TSSK3	ENSG00000162526	testis specific serine kinase 3 [Source:HGNC Symbol;Acc:HGNC:15473]	+	gene	Name match	0	0.0024072	0.024948	0.82493	1.81777	2.15497	2.02247	1.51871	2.05416	1.97605	1.87283	2.17533	1.65049	1.81835	2.16934	2.7668	2.77877	3.05559	2.30019	2.65847
RBBP4	1	32651142	32686211	+	RBBP4	ENSG00000162521	RB binding protein 4, chromatin remodeling factor [Source:HGNC Symbol;Acc:HGNC:9887]	+	gene	Name match	0	0.000579748	0.00812007	-0.849957	3.05788	3.7257	4.3667	3.8257	4.43146	4.5512	4.46921	4.37028	4.56674	4.2573	3.05757	3.00286	2.78169	3.4222	3.31585	3.72406
AK2	1	33007940	33080996	-	AK2	ENSG00000004455	adenylate kinase 2 [Source:HGNC Symbol;Acc:HGNC:362]	-	gene	Name match	0	3.30027e-07	1.81048e-05	-1.34586	3.4278	4.39827	5.33461	4.5912	5.1295	5.10961	5.33969	5.14046	5.33565	5.06213	3.2586	3.30185	3.34481	3.76161	3.59106	3.63174
AZIN2	1	33081104	33120530	+	AZIN2	ENSG00000142920	antizyme inhibitor 2 [Source:HGNC Symbol;Acc:HGNC:29957]	+	gene	Name match	0	0.000989103	0.0123836	1.51807	-4.92398	-3.02518	-3.58008	-2.19246	-2.71755	-5.45759	-2.49147	-2.85017	-3.23805	-2.05978	-0.544995	-1.31917	-1.5266	-2.0825	-3.17786	-1.90489
AL662907.1	1	33141871	33143230	-	AL662907.1	ENSG00000278997	No description	-	gene	Name match	0	0.000266932	0.00438733	1.7102	-2.06915	-2.11788	-4.01065	-1.78509	-1.57321	-2.38036	-1.54353	-2.4168	-3.21611	-1.70745	-2.97557	-0.398455	-0.43507	0.365711	-1.07792	-0.549294
TRIM62	1	33145402	33182059	-	TRIM62	ENSG00000116525	tripartite motif containing 62 [Source:HGNC Symbol;Acc:HGNC:25574]	-	gene	Name match	0	9.80534e-08	6.38207e-06	1.46967	-0.348902	0.728872	1.15161	0.70781	1.20999	0.702459	0.154781	0.701866	0.718733	0.76601	2.35661	1.69641	2.22072	2.16059	1.99123	1.8154
AL662907.2	1	33162851	33166298	+	AL662907.2	ENSG00000279179	No description	+	gene	Name match	0	3.71515e-06	0.000135408	1.78082	-2.53684	-1.80796	-2.44591	-2.12724	-1.98248	-2.82943	-1.95968	-1.86587	-3.38834	-1.82721	-0.732756	-0.155646	0.260252	-1.04516	-1.17214	-1.10003
GJA4	1	34792998	34795747	+	GJA4	ENSG00000187513	gap junction protein alpha 4 [Source:HGNC Symbol;Acc:HGNC:4278]	+	gene	Name match	0	0.000108247	0.00211601	-2.90269	-0.530966	-1.09159	-0.0250043	2.74563	-2.56157	2.09071	0.752459	0.947357	0.714392	-0.891726	NaN	-2.54209	-5.01928	-2.07491	-2.82924	-0.376564
AC114490.1	1	34975699	34978706	-	AC114490.1	ENSG00000241014	No description	-	gene	Name match	0	0.00533433	0.045436	0.92265	-1.31925	0.330197	0.47106	0.549778	0.816798	0.121155	0.305914	0.607138	0.0393215	1.02518	0.639409	0.984667	1.01444	1.94269	0.449597	1.59971
AC114490.2	1	34981533	35031741	-	AC114490.2	ENSG00000271741	No description	-	gene	Name match	0	0.00406469	0.0372278	0.713631	2.82303	3.61449	2.83458	3.73219	3.66638	3.66575	3.74887	3.51098	3.54114	3.84732	4.32005	3.8555	4.43487	4.2511	3.74791	4.04991
TMEM35B	1	34981535	34985353	-	TMEM35B	ENSG00000243749	transmembrane protein 35B [Source:HGNC Symbol;Acc:HGNC:40021]	-	gene	Name match	0	0.00375572	0.035079	-0.814671	3.22858	4.18243	4.10087	4.44295	3.95858	4.13792	4.30264	3.87965	4.19953	4.33803	3.5394	2.84681	3.0477	3.63977	2.95859	2.896
ZMYM6	1	34986165	35031968	-	ZMYM6	ENSG00000163867	zinc finger MYM-type containing 6 [Source:HGNC Symbol;Acc:HGNC:13050]	-	gene	Name match	0	4.31708e-06	0.000152772	1.08301	1.51933	2.27211	1.89579	2.26496	2.42308	2.28538	2.31647	2.34148	2.16916	2.51523	3.49868	2.92643	3.45385	3.05063	2.85388	3.2089
TFAP2E	1	35573370	35595328	+	TFAP2E	ENSG00000116819	transcription factor AP-2 epsilon [Source:HGNC Symbol;Acc:HGNC:30774]	+	gene	Name match	0	0.000158264	0.00289405	1.12393	-0.71461	0.370413	0.551786	0.737628	0.263007	0.195395	0.211554	0.221241	-0.113107	0.090703	1.7124	0.956087	1.3269	1.39497	1.02509	0.91628
PSMB2	1	35599544	35641844	-	PSMB2	ENSG00000126067	proteasome subunit beta 2 [Source:HGNC Symbol;Acc:HGNC:9539]	-	gene	Name match	0	0.00015785	0.00288738	-1.01718	3.41295	3.86177	4.91736	3.97167	4.4377	4.50942	4.53347	4.47785	4.65073	4.10412	3.03763	3.15007	2.87917	2.97597	3.85797	3.01205
CLSPN	1	35720218	35769967	-	CLSPN	ENSG00000092853	claspin [Source:HGNC Symbol;Acc:HGNC:19715]	-	gene	Name match	0	8.64611e-16	2.89739e-13	-3.76033	1.45163	2.01911	1.21623	2.05551	2.91758	3.03674	2.5042	2.64154	3.21787	2.53761	-4.96785	-0.48844	-2.58782	-0.986753	-1.67789	-1.24202
AL354864.1	1	35739389	35743576	+	AL354864.1	ENSG00000232335	No description	+	gene	Name match	0	5.89412e-08	4.08576e-06	-3.17429	1.32499	1.69542	0.909563	1.64532	2.82617	2.86178	2.32778	2.45094	3.038	2.52397	-1.64032	0.244917	NaN	-1.14034	-0.420738	NaN
AGO1	1	35869808	35930528	+	AGO1	ENSG00000092847	argonaute 1, RISC catalytic component [Source:HGNC Symbol;Acc:HGNC:3262]	+	gene	Name match	0	0.00281495	0.0281274	0.710304	1.38625	1.84305	1.43344	2.31042	2.24658	2.61705	2.3343	2.44487	2.16749	2.2962	2.9085	2.38329	2.99157	2.84252	2.45888	2.74538
AL138787.1	1	36080066	36084026	-	AL138787.1	ENSG00000232862	No description	-	gene	Name match	0	0.000799153	0.0104494	2.8919	NaN	NaN	NaN	-5.54421	-5.33233	-5.48741	NaN	-5.52385	-4.5158	NaN	NaN	-3.76854	-1.81276	-4.36025	NaN	-2.08999
TEKT2	1	36084075	36088275	+	TEKT2	ENSG00000092850	tektin 2 [Source:HGNC Symbol;Acc:HGNC:11725]	+	gene	Name match	0	0.000499799	0.00723352	1.60529	-2.87262	-0.511475	0.972477	-2.19999	0.259812	-0.518699	-0.451694	0.0682996	0.719186	-0.169879	-0.0565701	1.29815	0.0984953	2.03563	0.629576	2.45776
MAP7D1	1	36155579	36180849	+	MAP7D1	ENSG00000116871	MAP7 domain containing 1 [Source:HGNC Symbol;Acc:HGNC:25514]	+	gene	Name match	0	0.00293878	0.0290382	0.75842	3.98387	4.12802	4.77213	4.36706	4.33763	4.12869	4.17514	4.13085	4.44505	4.16251	5.34143	4.56395	5.50112	4.81152	4.57309	4.36565
MRPS15	1	36455718	36464437	-	MRPS15	ENSG00000116898	mitochondrial ribosomal protein S15 [Source:HGNC Symbol;Acc:HGNC:14504]	-	gene	Name match	0	0.00078251	0.0102707	-0.934891	3.13424	3.7057	4.82928	3.55294	4.04813	4.50143	4.27971	4.28649	4.38914	3.97499	2.79441	2.89184	3.01752	3.53255	3.30552	2.774
RSPO1	1	37611350	37634923	-	RSPO1	ENSG00000169218	R-spondin 1 [Source:HGNC Symbol;Acc:HGNC:21679]	-	gene	Name match	0	0.000437458	0.00652781	-6.1299	-2.03029	-2.93884	NaN	-4.10613	NaN	NaN	-1.00459	-2.5008	NaN	-4.47594	NaN	NaN	NaN	NaN	NaN	NaN
CDCA8	1	37692418	37709719	+	CDCA8	ENSG00000134690	cell division cycle associated 8 [Source:HGNC Symbol;Acc:HGNC:14629]	+	gene	Name match	0	2.70428e-33	7.92948e-30	-4.6982	3.57303	3.36673	3.99631	3.63325	4.01843	4.53974	4.0848	3.94895	4.4264	4.11562	-2.83589	-0.241702	-1.54332	-0.833411	-0.183348	-1.02259
SF3A3	1	37956975	37990921	-	SF3A3	ENSG00000183431	splicing factor 3a subunit 3 [Source:HGNC Symbol;Acc:HGNC:10767]	-	gene	Name match	0	0.00567142	0.0476565	-0.681531	3.76498	3.94414	4.83057	4.13224	4.6916	4.96702	4.88449	4.66674	4.93025	4.52286	3.9747	3.36867	3.42111	4.12472	3.77186	3.88415
RNU6-510P	1	37991462	37991569	+	RNU6-510P	ENSG00000212541	RNA, U6 small nuclear 510, pseudogene [Source:HGNC Symbol;Acc:HGNC:47473]	+	gene	Name match	0	0.00457248	0.0405794	2.2117	-0.999611	-0.270732	NaN	NaN	NaN	0.0517494	-1.21095	-1.56965	-1.56161	NaN	NaN	0.185659	-0.0284935	0.178912	1.57659	1.7267
UTP11	1	38009258	38024824	+	UTP11	ENSG00000183520	UTP11, small subunit processome component [Source:HGNC Symbol;Acc:HGNC:24329]	+	gene	Name match	0	0.000179202	0.00319038	-1.14176	1.85688	2.3138	3.55492	2.64205	3.23489	3.59345	3.51596	3.24329	3.6594	2.88923	2.23245	1.38152	1.47719	1.90467	2.25759	1.75213
AL354702.1	1	38708931	38710890	+	AL354702.1	ENSG00000215895	No description	+	gene	Name match	0	0.00420562	0.0381433	-1.44658	-0.859433	-0.408088	0.294994	0.620549	0.963673	0.943248	1.67339	1.02996	0.826497	-0.597263	0.404078	-0.763431	-1.40289	-2.78045	-1.0202	-1.77698
MYCBP	1	38862964	38874105	-	MYCBP	ENSG00000214114	MYC binding protein [Source:HGNC Symbol;Acc:HGNC:7554]	-	gene	Name match	0	1.34603e-07	8.35786e-06	-1.44118	3.9087	3.77586	3.69818	3.60392	3.59527	3.85197	3.84954	3.54215	4.03964	3.89485	1.74709	2.0799	2.09365	2.45541	2.50356	2.54738
GJA9-MYCBP	1	38864501	38881617	-	null					Not found	0	2.21762e-06	8.83494e-05	-1.33571	2.22304	2.20119	2.0082	2.02958	2.08512	2.31656	2.16729	2.01841	2.51813	2.44655	0.811551	0.544407	0.551579	0.748258	1.12424	0.885307
NDUFS5	1	39026318	39034636	+	NDUFS5	ENSG00000168653	NADH:ubiquinone oxidoreductase subunit S5 [Source:HGNC Symbol;Acc:HGNC:7712]	+	gene	Name match	0	0.000332301	0.00523575	-1.08749	5.94033	5.92722	8.04302	6.84656	6.96347	7.22102	6.88366	7.33038	7.37195	6.77161	5.79522	5.4017	5.59991	5.91258	6.31825	5.81317
MACF1	1	39081316	39487177	+	MACF1	ENSG00000127603	microtubule-actin crosslinking factor 1 [Source:HGNC Symbol;Acc:HGNC:13664]	+	gene	Name match	0	0.00518453	0.0445744	0.721031	2.49881	3.19032	1.84201	3.16448	3.45535	3.4911	2.59231	2.88164	2.87156	3.06044	3.40972	3.89736	3.11682	3.61768	3.39212	3.92727
AL442071.1	1	39249838	39257649	-	AL442071.1	ENSG00000226438	No description	-	gene	Name match	0	0.00106891	0.0131726	1.47531	-1.04692	-0.318038	NaN	-1.37429	0.252628	-0.202007	-1.25826	-0.616957	-0.230402	-0.00713909	0.309704	1.37714	0.509163	0.394641	0.529282	0.989732
BMP8A	1	39491646	39525935	+	BMP8A	ENSG00000183682	bone morphogenetic protein 8a [Source:HGNC Symbol;Acc:HGNC:21650]	+	gene	Name match	0	0.00120119	0.0144728	1.25447	-1.79931	-0.848041	-0.325772	-0.915788	-0.762802	-1.25491	-0.657015	-0.954315	-1.94627	-1.87057	0.0312391	0.179507	-0.140139	1.08375	-0.486148	-0.757501
PPIEL	1	39522280	39559671	-	PPIEL	ENSG00000243970	peptidylprolyl isomerase E like pseudogene [Source:HGNC Symbol;Acc:HGNC:33195]	-	gene	Name match	0	4.92314e-08	3.48266e-06	1.53436	0.306461	0.914033	1.07255	1.115	1.10302	1.01342	1.00511	0.874981	0.635758	0.910368	1.24027	2.41895	2.21213	3.17224	1.73582	2.58478
BMP8B	1	39757182	39788861	-	BMP8B	ENSG00000116985	bone morphogenetic protein 8b [Source:HGNC Symbol;Acc:HGNC:1075]	-	gene	Name match	0	0.001484	0.0170918	1.08139	-0.213353	-0.773981	-1.55127	-0.0481784	-0.649213	0.412523	-0.691479	-0.281995	-0.24772	-0.0451847	1.52034	-0.340673	0.163403	0.827667	0.555491	0.658951
AL033527.6	1	39779969	39781418	+	null					Not found	0	0.000146668	0.00272017	4.94271	-3.49502	NaN	NaN	NaN	NaN	NaN	NaN	-5.06506	NaN	NaN	1.27099	NaN	-4.5239	-1.90146	NaN	-2.28329
MYCL	1	39895426	39902256	-	MYCL	ENSG00000116990	MYCL proto-oncogene, bHLH transcription factor [Source:HGNC Symbol;Acc:HGNC:7555]	-	gene	Name match	0	1.18725e-06	5.23499e-05	2.479	-1.46304	-1.29806	-3.2066	0.659993	-2.6071	-2.62467	-1.00695	-1.66111	-1.18176	-0.298024	2.39483	-0.732962	1.1954	1.67606	1.4933	0.166764
AL033527.2	1	39897745	39899098	+	AL033527.2	ENSG00000236546	No description	+	gene	Name match	0	5.88544e-05	0.00129316	3.0381	NaN	-3.13239	-3.21781	-0.364216	NaN	NaN	-2.07261	-2.84635	-2.10134	-1.49957	2.57216	-1.676	0.357773	-0.360821	-0.285073	-1.64954
ZMPSTE24	1	40258107	40294184	+	ZMPSTE24	ENSG00000084073	zinc metallopeptidase STE24 [Source:HGNC Symbol;Acc:HGNC:12877]	+	gene	Name match	0	2.0849e-07	1.2178e-05	-1.53873	3.55453	2.94373	3.25444	3.63615	3.37998	3.92794	3.83021	3.54511	3.91433	3.40898	0.916711	1.94796	1.5605	1.91264	2.51195	2.21823
AL031985.1	1	40364766	40365183	+	AL031985.1	ENSG00000213172	No description	+	gene	Name match	0	6.90875e-08	4.67309e-06	5.72718	NaN	NaN	NaN	-3.54249	NaN	NaN	NaN	NaN	NaN	NaN	NaN	1.43482	1.1065	-0.358522	-2.37588	-2.5477
KCNQ4	1	40783814	40840452	+	KCNQ4	ENSG00000117013	potassium voltage-gated channel subfamily Q member 4 [Source:HGNC Symbol;Acc:HGNC:6298]	+	gene	Name match	0	0.00466652	0.0412268	-1.68535	-2.17184	-2.44296	-1.4129	1.20738	-0.743016	-0.483053	-0.249327	-0.372649	-0.0835857	-1.52063	NaN	-2.26897	-2.37065	-4.16324	-2.59564	-0.767462
CITED4	1	40861051	40862366	-	CITED4	ENSG00000179862	Cbp/p300 interacting transactivator with Glu/Asp rich carboxy-terminal domain 4 [Source:HGNC Symbol;Acc:HGNC:18696]	-	gene	Name match	0	8.58338e-10	1.02518e-07	-2.56902	4.28208	4.09376	3.89788	3.86901	3.26273	2.94719	3.47661	2.90011	3.35097	4.25488	0.656844	1.24536	1.66823	1.15682	1.29146	-0.24809
CTPS1	1	40979335	41012565	+	CTPS1	ENSG00000171793	CTP synthase 1 [Source:HGNC Symbol;Acc:HGNC:2519]	+	gene	Name match	0	1.01324e-07	6.58037e-06	-1.7395	0.590228	1.60923	3.05892	1.65353	2.90764	2.67124	2.44692	2.5764	2.8786	2.18265	0.264276	0.945723	0.317066	0.411949	0.170915	0.776705
SCMH1	1	41027200	41242154	-	SCMH1	ENSG00000010803	sex comb on midleg homolog 1 (Drosophila) [Source:HGNC Symbol;Acc:HGNC:19003]	-	gene	Name match	0	0.000379846	0.00580213	-1.05688	2.07545	2.93349	4.20642	2.95764	4.06951	3.18919	3.53776	3.39193	3.58246	3.46733	1.90017	2.16711	1.91612	2.38504	2.1495	2.86122
HIVEP3	1	41506365	42035925	-	HIVEP3	ENSG00000127124	human immunodeficiency virus type I enhancer binding protein 3 [Source:HGNC Symbol;Acc:HGNC:13561]	-	gene	Name match	0	1.39695e-05	0.000400601	1.4126	-2.17686	-0.569076	-0.318009	0.0435739	0.209425	-0.728922	-0.254038	-0.618319	-0.255181	-0.1953	1.58483	0.405606	1.42928	0.0654357	0.852083	0.180925
AC119676.1	1	41585306	41628816	-	null					Not found	0	0.00548812	0.0464826	2.37507	NaN	NaN	NaN	NaN	0.036899	-1.11818	NaN	NaN	NaN	-0.80783	NaN	0.278768	0.386544	0.59395	0.991626	-0.180192
PPIH	1	42658425	42676758	+	PPIH	ENSG00000171960	peptidylprolyl isomerase H [Source:HGNC Symbol;Acc:HGNC:14651]	+	gene	Name match	0	1.20369e-07	7.61479e-06	-1.71928	3.06678	3.89519	5.42449	3.9932	4.77571	4.89574	4.67926	4.72418	4.98975	4.623	1.89217	2.5985	2.78513	3.143	3.07403	2.79309
AC098484.4	1	42658687	42682160	-	null					Not found	0	0.000103151	0.00203431	-1.22831	0.889499	1.44329	2.73011	1.57069	2.30055	2.60599	2.11112	2.34499	2.62448	2.33786	0.139204	0.842727	0.99812	0.968486	0.76268	0.971952
YBX1	1	42682427	42702349	+	YBX1	ENSG00000065978	Y-box binding protein 1 [Source:HGNC Symbol;Acc:HGNC:8014]	+	gene	Name match	0	0.00037294	0.00571484	-0.932584	6.30032	7.07036	8.31279	7.34506	7.74371	7.94572	7.94866	7.81461	7.97162	7.70078	6.47944	6.3256	6.65671	6.55857	7.0318	6.62302
SLC2A1	1	42925375	42959176	-	SLC2A1	ENSG00000117394	solute carrier family 2 member 1 [Source:HGNC Symbol;Acc:HGNC:11005]	-	gene	Name match	0	0.00155883	0.0177619	-0.899229	2.99035	2.62488	2.79472	2.75349	3.51747	3.62967	3.70556	3.88408	3.86937	3.92335	2.35731	2.32272	2.18949	1.98853	2.88057	2.58868
EBNA1BP2	1	43164175	43270936	-	EBNA1BP2	ENSG00000117395	EBNA1 binding protein 2 [Source:HGNC Symbol;Acc:HGNC:15531]	-	gene	Name match	0	1.47486e-05	0.000418038	-1.38005	2.2926	3.3532	4.92542	3.55663	4.20348	4.55803	4.38068	4.27971	4.37963	4.02627	2.02808	2.55357	2.09825	3.1111	2.5941	3.03048
CDC20	1	43358955	43363203	+	CDC20	ENSG00000117399	cell division cycle 20 [Source:HGNC Symbol;Acc:HGNC:1723]	+	gene	Name match	0	1.01394e-26	1.32137e-23	-5.76808	4.27211	4.29373	5.43233	4.56961	4.61143	5.08283	4.90525	4.78195	5.07763	4.96115	-0.389188	-2.12639	NaN	-1.47418	0.292733	-0.9753
SZT2	1	43389882	43454247	+	SZT2	ENSG00000198198	SZT2, KICSTOR complex subunit [Source:HGNC Symbol;Acc:HGNC:29040]	+	gene	Name match	0	0.00489623	0.0426839	0.64136	1.98617	2.15762	2.13875	2.06081	2.39275	2.35891	2.0187	2.41277	1.86455	2.36887	2.71963	2.61126	2.87117	3.01155	2.27236	2.80091
SZT2-AS1	1	43447776	43448644	-	SZT2-AS1	ENSG00000229372	SZT2 antisense RNA 1 [Source:HGNC Symbol;Acc:HGNC:41225]	-	gene	Name match	0	0.000871378	0.0111868	0.912394	2.37222	2.55857	2.98302	2.86547	3.20372	2.83862	2.83626	3.08482	2.68665	2.94085	3.93887	3.54016	3.99149	3.83633	3.03207	3.32522
B4GALT2	1	43978943	43991170	+	B4GALT2	ENSG00000117411	beta-1,4-galactosyltransferase 2 [Source:HGNC Symbol;Acc:HGNC:925]	+	gene	Name match	0	3.00257e-09	3.06033e-07	-2.14477	1.15029	1.85571	3.32014	2.05194	2.92818	3.51049	2.98024	3.16521	2.96859	2.61669	0.076273	-0.534575	-0.0672573	1.02997	0.754142	1.17336
AL139220.1	1	44087958	44088477	-	AL139220.1	ENSG00000227163	No description	-	gene	Name match	0	0.00246316	0.0253711	3.92654	NaN	NaN	NaN	NaN	NaN	NaN	NaN	NaN	NaN	NaN	NaN	-3.40375	NaN	-3.67353	-1.10593	-2.27775
AL356653.1	1	44122153	44122512	-	AL356653.1	ENSG00000233514	No description	-	gene	Name match	0	1.28455e-06	5.57597e-05	-1.91221	2.65574	3.40169	5.40673	3.73911	4.63978	4.84876	4.79355	4.68774	4.84098	4.17972	1.94197	2.53616	1.98943	2.76387	3.00955	1.91573
KIF2C	1	44739818	44767767	+	KIF2C	ENSG00000142945	kinesin family member 2C [Source:HGNC Symbol;Acc:HGNC:6393]	+	gene	Name match	0	1.27769e-25	1.36234e-22	-4.52921	3.1993	3.13184	3.91648	3.31291	3.43795	4.15776	3.71043	3.39753	4.00323	3.70274	0.302166	-1.25928	-2.78378	-1.67591	-0.642642	-1.35051
PLK3	1	44800225	44805990	+	PLK3	ENSG00000173846	polo like kinase 3 [Source:HGNC Symbol;Acc:HGNC:2154]	+	gene	Name match	0	2.91658e-08	2.19002e-06	2.15118	2.97381	1.86945	1.7891	3.64953	2.49494	2.47681	3.64676	2.84704	1.83821	2.59093	4.17716	5.38822	5.80664	4.42358	4.22701	3.1961
TCTEX1D4	1	44805913	44806675	-	TCTEX1D4	ENSG00000188396	Tctex1 domain containing 4 [Source:HGNC Symbol;Acc:HGNC:32315]	-	gene	Name match	0	1.59648e-08	1.27902e-06	2.49104	-0.360831	-1.28403	-0.369442	-0.323207	-1.39144	-0.894433	-0.572171	-0.30284	-1.38226	-1.04352	0.665641	2.74352	2.05775	1.0587	1.2795	0.491009
BTBD19	1	44808482	44815585	+	BTBD19	ENSG00000222009	BTB domain containing 19 [Source:HGNC Symbol;Acc:HGNC:27145]	+	gene	Name match	0	1.52814e-05	0.000430433	1.82901	-0.244724	-1.59676	-1.57526	0.945752	-0.789901	0.310679	0.435002	0.512401	-0.340152	-0.605484	0.82239	2.83303	1.09478	0.486341	1.26436	1.72703
EIF2B3	1	44850522	44986722	-	EIF2B3	ENSG00000070785	eukaryotic translation initiation factor 2B subunit gamma [Source:HGNC Symbol;Acc:HGNC:3259]	-	gene	Name match	0	0.000206838	0.00357782	-1.19866	0.950035	1.90299	3.25148	2.21025	2.70416	3.04794	3.07708	3.15834	3.16293	2.47552	1.39829	1.17726	0.690855	1.7266	1.73505	1.37205
UROD	1	45012147	45015575	+	UROD	ENSG00000126088	uroporphyrinogen decarboxylase [Source:HGNC Symbol;Acc:HGNC:12591]	+	gene	Name match	0	4.27357e-09	4.12882e-07	-1.56835	4.85402	4.92963	5.97973	5.70482	5.37724	6.22934	5.74721	6.02566	5.99182	5.91571	3.29434	3.95043	3.78664	4.35774	4.04241	4.54563
OSTCP5	1	45069977	45070429	-	OSTCP5	ENSG00000234315	oligosaccharyltransferase complex subunit pseudogene 5 [Source:HGNC Symbol;Acc:HGNC:42867]	-	gene	Name match	0	5.33276e-05	0.00119913	-4.88874	NaN	-2.33921	-1.42463	-1.33657	-2.44662	-0.279765	-0.957502	-0.830776	-2.04512	-2.29135	NaN	NaN	NaN	NaN	NaN	NaN
HPDL	1	45326905	45328533	+	HPDL	ENSG00000186603	4-hydroxyphenylpyruvate dioxygenase like [Source:HGNC Symbol;Acc:HGNC:28242]	+	gene	Name match	0	2.44822e-07	1.39527e-05	-2.42382	1.08551	2.08117	3.20875	2.35308	3.06892	3.814	2.91308	3.11538	2.88983	2.84524	NaN	0.607059	-0.136022	0.585957	0.519686	0.93283
MMACHC	1	45500053	45513382	+	MMACHC	ENSG00000132763	methylmalonic aciduria (cobalamin deficiency) cblC type, with homocystinuria [Source:HGNC Symbol;Acc:HGNC:24525]	+	gene	Name match	0	2.96862e-05	0.000745255	-1.48126	1.45605	2.58107	4.54523	3.36404	3.28335	3.19417	2.91808	3.00314	3.34223	3.16836	1.34854	1.07765	1.12389	1.81735	2.2782	1.92083
PRDX1	1	45511036	45523047	-	PRDX1	ENSG00000117450	peroxiredoxin 1 [Source:HGNC Symbol;Acc:HGNC:9352]	-	gene	Name match	0	9.05691e-07	4.16902e-05	-1.56688	5.06004	6.22642	7.85507	6.89118	6.84939	6.69021	6.48936	6.57095	6.93979	6.72057	4.86207	4.69702	4.58091	5.03565	5.74699	5.19985
NASP	1	45583846	45618904	+	NASP	ENSG00000132780	nuclear autoantigenic sperm protein [Source:HGNC Symbol;Acc:HGNC:7644]	+	gene	Name match	0	8.30441e-09	7.3344e-07	-1.77449	3.32908	4.35862	5.85653	4.43097	5.47999	5.49095	5.34113	5.38663	5.5249	4.98283	2.80655	3.07881	2.73333	3.60653	3.31751	3.72362
TMEM69	1	45687214	45694443	+	TMEM69	ENSG00000159596	transmembrane protein 69 [Source:HGNC Symbol;Acc:HGNC:28035]	+	gene	Name match	0	0.00478221	0.0419769	-0.91063	1.70287	2.72794	3.8915	2.98694	3.48223	4.06236	3.33352	3.56252	3.99649	3.40923	1.88219	1.48549	2.08903	2.89442	2.79365	2.74047
RAD54L	1	46247688	46278473	+	RAD54L	ENSG00000085999	RAD54 like (S. cerevisiae) [Source:HGNC Symbol;Acc:HGNC:9826]	+	gene	Name match	0	3.73242e-18	1.64575e-15	-3.65484	1.43694	2.13411	3.62293	2.72263	3.23727	3.65457	2.74955	2.95172	3.65777	3.01719	-3.21543	-0.801819	-1.53054	-0.442438	-0.230318	-0.149749
UQCRH	1	46303631	46316776	+	UQCRH	ENSG00000173660	ubiquinol-cytochrome c reductase hinge protein [Source:HGNC Symbol;Acc:HGNC:12590]	+	gene	Name match	0	0.000474545	0.00694516	-0.989261	5.31265	5.80362	7.13345	5.98505	6.20734	6.56112	6.30064	6.46221	6.46898	6.28204	4.97439	4.98812	4.68692	4.88093	5.97402	5.34318
FAAHP1	1	46432129	46482493	+	FAAHP1	ENSG00000232022	fatty acid amide hydrolase pseudogene 1 [Source:HGNC Symbol;Acc:HGNC:50679]	+	gene	Name match	0	0.000813578	0.0106002	2.49361	NaN	-4.20468	-2.17461	-5.10893	-3.31208	-6.05212	-4.1449	-3.5036	-3.08052	-1.65431	NaN	0.0997103	-1.15508	-0.0669776	NaN	-0.866211
ATPAF1	1	46632737	46673867	-	ATPAF1	ENSG00000123472	ATP synthase mitochondrial F1 complex assembly factor 1 [Source:HGNC Symbol;Acc:HGNC:18803]	-	gene	Name match	0	2.80498e-05	0.0007121	-1.15348	2.07878	2.39262	3.35094	2.90219	3.20275	3.59782	3.2934	3.22805	3.34533	3.2534	1.26669	1.2084	1.77512	2.07268	2.32409	2.07676
LINC00853	1	47179250	47180339	+	LINC00853	ENSG00000224805	long intergenic non-protein coding RNA 853 [Source:HGNC Symbol;Acc:HGNC:43716]	+	gene	Name match	0	1.35673e-05	0.000390758	2.78556	NaN	-2.88435	-1.16241	1.04429	-1.66983	-0.561869	0.17543	-1.01335	-0.853299	-0.666562	2.06532	1.3162	-1.64211	-0.31923	3.51756	2.42051
PDZK1IP1	1	47183593	47191044	-	PDZK1IP1	ENSG00000162366	PDZK1 interacting protein 1 [Source:HGNC Symbol;Acc:HGNC:16887]	-	gene	Name match	0	3.70489e-05	0.000888469	2.46273	-1.56465	-1.68376	-0.506143	2.17487	-1.79117	0.432266	2.03137	0.782851	-0.0871148	1.32757	1.80196	1.64447	2.29183	-0.053548	4.24677	4.29734
AL135960.1	1	47225797	47230750	+	AL135960.1	ENSG00000226252	No description	+	gene	Name match	0	0.00520032	0.0446708	1.18312	-0.975506	-0.472187	-0.276188	1.52155	0.280682	1.48614	1.08093	0.954719	0.886995	0.225735	-1.54489	1.13576	1.22342	2.46552	1.86847	2.61766
STIL	1	47250139	47314147	-	STIL	ENSG00000123473	STIL, centriolar assembly protein [Source:HGNC Symbol;Acc:HGNC:10879]	-	gene	Name match	0	3.96547e-19	2.00475e-16	-3.08407	1.04232	1.39035	1.29816	2.14675	2.29639	2.57713	1.92149	2.05551	2.78555	2.1472	-2.22815	-0.965355	-1.78358	-0.839208	-1.10811	-0.729729
FOXD2	1	47436017	47440691	+	FOXD2	ENSG00000186564	forkhead box D2 [Source:HGNC Symbol;Acc:HGNC:3803]	+	gene	Name match	0	0.00104412	0.0129207	1.52806	-3.62812	-4.12163	-4.79201	-2.85596	-3.64408	-3.16172	-4.64681	-3.09862	-4.19012	-3.3368	-2.75693	-1.76478	-1.33507	-1.98393	-4.27431	-2.94363
TRABD2B	1	47760528	47996895	-	TRABD2B	ENSG00000269113	TraB domain containing 2B [Source:HGNC Symbol;Acc:HGNC:44200]	-	gene	Name match	0	0.000300412	0.00481612	-5.78002	-5.02485	-6.29597	-5.79642	-4.0303	NaN	NaN	-2.48131	-3.20258	NaN	-6.24811	NaN	NaN	NaN	NaN	NaN	NaN
SKINT1L	1	48096092	48182428	-	SKINT1L	ENSG00000242267	Skint1 like (pseudogene) [Source:HGNC Symbol;Acc:HGNC:33993]	-	gene	Name match	0	0.00150348	0.0172672	4.57149	NaN	NaN	NaN	NaN	NaN	NaN	NaN	NaN	NaN	NaN	NaN	NaN	-2.92466	-2.30221	NaN	NaN
SLC5A9	1	48222685	48248644	+	SLC5A9	ENSG00000117834	solute carrier family 5 member 9 [Source:HGNC Symbol;Acc:HGNC:22146]	+	gene	Name match	0	1.15355e-06	5.11715e-05	2.25027	-3.80665	-5.07777	-4.42622	-2.98202	-3.31071	-3.60328	-2.7956	-3.96165	-5.95361	-5.0299	-2.39113	-2.44081	-1.17257	-1.12562	-1.17156	-2.46367
AL109659.2	1	48227888	48229561	-	AL109659.2	ENSG00000272491	No description	-	gene	Name match	0	0.000289794	0.00468322	2.39118	-4.95381	-5.22493	-4.31034	-2.95925	-2.74737	-4.48741	-4.16515	-3.93889	NaN	NaN	NaN	-2.63103	-2.17533	-0.502266	-1.20768	-2.74207
SPATA6	1	48295372	48472208	-	SPATA6	ENSG00000132122	spermatogenesis associated 6 [Source:HGNC Symbol;Acc:HGNC:18309]	-	gene	Name match	0	5.42285e-06	0.000184038	1.25597	-1.73633	-0.407993	0.0525621	0.0297447	0.224449	0.343882	0.507778	0.404119	0.219518	0.072831	1.29014	1.14061	0.945277	1.32459	1.00492	1.35836
AL356968.2	1	48435967	48437223	+	AL356968.2	ENSG00000235105	No description	+	gene	Name match	0	0.000500917	0.00724254	-1.30307	1.85182	1.66412	1.59483	2.05893	2.73203	3.5221	2.94165	3.46311	3.46737	2.79084	1.53037	1.07774	0.518088	1.16159	1.91835	1.44885
FAF1	1	50437028	50960263	-	FAF1	ENSG00000185104	Fas associated factor 1 [Source:HGNC Symbol;Acc:HGNC:3578]	-	gene	Name match	0	1.72376e-05	0.000475261	-1.26353	1.65205	2.53949	3.63573	2.52436	2.99728	3.16612	2.98004	3.10078	3.40076	2.82189	0.681803	1.24312	1.34891	1.81847	1.89311	2.07763
CDKN2C	1	50960745	50974633	+	CDKN2C	ENSG00000123080	cyclin dependent kinase inhibitor 2C [Source:HGNC Symbol;Acc:HGNC:1789]	+	gene	Name match	0	2.23239e-09	2.37167e-07	-2.14692	2.48963	2.34648	3.8345	2.24685	3.04697	2.93072	2.16072	2.45492	2.70175	3.19127	0.595708	0.0518032	-0.0628137	0.282095	1.37684	0.803409
BTF3L4	1	52056125	52090716	+	BTF3L4	ENSG00000134717	basic transcription factor 3 like 4 [Source:HGNC Symbol;Acc:HGNC:30547]	+	gene	Name match	0	3.04035e-05	0.000758716	-1.18955	2.06034	2.57559	3.19144	2.54548	3.39247	3.04177	3.41522	3.27577	3.0392	3.01902	1.10662	1.7297	1.55838	1.31245	2.39016	1.62044
AL139156.2	1	52160261	52160600	-	AL139156.2	ENSG00000228407	No description	-	gene	Name match	0	0.00318915	0.0309489	-1.69418	-0.654115	-0.340273	1.98935	1.21491	1.05482	1.67026	1.65811	1.29941	1.69078	1.37056	1.02443	-0.983418	-1.09803	-1.47559	-0.492953	-0.442379
CC2D1B	1	52345723	52366193	-	CC2D1B	ENSG00000154222	coiled-coil and C2 domain containing 1B [Source:HGNC Symbol;Acc:HGNC:29386]	-	gene	Name match	0	0.00396998	0.0365544	0.724132	2.19645	2.23266	2.20299	2.24881	2.15069	2.14275	1.84215	2.16058	2.0168	2.46766	2.72702	2.97633	2.81033	3.17148	2.29581	2.74533
AL513218.1	1	52353487	52353877	+	AL513218.1	ENSG00000272100	No description	+	gene	Name match	0	0.00528567	0.045146	0.894101	1.78811	2.00241	2.10965	2.01328	1.67261	1.8201	1.32523	2.03364	1.75218	2.16892	2.99273	2.74906	2.89673	2.73781	1.89038	2.6361
ORC1	1	52372829	52404459	-	ORC1	ENSG00000085840	origin recognition complex subunit 1 [Source:HGNC Symbol;Acc:HGNC:8487]	-	gene	Name match	0	3.2152e-21	2.02745e-18	-3.57145	2.70837	3.28608	3.59458	2.9134	3.75663	4.0257	3.70096	3.83002	4.38992	3.69395	0.938769	-0.31922	-1.37438	-0.0660482	0.0994544	-0.216754
GPX7	1	52602372	52609051	+	GPX7	ENSG00000116157	glutathione peroxidase 7 [Source:HGNC Symbol;Acc:HGNC:4559]	+	gene	Name match	0	6.04364e-05	0.00132297	-1.25027	2.63153	3.36412	4.49526	3.16231	3.833	3.89889	4.10799	3.84744	3.82277	4.10068	2.43808	1.42634	2.04713	2.52604	2.74737	3.02096
COA7	1	52684451	52698366	-	COA7	ENSG00000162377	cytochrome c oxidase assembly factor 7 (putative) [Source:HGNC Symbol;Acc:HGNC:25716]	-	gene	Name match	0	0.00033076	0.00521708	-1.54957	0.650039	1.26741	1.92154	1.96414	2.42411	3.26769	2.51702	2.48532	2.89028	2.09288	-3.00531	0.507407	0.572658	1.11915	1.38419	0.305482
RPS13P2	1	52772194	52772648	-	RPS13P2	ENSG00000228929	ribosomal protein S13 pseudogene 2 [Source:HGNC Symbol;Acc:HGNC:36364]	-	gene	Name match	0	0.00264311	0.0267763	-0.943781	5.50298	6.23752	8.05233	6.91069	6.94684	7.09066	7.37332	7.26165	7.06746	7.21602	5.26231	5.74455	6.10124	6.22302	6.56245	5.84563
ZYG11A	1	52842511	52894998	+	ZYG11A	ENSG00000203995	zyg-11 family member A, cell cycle regulator [Source:HGNC Symbol;Acc:HGNC:32058]	+	gene	Name match	0	6.25558e-06	0.000207596	3.80056	NaN	-6.71245	NaN	-7.03173	NaN	-6.97493	NaN	NaN	NaN	NaN	NaN	-5.25606	-4.14828	-4.84776	-3.05777	-4.45198
TUBBP10	1	52994726	52996026	+	TUBBP10	ENSG00000226147	tubulin beta class I pseudogene 10 [Source:HGNC Symbol;Acc:HGNC:42344]	+	gene	Name match	0	0.00155703	0.0177508	2.53035	-2.2682	-2.86125	NaN	-3.18054	NaN	NaN	-4.80147	-3.57521	-5.15213	-3.22842	-0.589652	-0.772591	NaN	-3.41161	-0.692002	-0.79343
SLC1A7	1	53087179	53142632	-	SLC1A7	ENSG00000162383	solute carrier family 1 member 7 [Source:HGNC Symbol;Acc:HGNC:10945]	-	gene	Name match	0	6.58009e-12	1.24881e-09	7.62672	NaN	NaN	NaN	NaN	NaN	NaN	NaN	NaN	NaN	-6.86859	NaN	-1.33905	0.208424	-2.05178	-5.06914	-4.91903
CPT2	1	53196429	53214197	+	CPT2	ENSG00000157184	carnitine palmitoyltransferase 2 [Source:HGNC Symbol;Acc:HGNC:2330]	+	gene	Name match	0	0.000651999	0.00890447	-0.936518	0.622954	0.910741	1.25182	0.671359	1.09404	1.41708	0.731604	0.993616	1.34958	1.17488	0.0365298	-0.672177	-0.455172	0.540377	-0.0200159	0.347325
AL606760.2	1	53209783	53213775	-	AL606760.2	ENSG00000236723	No description	-	gene	Name match	0	0.000288317	0.00466944	-1.20225	2.18086	2.61555	2.97071	2.10362	2.72316	3.17507	2.31644	2.6925	2.87487	2.64614	-0.242132	0.881261	1.08018	1.97056	1.39248	1.99677
MAGOH	1	53226892	53238610	-	MAGOH	ENSG00000162385	mago homolog, exon junction complex core component [Source:HGNC Symbol;Acc:HGNC:6815]	-	gene	Name match	0	0.00292597	0.0289409	-0.856077	3.93056	4.36176	5.55291	4.23512	4.84503	4.87814	4.91187	4.85043	5.09747	4.65755	3.1859	3.97735	3.53811	3.72591	4.34032	3.83724
AL606760.1	1	53238610	53242783	+	AL606760.1	ENSG00000226754	No description	+	gene	Name match	0	0.00189814	0.0207213	-1.68925	-1.64316	0.863325	2.88644	0.740436	1.38041	1.4082	1.1455	1.12919	0.964767	0.911189	NaN	-0.032586	0.0441626	0.0499344	-1.28936	-1.04614
LRP8	1	53242364	53328070	-	LRP8	ENSG00000157193	LDL receptor related protein 8 [Source:HGNC Symbol;Acc:HGNC:6700]	-	gene	Name match	0	0.000413499	0.00623053	-1.12175	0.559395	1.99819	1.98946	2.19285	2.88447	2.87522	2.67615	2.69612	2.80402	2.19696	0.616455	1.70708	0.978658	1.37682	0.18622	1.37365
NDC1	1	53765460	53838860	-	NDC1	ENSG00000058804	NDC1 transmembrane nucleoporin [Source:HGNC Symbol;Acc:HGNC:25525]	-	gene	Name match	0	2.86964e-12	5.80301e-10	-2.42425	2.4653	3.05887	3.65568	3.38851	3.95147	4.54658	4.11488	3.9492	4.43223	3.74697	-0.137436	1.00672	0.629064	1.33103	1.86951	1.98579
HSPB11	1	53916574	53945929	-	HSPB11	ENSG00000081870	heat shock protein family B (small) member 11 [Source:HGNC Symbol;Acc:HGNC:25019]	-	gene	Name match	0	0.00537539	0.045706	-0.796699	2.08397	2.746	4.0974	2.97248	3.50629	3.5461	3.52057	3.4441	3.42355	3.39166	2.21677	2.5641	2.25622	2.70843	1.89065	2.74759
LRRC42	1	53946077	53968168	+	LRRC42	ENSG00000116212	leucine rich repeat containing 42 [Source:HGNC Symbol;Acc:HGNC:28792]	+	gene	Name match	0	0.000207063	0.00357885	-1.07792	2.26133	2.80333	3.62276	2.3724	2.90288	3.21026	2.80837	2.77637	3.51628	2.70599	1.69026	1.38883	1.49098	1.92078	1.7965	2.22802
MRPL37	1	54184041	54225464	+	MRPL37	ENSG00000116221	mitochondrial ribosomal protein L37 [Source:HGNC Symbol;Acc:HGNC:14034]	+	gene	Name match	0	6.63203e-07	3.25788e-05	-1.56315	3.48396	4.19496	5.7192	4.18007	4.90181	5.36999	4.96462	5.05502	5.22519	4.72112	2.65727	2.85941	3.10765	3.24257	3.87995	3.13856
LEXM	1	54806063	54842252	+	LEXM	ENSG00000162398	lymphocyte expansion molecule [Source:HGNC Symbol;Acc:HGNC:26854]	+	gene	Name match	0	1.03658e-05	0.000314319	4.9463	NaN	NaN	NaN	-5.63036	NaN	NaN	NaN	NaN	NaN	NaN	NaN	-1.04733	-5.06883	-2.63904	NaN	-3.05061
DHCR24	1	54849627	54887271	-	DHCR24	ENSG00000116133	24-dehydrocholesterol reductase [Source:HGNC Symbol;Acc:HGNC:2859]	-	gene	Name match	0	0.000662353	0.00901858	-1.21496	0.191715	1.65973	2.22077	2.28074	1.6648	2.81106	2.2128	1.95656	3.04509	1.72696	-0.185019	0.876291	0.216074	1.20573	0.172063	1.6203
PCSK9	1	55039548	55064852	+	PCSK9	ENSG00000169174	proprotein convertase subtilisin/kexin type 9 [Source:HGNC Symbol;Acc:HGNC:20001]	+	gene	Name match	0	8.74186e-05	0.0017813	-7.81025	2.53915	-1.58861	-5.88348	-3.41691	NaN	-7.06055	-6.73828	-6.09698	-3.3885	-3.29077	NaN	NaN	NaN	NaN	NaN	-6.12256
AC119674.2	1	56173433	56524495	-	AC119674.2	ENSG00000284686	No description	-	gene	Name match	0	0.000188919	0.00333303	-3.49841	0.38078	-0.246485	-5.97575	1.33727	-3.99775	-0.726557	-0.186703	-0.545404	-1.72178	-1.03512	-1.61874	-4.75588	-4.6481	-5.02566	-5.04302	-5.21484
PLPP3	1	56494747	56645301	-	PLPP3	ENSG00000162407	phospholipid phosphatase 3 [Source:HGNC Symbol;Acc:HGNC:9229]	-	gene	Name match	0	2.02273e-05	0.00054264	-2.95063	1.46413	0.655354	-2.32536	2.77562	-1.66928	0.574813	1.87294	1.1392	-0.406496	0.476942	-0.846673	-3.10549	-3.64157	-3.31868	-1.1785	-1.59359
AL035411.1	1	58630841	58631530	-	AL035411.1	ENSG00000185839	No description	-	gene	Name match	0	4.79786e-07	2.49438e-05	-1.50284	3.53428	4.32983	4.63363	4.6383	5.34718	5.28907	5.2809	5.0654	5.50429	5.06446	3.21283	2.78808	3.11612	3.47297	3.70838	3.46391
PHBP3	1	58999676	59000494	+	PHBP3	ENSG00000228121	prohibitin pseudogene 3 [Source:HGNC Symbol;Acc:HGNC:8915]	+	gene	Name match	0	1.66517e-06	6.9553e-05	-3.0595	-2.33748	-2.6086	-0.471623	-1.19092	-0.841539	0.244394	-0.54882	-0.492483	0.100523	-1.33834	NaN	-3.47414	NaN	-3.32888	NaN	-3.51806
HOOK1	1	59814786	59876378	+	HOOK1	ENSG00000134709	hook microtubule tethering protein 1 [Source:HGNC Symbol;Acc:HGNC:19884]	+	gene	Name match	0	0.00123928	0.0148603	-1.31264	0.726383	0.619756	-1.27924	0.551013	0.654368	2.47657	1.65445	1.66987	1.26206	1.46785	-0.764994	-0.296407	-0.951593	-0.0426267	-0.105503	0.514092
CYP2J2	1	59893308	59926790	-	CYP2J2	ENSG00000134716	cytochrome P450 family 2 subfamily J member 2 [Source:HGNC Symbol;Acc:HGNC:2634]	-	gene	Name match	0	0.000420849	0.00632018	-1.93648	-2.9833	-2.36133	-0.89926	-1.02351	-1.21498	-1.27986	-1.19464	-1.50271	-0.398454	-1.92645	-2.52714	-3.46788	-2.64961	-2.87516	NaN	-5.38627
C1orf87	1	59987269	60073770	-	C1orf87	ENSG00000162598	chromosome 1 open reading frame 87 [Source:HGNC Symbol;Acc:HGNC:28547]	-	gene	Name match	0	2.07145e-07	1.21115e-05	5.83603	NaN	NaN	NaN	-5.94561	NaN	NaN	NaN	NaN	NaN	NaN	NaN	NaN	-3.06216	-3.95429	-0.493605	-3.95083
NFIA	1	60865259	61462793	+	NFIA	ENSG00000162599	nuclear factor I A [Source:HGNC Symbol;Acc:HGNC:7784]	+	gene	Name match	0	6.84613e-05	0.00146634	-1.55712	0.61841	0.260701	-0.0847754	0.583089	0.605044	1.66665	1.30553	1.67021	1.62573	0.90505	-0.141615	0.0494925	-1.79929	-2.1053	-0.947571	-0.353855
PATJ	1	61742406	62178675	+	PATJ	ENSG00000132849	PATJ, crumbs cell polarity complex component [Source:HGNC Symbol;Acc:HGNC:28881]	+	gene	Name match	0	0.00499783	0.043312	0.842846	-1.17956	-0.74346	-1.79325	-0.814819	-0.780478	-0.901605	-0.701827	-0.569892	-0.963947	0.048565	0.241833	-0.45925	-0.363718	-0.419347	-0.206841	0.684255
L1TD1	1	62194831	62212328	+	L1TD1	ENSG00000240563	LINE1 type transposase domain containing 1 [Source:HGNC Symbol;Acc:HGNC:25595]	+	gene	Name match	0	0.00215805	0.0228745	2.66161	-4.57003	-1.84115	NaN	NaN	NaN	-6.68859	-6.36633	-3.2656	-4.13203	-4.79329	0.223997	-2.64779	-1.59891	-4.97647	-1.99383	-2.75061
USP1	1	62436297	62451804	+	USP1	ENSG00000162607	ubiquitin specific peptidase 1 [Source:HGNC Symbol;Acc:HGNC:12607]	+	gene	Name match	0	2.77589e-12	5.6524e-10	-1.87246	4.15295	4.68625	5.07368	4.61501	5.61084	5.49969	5.55439	5.35068	5.72925	5.15076	3.39298	3.07667	2.77988	3.16617	3.46117	3.24921
PGM1	1	63593276	63660245	+	PGM1	ENSG00000079739	phosphoglucomutase 1 [Source:HGNC Symbol;Acc:HGNC:8905]	+	gene	Name match	0	6.63309e-07	3.25788e-05	-1.37784	3.36962	3.90432	3.79308	3.50612	3.04036	3.51342	3.58046	3.58374	3.58135	3.76553	2.14842	1.78778	1.81539	1.8784	2.446	2.50091
RN7SL130P	1	63655743	63656047	+	RN7SL130P	ENSG00000244256	RNA, 7SL, cytoplasmic 130, pseudogene [Source:HGNC Symbol;Acc:HGNC:46146]	+	gene	Name match	0	0.00457644	0.0405975	-3.92013	-2.49739	NaN	-1.85392	-3.0878	-1.29095	-2.03099	-0.708729	-3.06743	-1.05939	-2.72065	NaN	NaN	NaN	NaN	NaN	NaN
RAVER2	1	64745095	64833232	+	RAVER2	ENSG00000162437	ribonucleoprotein, PTB binding 2 [Source:HGNC Symbol;Acc:HGNC:25577]	+	gene	Name match	0	0.00106818	0.0131685	-1.11342	1.25388	2.47126	3.18661	2.78968	3.53293	3.43719	3.25258	3.42108	3.45552	3.18975	0.5102	1.92458	0.809965	1.99324	1.90865	2.8683
AL357078.1	1	65066627	65067737	-	AL357078.1	ENSG00000231485	No description	-	gene	Name match	0	0.00415354	0.0378054	2.38135	NaN	-2.79197	-2.87738	-2.11125	NaN	NaN	NaN	-3.09089	-2.08284	NaN	NaN	0.149849	-1.54973	NaN	-0.944649	-0.531504
AK4	1	65147549	65232145	+	AK4	ENSG00000162433	adenylate kinase 4 [Source:HGNC Symbol;Acc:HGNC:363]	+	gene	Name match	0	3.32156e-06	0.000123701	-2.07939	-2.22543	-0.0371238	0.700965	-0.0503065	0.842294	0.447815	1.54812	-0.0299398	0.736131	0.26647	-2.45378	-1.82604	-3.70178	-1.70587	-1.60193	-0.773748
AL513493.1	1	65703962	65714847	+	null					Not found	0	3.04736e-06	0.000114926	-7.26878	-5.42214	-2.23383	0.664266	-4.42759	-0.185961	NaN	-2.04852	-1.82226	-2.81421	-1.94496	NaN	NaN	NaN	NaN	NaN	NaN
SLC35D1	1	66999332	67054099	-	SLC35D1	ENSG00000116704	solute carrier family 35 member D1 [Source:HGNC Symbol;Acc:HGNC:20800]	-	gene	Name match	0	0.0054264	0.0460663	-0.812935	1.76601	1.37475	2.81378	2.1904	3.2633	2.5573	2.17876	2.16211	2.40661	2.10018	1.28759	1.46198	1.64501	1.57344	1.01842	1.47134
IL12RB2	1	67307364	67397090	+	IL12RB2	ENSG00000081985	interleukin 12 receptor subunit beta 2 [Source:HGNC Symbol;Acc:HGNC:5972]	+	gene	Name match	0	0.00013827	0.00258981	-1.49575	-0.0517523	1.8851	1.51675	1.4291	2.62129	2.27828	2.03675	1.67434	1.68238	2.2541	-1.86963	0.783933	-0.384416	0.108392	-0.0514135	1.12566
SERBP1	1	67407810	67430415	-	SERBP1	ENSG00000142864	SERPINE1 mRNA binding protein 1 [Source:HGNC Symbol;Acc:HGNC:17860]	-	gene	Name match	0	1.93882e-08	1.51802e-06	-1.59544	3.98356	4.67868	5.6214	4.78131	5.5775	5.96737	5.74583	5.64241	5.87246	5.33647	3.44953	3.7167	3.04063	3.50879	4.08978	4.05159
GADD45A	1	67685061	67688338	+	GADD45A	ENSG00000116717	growth arrest and DNA damage inducible alpha [Source:HGNC Symbol;Acc:HGNC:4095]	+	gene	Name match	0	0.000148137	0.00274309	-1.76867	6.13877	4.76865	5.01156	4.53169	4.23548	3.63741	3.80534	3.71548	4.39531	3.90532	2.77666	3.29913	1.83062	2.31711	3.02412	3.54582
GNG12	1	67701466	67833467	-	GNG12	ENSG00000172380	G protein subunit gamma 12 [Source:HGNC Symbol;Acc:HGNC:19663]	-	gene	Name match	0	3.20284e-05	0.000787867	-3.35145	-2.28059	-3.13668	-3.80705	1.26742	-3.1286	-0.896656	-0.731119	-1.69863	-1.55308	-0.696494	NaN	-3.49971	-4.89444	NaN	-5.87432	-3.13925
DEPDC1	1	68474152	68497221	-	DEPDC1	ENSG00000024526	DEP domain containing 1 [Source:HGNC Symbol;Acc:HGNC:22949]	-	gene	Name match	0	3.1472e-36	1.84565e-32	-5.45576	1.52701	1.24208	1.70732	1.7433	1.60416	2.28852	1.96483	1.61486	1.9161	2.18445	NaN	-2.86446	-4.47916	-3.59368	-3.87407	-4.36782
AL138789.1	1	68479129	68483539	+	AL138789.1	ENSG00000233589	No description	+	gene	Name match	0	9.26729e-15	2.69045e-12	-5.31012	0.802582	0.74719	-1.70079	1.32407	0.961712	1.33715	0.391934	0.670663	0.986829	1.17972	NaN	-3.28827	NaN	-4.55805	NaN	NaN
AL158839.1	1	70359562	70360437	-	AL158839.1	ENSG00000226088	No description	-	gene	Name match	0	0.00487364	0.0425439	2.85356	NaN	NaN	NaN	-4.00255	-3.79067	-3.94574	NaN	-3.98218	NaN	NaN	NaN	-2.5488	NaN	-1.49665	NaN	-0.307321
CTH	1	70411218	70439851	+	CTH	ENSG00000116761	cystathionine gamma-lyase [Source:HGNC Symbol;Acc:HGNC:2501]	+	gene	Name match	0	1.45071e-06	6.16488e-05	-2.32928	-0.481934	-1.66559	-0.709185	-0.517752	-0.651008	1.00683	0.554654	-0.169331	0.277998	-0.495737	NaN	-3.44867	-2.51082	-2.30341	-2.90573	-1.55399
PTGER3	1	70852353	71047808	-	PTGER3	ENSG00000050628	prostaglandin E receptor 3 [Source:HGNC Symbol;Acc:HGNC:9595]	-	gene	Name match	0	9.05901e-06	0.000282433	-2.7344	-2.3522	-2.29317	-2.79363	-0.637264	-0.97737	0.769548	-0.115396	0.103293	-0.349995	-1.87185	NaN	-4.44822	-5.18844	-3.42849	-3.20485	-2.05474
NEGR1	1	71395940	72282734	-	NEGR1	ENSG00000172260	neuronal growth regulator 1 [Source:HGNC Symbol;Acc:HGNC:17302]	-	gene	Name match	0	3.36885e-07	1.84294e-05	-1.95029	-1.51237	0.73646	1.2523	0.506847	1.32615	-0.29416	0.858485	0.0856699	0.972537	1.026	-1.14748	-1.31719	-1.79437	-2.05797	-1.59776	-0.836688
ERICH3	1	74568111	74673738	-	ERICH3	ENSG00000178965	glutamate rich 3 [Source:HGNC Symbol;Acc:HGNC:25346]	-	gene	Name match	0	0.00427072	0.0385726	3.72159	NaN	-6.61569	NaN	NaN	NaN	NaN	NaN	NaN	-6.90656	NaN	NaN	-2.86651	NaN	NaN	NaN	-5.35522
ACADM	1	75724347	75787575	+	ACADM	ENSG00000117054	acyl-CoA dehydrogenase, C-4 to C-12 straight chain [Source:HGNC Symbol;Acc:HGNC:89]	+	gene	Name match	0	0.000395486	0.00600074	-0.964438	2.90879	3.21028	3.76188	3.43902	4.17055	4.43417	4.0276	4.16794	4.30887	4.33623	2.53205	2.40894	2.25758	3.09668	3.21368	3.3229
TPI1P1	1	76699789	76700538	+	TPI1P1	ENSG00000226415	triosephosphate isomerase 1 pseudogene 1 [Source:HGNC Symbol;Acc:HGNC:35449]	+	gene	Name match	0	2.81395e-05	0.000713451	-1.09638	5.4091	6.02617	6.54757	6.10998	6.22795	6.64606	6.65675	6.47448	6.78655	6.17233	4.76572	4.82609	5.03983	5.20748	5.6356	5.12658
PIGK	1	77088990	77219430	-	PIGK	ENSG00000142892	phosphatidylinositol glycan anchor biosynthesis class K [Source:HGNC Symbol;Acc:HGNC:8965]	-	gene	Name match	0	8.50262e-08	5.62863e-06	-1.54576	2.00613	2.37521	2.48976	2.66551	3.02761	2.88581	3.14736	3.01518	3.23328	3.16949	0.497056	0.830241	0.664094	1.20562	1.83949	1.56393
AC093433.1	1	77194825	77195395	+	AC093433.1	ENSG00000228187	No description	+	gene	Name match	0	0.00396731	0.0365414	-1.55973	-2.40207	-1.67319	0.700827	0.0949857	-0.45867	0.234253	0.474053	0.612852	-0.794142	0.281563	NaN	-1.3688	-1.10902	-1.48658	NaN	-1.67576
GIPC2	1	77979542	78138449	+	GIPC2	ENSG00000137960	GIPC PDZ domain containing family member 2 [Source:HGNC Symbol;Acc:HGNC:18177]	+	gene	Name match	0	6.0617e-06	0.000202324	-2.48634	-0.991283	-1.828	-1.34782	-0.267581	-1.53487	-0.164483	-0.985812	-2.24721	-1.44081	-0.566012	NaN	-2.20811	-6.22962	-3.79982	-3.62454	-4.47443
AC103591.4	1	78022565	78024861	-	null					Not found	0	0.00556632	0.0470063	-3.39578	-4.05449	-4.32561	-4.41103	-3.32297	-2.84806	NaN	-5.26583	NaN	-1.61649	-5.27775	NaN	NaN	NaN	-5.46093	NaN	NaN
ADGRL4	1	78889764	79006718	-	ADGRL4	ENSG00000162618	adhesion G protein-coupled receptor L4 [Source:HGNC Symbol;Acc:HGNC:20822]	-	gene	Name match	0	3.12283e-07	1.72769e-05	-4.78123	-1.04464	-2.65972	-2.74513	2.74682	-2.8826	0.308098	-0.255983	-0.986652	-0.501287	-0.697584	NaN	-3.41834	-6.11792	-4.91051	NaN	-4.36273
LINC01781	1	80535755	80646788	+	LINC01781	ENSG00000234184	long intergenic non-protein coding RNA 1781 [Source:HGNC Symbol;Acc:HGNC:52571]	+	gene	Name match	0	0.00124267	0.0148766	3.09748	0.373097	-2.98549	NaN	-4.30477	NaN	-4.24797	NaN	0.107912	NaN	0.149841	2.91838	-0.944133	-2.74325	1.94528	1.71981	2.2446
ADGRL2	1	81306160	81992436	+	ADGRL2	ENSG00000117114	adhesion G protein-coupled receptor L2 [Source:HGNC Symbol;Acc:HGNC:18582]	+	gene	Name match	0	2.83672e-06	0.000108509	-4.1628	-2.64189	-4.43657	-5.93702	-0.433927	-4.08454	-3.8917	-1.95052	-2.30922	-3.92009	-2.38871	NaN	-8.30211	-6.19433	NaN	-6.58925	-5.43914
MCOLN2	1	84925583	84997113	-	MCOLN2	ENSG00000153898	mucolipin 2 [Source:HGNC Symbol;Acc:HGNC:13357]	-	gene	Name match	0	2.56266e-05	0.000661172	1.59499	-0.379045	0.542479	0.971639	0.0882637	0.931498	-1.1698	0.522826	0.217565	1.04416	1.2668	1.89425	3.14455	1.59207	1.45155	1.02539	1.81577
MCOLN3	1	85018082	85048499	-	MCOLN3	ENSG00000055732	mucolipin 3 [Source:HGNC Symbol;Acc:HGNC:13358]	-	gene	Name match	0	0.00101365	0.0126254	2.72019	-6.93799	NaN	-5.70956	-4.94344	-7.31652	-7.47159	-7.14933	-6.50803	NaN	-4.57629	-2.45209	-2.94537	-2.87941	NaN	NaN	-4.36369
DDAH1	1	85318481	85578363	-	DDAH1	ENSG00000153904	dimethylarginine dimethylaminohydrolase 1 [Source:HGNC Symbol;Acc:HGNC:2715]	-	gene	Name match	0	2.08893e-08	1.60766e-06	-3.0337	-2.49518	-0.650824	0.252622	0.105555	0.150139	1.03587	1.25078	0.543589	0.511666	0.317187	NaN	-3.73137	-4.10903	-3.10807	-2.01852	-1.64014
CYR61	1	85580761	85583962	+	CYR61	ENSG00000142871	cysteine rich angiogenic inducer 61 [Source:HGNC Symbol;Acc:HGNC:2654]	+	gene	Name match	0	0.00380027	0.0353638	-2.19834	-1.92127	-4.19239	-3.54084	-0.739086	-2.71483	-1.13294	0.0103499	-1.61684	-2.06823	-2.72949	-3.82768	-2.25057	NaN	-4.91267	NaN	-5.10185
SELENOF	1	86862445	86914424	-	SELENOF	ENSG00000183291	selenoprotein F [Source:HGNC Symbol;Acc:HGNC:17705]	-	gene	Name match	0	0.0018418	0.0202494	-0.838412	5.39953	5.60602	6.89122	5.88031	6.43047	6.30756	6.47342	6.24022	6.50323	6.17081	5.6222	4.77029	4.84041	5.0762	5.86325	5.1959
HS2ST1	1	86914648	87109998	+	HS2ST1	ENSG00000153936	heparan sulfate 2-O-sulfotransferase 1 [Source:HGNC Symbol;Acc:HGNC:5193]	+	gene	Name match	0	0.00360478	0.0340146	-0.925001	0.862108	2.31345	2.55241	2.8226	3.52763	3.56485	3.26995	3.11255	3.4578	2.97913	1.91472	1.49268	1.28107	1.65228	2.46688	2.3614
LMO4	1	87328468	87348923	+	LMO4	ENSG00000143013	LIM domain only 4 [Source:HGNC Symbol;Acc:HGNC:6644]	+	gene	Name match	0	0.000135938	0.00256004	1.23233	1.9968	2.60531	2.91801	2.63499	3.25151	3.31991	3.47789	3.12126	3.31898	2.98489	3.49366	2.87347	3.03495	5.60265	3.64323	4.34225
RNU6-125P	1	88816779	88816885	+	RNU6-125P	ENSG00000207234	RNA, U6 small nuclear 125, pseudogene [Source:HGNC Symbol;Acc:HGNC:47088]	+	gene	Name match	0	0.000591489	0.00825102	2.60152	NaN	-1.25731	NaN	-1.5766	-1.36472	0.0651699	-1.19753	NaN	NaN	-1.20945	2.69236	0.684506	1.30686	NaN	-0.409991	1.00315
GBP3	1	89006666	89022894	-	GBP3	ENSG00000117226	guanylate binding protein 3 [Source:HGNC Symbol;Acc:HGNC:4184]	-	gene	Name match	0	0.0046946	0.0413627	0.967925	0.480578	0.84967	2.10112	2.73238	1.76296	0.691719	1.03707	1.15504	2.44609	2.17371	2.51446	2.91364	2.41217	3.04459	2.23964	2.00941
PTGES3P1	1	89104285	89104767	-	PTGES3P1	ENSG00000234518	prostaglandin E synthase 3 pseudogene 1 [Source:HGNC Symbol;Acc:HGNC:43824]	-	gene	Name match	0	0.000324114	0.00512815	-1.07187	4.46875	5.19033	5.78436	5.67944	6.14035	6.22018	6.43541	6.11954	6.56857	5.82315	3.91026	4.60662	4.74125	4.75489	4.97784	5.09865
GBP2	1	89106132	89150456	-	GBP2	ENSG00000162645	guanylate binding protein 2 [Source:HGNC Symbol;Acc:HGNC:4183]	-	gene	Name match	0	1.52747e-11	2.6981e-09	2.17969	1.6315	2.16315	2.8864	3.62003	1.58767	1.63118	2.68152	1.56961	2.76376	2.26954	4.69931	4.90612	4.56814	4.4835	4.049	4.08512
GBP5	1	89258950	89272804	-	GBP5	ENSG00000154451	guanylate binding protein 5 [Source:HGNC Symbol;Acc:HGNC:19895]	-	gene	Name match	0	1.84741e-06	7.58608e-05	1.8578	1.03072	1.37545	1.6458	3.64418	1.43253	0.951429	1.91014	0.876886	2.25586	2.16273	3.44248	4.59846	4.05641	3.41074	2.72815	3.16337
AC099063.1	1	89260582	89269754	+	AC099063.1	ENSG00000237568	No description	+	gene	Name match	0	0.00228097	0.0239166	1.58138	0.585351	1.66787	2.14635	3.94396	1.20682	0.582264	2.29155	1.2377	2.13883	2.14637	0.678937	4.70083	4.10079	3.51678	2.69207	3.10521
AC099063.2	1	89289676	89290337	-	AC099063.2	ENSG00000238081	No description	-	gene	Name match	0	0.000243136	0.00407851	-2.10781	-3.61541	-1.5646	-0.271506	-0.746386	-0.408976	-0.56405	0.260712	-0.72602	-0.855479	-0.668743	NaN	-1.94471	-3.64429	-3.02185	NaN	-3.21103
AL590094.1	1	90782983	90851657	-	AL590094.1	ENSG00000233593	No description	-	gene	Name match	0	0.000159806	0.00291317	-4.79402	-3.70005	NaN	-5.64155	-4.55349	-5.07858	-4.81861	-5.49635	-4.0477	-4.52508	-6.50827	NaN	NaN	NaN	NaN	NaN	NaN
FEN1P1	1	91328369	91329513	+	FEN1P1	ENSG00000215873	flap structure-specific endonuclease 1 pseudogene 1 [Source:HGNC Symbol;Acc:HGNC:3651]	+	gene	Name match	0	0.000141551	0.00264031	-3.2902	-4.40586	-4.67698	-3.76239	-1.99626	-2.46245	-1.76953	-3.03223	-1.80597	-2.1605	-1.62911	NaN	NaN	NaN	-4.81229	NaN	-5.00147
CDC7	1	91500893	91525764	+	CDC7	ENSG00000097046	cell division cycle 7 [Source:HGNC Symbol;Acc:HGNC:1745]	+	gene	Name match	0	9.71152e-07	4.40466e-05	-1.66039	1.83535	2.65638	3.29926	3.27982	3.94225	4.13776	3.86513	3.64027	4.01062	3.65742	0.54427	1.94111	1.46133	2.47423	1.13494	2.1347
HSP90B3P	1	91642516	91644082	+	HSP90B3P	ENSG00000203914	heat shock protein 90 beta family member 3, pseudogene [Source:HGNC Symbol;Acc:HGNC:12100]	+	gene	Name match	0	0.000378815	0.00579276	-1.38224	1.58443	1.44022	3.16866	2.40283	2.55738	2.45338	3.97454	2.92017	2.83688	2.31055	1.405	0.397146	0.697567	1.52946	1.9465	0.83127
TGFBR3	1	91680343	91906335	-	TGFBR3	ENSG00000069702	transforming growth factor beta receptor 3 [Source:HGNC Symbol;Acc:HGNC:11774]	-	gene	Name match	0	0.00133252	0.0157011	1.88674	-1.57746	-1.77058	-4.51896	0.884596	-3.18732	-1.6565	-0.521324	-1.09504	-2.27964	0.320908	0.22884	2.27666	0.672188	0.761054	-2.23259	0.649458
SETSIP	1	92074533	92075441	-	SETSIP	ENSG00000230667	SET-like protein [Source:HGNC Symbol;Acc:HGNC:42937]	-	gene	Name match	0	0.00205915	0.0220811	-1.09274	-0.07286	0.941421	1.69989	1.33673	2.04047	2.23903	2.17523	2.27596	1.95011	1.72625	0.190651	0.148034	0.357689	0.730154	0.203779	1.16441
GLMN	1	92246402	92298987	-	GLMN	ENSG00000174842	glomulin, FKBP associated protein [Source:HGNC Symbol;Acc:HGNC:14373]	-	gene	Name match	0	0.00583123	0.0487063	-0.812554	0.803062	1.74554	2.28426	1.76135	2.15996	2.39083	2.17668	2.07075	2.25253	1.99676	0.734376	1.01871	0.28568	1.0612	1.0726	1.86231
GFI1	1	92474762	92486876	-	GFI1	ENSG00000162676	growth factor independent 1 transcriptional repressor [Source:HGNC Symbol;Acc:HGNC:4237]	-	gene	Name match	0	2.7763e-05	0.000705431	-2.01544	4.78341	3.91959	3.81596	3.53688	4.25887	2.23689	3.367	2.77034	3.55172	3.73815	0.552492	2.94952	0.883196	1.69907	0.134641	2.02939
HMGB3P9	1	92647048	92647630	-	HMGB3P9	ENSG00000229992	high mobility group box 3 pseudogene 9 [Source:HGNC Symbol;Acc:HGNC:39301]	-	gene	Name match	0	0.00402668	0.0369721	3.92835	NaN	NaN	NaN	NaN	NaN	NaN	NaN	NaN	NaN	NaN	-0.753527	-2.24681	-3.46096	NaN	NaN	NaN
FAM69A	1	92832737	92961522	-	FAM69A	ENSG00000154511	family with sequence similarity 69 member A [Source:HGNC Symbol;Acc:HGNC:32213]	-	gene	Name match	0	0.00405229	0.0371549	0.883664	0.331343	0.785115	0.179923	1.51938	1.62838	1.65018	1.76386	1.44313	0.930339	1.47732	1.36353	2.29389	2.48126	1.38434	1.88736	2.17682
MTF2	1	93079235	93139081	+	MTF2	ENSG00000143033	metal response element binding transcription factor 2 [Source:HGNC Symbol;Acc:HGNC:29535]	+	gene	Name match	0	0.000347764	0.00540985	-1.02527	2.57531	3.60561	4.11678	3.04344	4.3935	3.53454	3.49502	3.40975	4.33877	3.6828	2.60557	2.35671	2.06188	2.65777	2.41749	3.12481
CCDC18-AS1	1	93262186	93346025	-	CCDC18-AS1	ENSG00000223745	CCDC18 antisense RNA 1 [Source:HGNC Symbol;Acc:HGNC:52262]	-	gene	Name match	0	3.58376e-07	1.94059e-05	1.37733	3.16911	3.16193	2.33401	3.20236	3.52827	3.4317	3.47035	3.63923	2.85132	3.48483	4.38913	4.52716	3.95506	5.01526	3.69371	5.24111
GCLM	1	93885205	93909456	-	GCLM	ENSG00000023909	glutamate-cysteine ligase modifier subunit [Source:HGNC Symbol;Acc:HGNC:4312]	-	gene	Name match	0	5.27637e-06	0.000180225	-2.02926	3.00762	3.12857	0.502459	2.89265	1.29008	1.72148	2.27941	2.11431	2.5374	2.9093	-0.722325	0.989328	-0.487859	0.211546	0.319716	0.998754
MTCO1P21	1	93927714	93928302	-	MTCO1P21	ENSG00000226960	mitochondrially encoded cytochrome c oxidase I pseudogene 21 [Source:HGNC Symbol;Acc:HGNC:52086]	-	gene	Name match	0	1.94906e-05	0.000526489	4.62987	NaN	NaN	NaN	NaN	NaN	NaN	NaN	-2.43193	-3.00884	NaN	1.40163	1.06035	NaN	NaN	-1.28569	-1.4575
ABCA4	1	93992835	94121132	-	ABCA4	ENSG00000198691	ATP binding cassette subfamily A member 4 [Source:HGNC Symbol;Acc:HGNC:34]	-	gene	Name match	0	0.000478892	0.00699829	-4.73381	-4.71809	-5.98921	-5.07463	-5.89346	-6.09662	NaN	NaN	-5.87309	-7.86505	-5.52631	NaN	NaN	NaN	NaN	NaN	NaN
CNN3	1	94896949	94927278	-	CNN3	ENSG00000117519	calponin 3 [Source:HGNC Symbol;Acc:HGNC:2157]	-	gene	Name match	0	9.64697e-05	0.00193018	-2.15124	-0.393454	0.163244	1.68963	1.6011	1.3573	1.42344	1.03906	0.748	1.05354	1.59274	NaN	-1.45972	-0.790069	-2.79989	0.445779	-2.311
ALG14	1	94974407	95072945	-	ALG14	ENSG00000172339	ALG14, UDP-N-acetylglucosaminyltransferase subunit [Source:HGNC Symbol;Acc:HGNC:28287]	-	gene	Name match	0	1.2829e-07	8.03784e-06	-2.01706	-1.75057	-1.3573	-0.558903	-1.42504	-1.27206	-0.872544	-0.856943	-0.929592	-1.07471	-0.831385	-4.79994	-4.22283	-3.60049	-2.67548	-2.20185	-3.16722
TMEM56	1	95117338	95197607	+	TMEM56	ENSG00000152078	transmembrane protein 56 [Source:HGNC Symbol;Acc:HGNC:26477]	+	gene	Name match	0	1.94716e-12	4.04926e-10	-5.68085	3.35793	2.18504	-2.99553	1.08266	-0.776511	0.738662	1.7777	1.96453	1.69493	2.83314	-3.83491	-2.98715	-6.12731	-4.33494	-4.2003	-3.10908
TMEM56-RWDD3	1	95117923	95247225	+	TMEM56-RWDD3	ENSG00000271092	TMEM56-RWDD3 readthrough [Source:HGNC Symbol;Acc:HGNC:49388]	+	gene	Name match	0	0.000978775	0.0122832	-0.955439	3.14433	2.56915	3.22292	2.4074	2.52152	3.09166	2.95086	2.70319	3.00074	3.11035	1.66638	1.85117	1.67166	2.04809	2.00881	1.85891
DPYD	1	97077743	97995000	-	DPYD	ENSG00000188641	dihydropyrimidine dehydrogenase [Source:HGNC Symbol;Acc:HGNC:3012]	-	gene	Name match	0	0.000469917	0.00688946	1.1043	3.1415	2.94871	1.90719	3.35153	2.09453	2.13431	2.72704	2.22927	2.61619	3.05968	4.21325	3.79386	3.67554	3.7245	3.83993	2.7996
DPYD-AS1	1	97095923	97322955	+	DPYD-AS1	ENSG00000232878	DPYD antisense RNA 1 [Source:HGNC Symbol;Acc:HGNC:40195]	+	gene	Name match	0	0.00420289	0.0381303	1.23666	0.22487	-0.0462509	-2.5467	0.541354	-0.90573	-0.8493	-0.816545	-0.885738	-0.207844	0.130897	1.42698	0.33614	1.02888	0.905894	1.08647	-0.241466
RPL26P9	1	97585862	97586294	+	RPL26P9	ENSG00000226128	ribosomal protein L26 pseudogene 9 [Source:HGNC Symbol;Acc:HGNC:36180]	+	gene	Name match	0	0.00199103	0.021519	3.97358	NaN	-3.27407	NaN	NaN	NaN	NaN	NaN	NaN	NaN	NaN	NaN	-0.139605	NaN	-3.40939	-0.426748	NaN
PLPPR4	1	99263953	99309590	+	PLPPR4	ENSG00000117600	phospholipid phosphatase related 4 [Source:HGNC Symbol;Acc:HGNC:23496]	+	gene	Name match	0	0.00141879	0.0164858	5.03025	NaN	NaN	NaN	-7.2708	NaN	NaN	NaN	NaN	NaN	NaN	-2.41688	NaN	NaN	NaN	-2.93427	NaN
AC093019.2	1	100057990	100084471	-	AC093019.2	ENSG00000241073	No description	-	gene	Name match	0	1.82797e-05	0.000500931	-2.32929	0.170314	1.35862	2.09918	0.0393388	2.43564	2.4696	1.71386	2.40763	2.71684	2.03452	NaN	0.677512	-0.273606	-2.23613	-2.25349	-0.61795
SASS6	1	100083563	100132955	-	SASS6	ENSG00000156876	SAS-6 centriolar assembly protein [Source:HGNC Symbol;Acc:HGNC:25403]	-	gene	Name match	0	1.81879e-06	7.49551e-05	-1.58455	1.07575	1.77643	1.7605	1.7406	2.51913	3.05556	2.5308	2.47988	3.10799	2.42812	1.00174	0.1224	-0.0198026	0.347383	1.01968	1.03056
RTCA-AS1	1	100251528	100266179	-	RTCA-AS1	ENSG00000224616	RTCA antisense RNA 1 [Source:HGNC Symbol;Acc:HGNC:50573]	-	gene	Name match	0	0.00570707	0.0479149	1.41286	-3.36159	-2.36967	-4.45509	-1.63007	-1.53848	-1.8248	-2.30989	-1.6097	-1.99758	-2.09942	NaN	-1.26558	-1.39047	-0.362034	-1.20043	0.475753
VCAM1	1	100719742	100739045	+	VCAM1	ENSG00000162692	vascular cell adhesion molecule 1 [Source:HGNC Symbol;Acc:HGNC:12663]	+	gene	Name match	0	1.42011e-08	1.1599e-06	-7.07155	-0.0929589	-0.0449025	-2.35638	6.09749	-1.9378	2.63504	3.17744	1.56527	2.31204	2.68722	NaN	-2.45201	-5.83609	-7.21364	-2.90908	-4.81786
EXTL2	1	100872372	100895998	-	EXTL2	ENSG00000162694	exostosin like glycosyltransferase 2 [Source:HGNC Symbol;Acc:HGNC:3516]	-	gene	Name match	0	0.00448722	0.039974	-1.03939	0.0861302	1.23951	2.10518	2.27238	2.57029	3.20305	2.79679	2.79016	2.97109	2.49759	0.282286	0.949472	0.394283	1.73919	1.37788	2.04994
AC104506.1	1	100894928	100895356	+	AC104506.1	ENSG00000273204	No description	+	gene	Name match	0	0.00138067	0.0161591	-1.90497	-1.98956	0.198753	0.823833	-0.995002	0.332355	0.17728	1.19142	0.963965	-0.0921224	0.594541	NaN	NaN	-1.01844	-0.395997	NaN	-1.26325
S1PR1	1	101236865	101243713	+	S1PR1	ENSG00000170989	sphingosine-1-phosphate receptor 1 [Source:HGNC Symbol;Acc:HGNC:3165]	+	gene	Name match	0	0.00234154	0.0244163	1.38755	0.381893	0.199582	-1.39733	0.999082	-0.973914	-0.753949	-0.134301	-0.595571	-0.191599	2.46213	1.60672	1.94919	1.48426	1.51781	1.91155	2.01845
RNPC3	1	103525691	103555239	+	RNPC3	ENSG00000185946	RNA binding region (RNP1, RRM) containing 3 [Source:HGNC Symbol;Acc:HGNC:18666]	+	gene	Name match	0	2.63511e-06	0.000102408	1.28462	2.54314	2.8744	1.99979	2.58933	3.03323	2.25593	2.73364	2.66859	2.32433	2.89377	3.51808	3.84649	3.75654	4.19256	2.73067	4.42192
AMY2B	1	103553815	103579534	+	AMY2B	ENSG00000240038	amylase, alpha 2B (pancreatic) [Source:HGNC Symbol;Acc:HGNC:478]	+	gene	Name match	0	2.95755e-06	0.000112479	1.32667	1.26804	1.53803	1.88535	1.56772	1.79121	1.3194	1.73099	1.61807	0.9073	1.79293	2.65564	2.83381	2.73809	3.26089	1.37342	3.30274
AMY2A	1	103616811	103625780	+	AMY2A	ENSG00000243480	amylase, alpha 2A (pancreatic) [Source:HGNC Symbol;Acc:HGNC:477]	+	gene	Name match	0	0.00384781	0.0356761	3.81412	NaN	NaN	NaN	NaN	NaN	-4.08363	NaN	NaN	NaN	-5.35824	-0.649084	NaN	-4.16387	NaN	-2.23686	NaN
PRMT6	1	107056679	107067636	+	PRMT6	ENSG00000198890	protein arginine methyltransferase 6 [Source:HGNC Symbol;Acc:HGNC:18241]	+	gene	Name match	0	4.49363e-05	0.00104201	-1.49988	0.739549	1.72877	2.63885	1.91278	2.93156	3.14127	2.37201	2.65993	2.67942	2.7517	-0.947552	0.209227	0.331078	1.04181	1.41958	1.6703
AC114491.1	1	107505203	107505448	+	AC114491.1	ENSG00000224550	No description	+	gene	Name match	0	0.000905238	0.0115389	-1.09835	4.75528	4.76081	6.38401	5.3045	5.34113	5.59657	5.75117	5.61341	5.46993	5.15175	4.49131	3.82585	4.73808	4.16121	4.45505	3.60946
HENMT1	1	108648290	108661526	-	HENMT1	ENSG00000162639	HEN methyltransferase 1 [Source:HGNC Symbol;Acc:HGNC:26400]	-	gene	Name match	0	0.00554356	0.0468603	-0.965874	2.82833	3.99801	4.78282	3.87325	4.35639	4.54051	4.29534	4.43673	4.00012	4.46757	0.889901	3.09364	2.4304	3.75732	3.51338	3.69008
GPSM2	1	108875350	108934545	+	GPSM2	ENSG00000121957	G protein signaling modulator 2 [Source:HGNC Symbol;Acc:HGNC:29501]	+	gene	Name match	0	0.000172728	0.00310339	-1.03261	2.43018	2.58632	2.87534	2.84136	3.07678	3.48629	2.9267	2.8992	2.98744	3.25214	1.19629	1.41496	0.975136	2.00622	2.08497	2.657
PSMA5	1	109399031	109426427	-	PSMA5	ENSG00000143106	proteasome subunit alpha 5 [Source:HGNC Symbol;Acc:HGNC:9534]	-	gene	Name match	0	0.000167018	0.00302302	-1.07405	2.54393	3.15617	4.73052	3.52912	3.74569	4.02542	3.92763	3.88296	4.29872	3.59321	2.39396	2.40143	2.51971	2.89807	2.92815	2.62229
AMIGO1	1	109504175	109509738	-	AMIGO1	ENSG00000181754	adhesion molecule with Ig like domain 1 [Source:HGNC Symbol;Acc:HGNC:20824]	-	gene	Name match	0	0.00525725	0.0449951	1.28041	-3.11397	-2.93763	-2.4705	-1.51995	-3.04504	-1.85907	-3.0843	-1.33608	-2.43496	0.0737096	-0.435418	-0.406276	-0.648085	-0.265592	-1.9972	-0.661223
GPR61	1	109539872	109548406	+	GPR61	ENSG00000156097	G protein-coupled receptor 61 [Source:HGNC Symbol;Acc:HGNC:13300]	+	gene	Name match	0	0.000528934	0.00756372	1.76629	-5.54879	-4.81991	-4.09797	-4.1392	-6.92732	-5.49743	NaN	-4.7969	-4.78886	-3.96469	-2.54831	-4.51552	-3.57767	-2.7073	-2.97259	-3.05695
GNAT2	1	109603267	109619929	-	GNAT2	ENSG00000134183	G protein subunit alpha transducin 2 [Source:HGNC Symbol;Acc:HGNC:4394]	-	gene	Name match	0	0.00239256	0.0248467	1.20703	-1.67622	-0.246902	-4.03276	-0.9447	-0.806821	-0.624861	-1.3026	-0.998334	-0.430863	-0.899478	0.00232728	-0.00552441	0.424179	0.440901	-0.399582	0.220013
AMPD2	1	109616104	109632051	+	AMPD2	ENSG00000116337	adenosine monophosphate deaminase 2 [Source:HGNC Symbol;Acc:HGNC:469]	+	gene	Name match	0	4.73477e-05	0.00108586	1.09478	4.12106	4.9135	4.459	4.92328	4.6695	4.6138	4.42934	4.58572	4.50251	4.59511	5.53684	5.00121	6.53469	5.64349	5.07304	5.01546
AL355310.2	1	109628417	109630305	-	AL355310.2	ENSG00000228703	No description	-	gene	Name match	0	8.07703e-05	0.00167433	1.15971	4.54333	5.25265	4.40711	5.23246	4.99488	4.99508	4.71759	4.80337	4.76419	4.97612	5.8902	5.45092	6.89352	5.99939	5.28459	5.47149
AL158847.1	1	109725820	109775252	+	AL158847.1	ENSG00000241720	No description	+	gene	Name match	0	0.00140642	0.0163735	-2.78576	0.0970649	-0.589094	0.325493	-0.171414	-0.194	3.86724	2.03547	3.11199	0.0586303	-1.12619	NaN	-0.580162	NaN	-0.724412	NaN	0.201886
GSTM3	1	109733932	109741038	-	GSTM3	ENSG00000134202	glutathione S-transferase mu 3 [Source:HGNC Symbol;Acc:HGNC:4635]	-	gene	Name match	0	0.000732604	0.00977949	-2.3589	1.03342	-0.354517	0.992385	0.644645	0.511765	4.45866	2.96866	3.77807	0.414196	0.112724	-1.45796	0.872512	-2.23939	-0.206663	-0.882236	0.733848
CSF1	1	109910242	109930992	+	CSF1	ENSG00000184371	colony stimulating factor 1 [Source:HGNC Symbol;Acc:HGNC:2432]	+	gene	Name match	0	0.00096321	0.0121372	-1.73072	2.13637	1.51524	1.50695	2.25117	2.90689	5.2714	4.19432	4.52189	3.62025	1.4948	0.961018	1.73471	0.502758	1.65954	1.67612	2.55701
CHI3L2	1	111200771	111243440	+	CHI3L2	ENSG00000064886	chitinase 3 like 2 [Source:HGNC Symbol;Acc:HGNC:1933]	+	gene	Name match	0	0.002131	0.0227002	1.65142	-1.60886	-2.29502	-3.1174	-1.6143	-3.72435	-4.87943	-0.856724	-2.3309	-3.90782	-1.29606	-0.0823128	-2.11325	-0.959669	-0.0892982	0.373333	-1.71905
PIFO	1	111346288	111353013	+	PIFO	ENSG00000173947	primary cilia formation [Source:HGNC Symbol;Acc:HGNC:27009]	+	gene	Name match	0	0.000888339	0.0113622	2.20327	-5.3017	NaN	-3.85088	NaN	-4.68023	-6.8353	-5.51304	-4.28678	-4.27873	-4.52496	NaN	-2.19043	-5.33058	-3.24871	-2.40357	-2.03934
OVGP1	1	111414314	111427777	-	OVGP1	ENSG00000085465	oviductal glycoprotein 1 [Source:HGNC Symbol;Acc:HGNC:8524]	-	gene	Name match	0	0.000637234	0.00874894	1.169	-2.24866	-1.31815	-0.145766	-1.35364	-0.62719	-0.61234	-0.534003	0.126155	0.18934	-0.664565	0.107957	-0.297858	0.550274	0.362819	0.936345	0.83379
AL390195.2	1	111431046	111433068	-	AL390195.2	ENSG00000260948	No description	-	gene	Name match	0	5.51832e-06	0.000186845	1.60803	-2.41965	-1.91316	-1.41361	-2.23245	-1.1461	-0.760606	-1.85338	-1.0966	-0.93102	-1.3628	-0.089024	0.190927	-0.61203	-0.109882	-0.48088	0.932264
ATP5PB	1	111448864	111462773	+	null					Not found	0	0.000479509	0.00700208	-0.847835	4.56938	4.80173	5.54887	4.73195	4.86698	5.18453	5.3137	5.10139	5.28578	5.08638	4.11913	3.66849	4.04533	4.31737	4.37226	4.11153
KRT18P57	1	111648291	111649544	-	KRT18P57	ENSG00000215867	keratin 18 pseudogene 57 [Source:HGNC Symbol;Acc:HGNC:48884]	-	gene	Name match	0	0.000790358	0.0103529	2.79943	-3.53705	-2.48624	NaN	NaN	NaN	NaN	-4.74838	NaN	NaN	NaN	-1.27353	-2.50378	-3.56593	-2.35852	-1.96085	-1.96274
INKA2	1	111680630	111739424	-	null					Not found	0	0.000303135	0.00485447	1.44301	2.08772	2.18949	-0.208875	1.20066	0.357818	0.232187	0.94746	0.975783	0.708862	0.647885	2.05339	2.73702	3.09054	2.83852	1.86238	2.33523
AL049557.1	1	111722064	111755824	-	null					Not found	0	0.000258956	0.00428384	1.45685	2.15324	2.24933	-0.164977	1.21301	0.451291	0.288721	1.0033	1.02047	0.741454	0.700605	2.23784	2.78282	3.13032	2.89432	1.95822	2.37306
INKA2-AS1	1	111739841	111747798	+	null					Not found	0	7.40838e-05	0.00156279	2.88554	-5.30204	-5.57316	-2.65857	-2.57052	-4.0956	-5.83564	-1.26545	-1.96519	-1.54211	-4.52529	NaN	-1.3943	-1.87149	-1.90112	1.34025	1.50322
AL049557.2	1	111745299	111755537	-	null					Not found	0	0.000193851	0.0034006	2.47919	-6.32354	-5.59466	-3.51015	-3.32899	-3.89471	-5.85714	-2.53488	-2.98669	-2.42611	-4.96184	NaN	-2.75976	-3.0305	-2.72998	-0.0469028	0.260749
KCND3	1	111770662	111989155	-	KCND3	ENSG00000171385	potassium voltage-gated channel subfamily D member 3 [Source:HGNC Symbol;Acc:HGNC:6239]	-	gene	Name match	0	3.96973e-06	0.00014291	2.94013	-7.18559	-6.45671	-6.54212	-2.8691	-5.56412	-4.25976	-2.9375	-5.17067	-3.74758	-5.82388	-1.60015	-4.62181	-2.30758	-3.68514	-0.609389	-0.289353
LINC01750	1	111989770	111998842	+	LINC01750	ENSG00000231437	long intergenic non-protein coding RNA 1750 [Source:HGNC Symbol;Acc:HGNC:52538]	+	gene	Name match	0	7.29646e-06	0.000236929	4.06221	NaN	NaN	NaN	NaN	NaN	NaN	-6.26583	NaN	-5.61649	-6.27775	NaN	-3.49071	-3.49841	NaN	-2.47829	-2.48019
RHOC	1	112701106	112707434	-	RHOC	ENSG00000155366	ras homolog family member C [Source:HGNC Symbol;Acc:HGNC:669]	-	gene	Name match	0	4.92274e-05	0.00112069	1.42873	0.119279	1.62205	2.33578	3.62365	1.54556	2.35435	2.65024	2.21782	2.12131	2.26353	3.65273	2.49764	3.90536	3.68701	4.09709	3.2726
AL603832.3	1	112702614	112711433	-	AL603832.3	ENSG00000271810	No description	-	gene	Name match	0	0.000110223	0.00215105	1.39983	0.966537	2.30483	2.72548	4.18349	2.17297	2.89573	3.48102	2.80458	2.49418	3.08724	4.44715	2.9108	4.43689	4.15428	4.6836	3.91841
NUTF2P4	1	112748095	112748475	+	NUTF2P4	ENSG00000234790	nuclear transport factor 2 pseudogene 4 [Source:HGNC Symbol;Acc:HGNC:50453]	+	gene	Name match	0	0.00107707	0.0132557	-1.96142	-1.23341	-2.08949	0.731985	-0.238852	-0.0269732	-0.76701	-0.222355	0.0710207	-1.05844	-0.719699	NaN	-2.37007	NaN	-2.22481	-2.24217	-1.82903
SLC16A1	1	112911847	112957013	-	SLC16A1	ENSG00000155380	solute carrier family 16 member 1 [Source:HGNC Symbol;Acc:HGNC:10922]	-	gene	Name match	0	3.00584e-09	3.06033e-07	-2.46054	0.919396	2.24097	3.00098	2.41736	3.38	3.83248	3.47154	2.8284	3.85922	2.89676	-0.0832333	-0.0629341	-0.893758	-0.119312	1.44829	1.16832
AL391058.1	1	113449700	113450728	+	AL391058.1	ENSG00000232499	No description	+	gene	Name match	0	0.00379572	0.0353327	-0.853058	2.48972	3.35365	3.67712	3.38666	4.09424	4.23424	3.58676	3.83284	4.22791	3.70987	2.51426	3.0792	2.09441	2.56098	2.75071	3.14698
BCL2L15	1	113878168	113887547	-	BCL2L15	ENSG00000188761	BCL2 like 15 [Source:HGNC Symbol;Acc:HGNC:33624]	-	gene	Name match	0	0.00159322	0.0180686	-3.18298	2.56405	2.98016	-3.51359	1.0339	-2.89172	-3.23122	-2.6135	-2.8202	-0.0608367	0.99907	-3.4785	-0.649853	-2.01601	-3.47603	-5.58085	-1.89469
DCLRE1B	1	113905141	113914086	+	DCLRE1B	ENSG00000118655	DNA cross-link repair 1B [Source:HGNC Symbol;Acc:HGNC:17641]	+	gene	Name match	0	1.37613e-06	5.90356e-05	-1.8751	1.87739	2.01185	1.90597	2.28428	2.24975	2.7514	2.20358	2.16607	3.09322	2.64061	-2.92519	-0.096543	0.724928	0.753585	0.926654	0.52856
OLFML3	1	113979391	114035572	+	OLFML3	ENSG00000116774	olfactomedin like 3 [Source:HGNC Symbol;Acc:HGNC:24956]	+	gene	Name match	0	8.97084e-07	4.1359e-05	-5.10758	0.40181	-0.692433	-3.25589	0.0604306	-4.08524	-2.78088	1.32035	0.517661	-1.31451	-1.28612	NaN	NaN	NaN	-3.11315	NaN	NaN
BCAS2	1	114567557	114581639	-	BCAS2	ENSG00000116752	BCAS2, pre-mRNA processing factor [Source:HGNC Symbol;Acc:HGNC:975]	-	gene	Name match	0	0.000317605	0.00503668	-0.996439	3.61176	3.77396	4.92746	4.09315	4.47236	4.73958	4.6312	4.75194	4.81154	4.32326	3.44819	3.05679	3.38321	3.20532	3.67479	3.20449
VANGL1	1	115641953	115698224	+	VANGL1	ENSG00000173218	VANGL planar cell polarity protein 1 [Source:HGNC Symbol;Acc:HGNC:15512]	+	gene	Name match	0	0.000348097	0.00541337	-1.45795	0.164251	0.404631	0.335277	1.69345	0.921133	2.48969	1.4671	1.8534	1.85502	1.37225	-1.90443	-0.73258	-1.44194	0.322164	0.0562264	0.941822
IGSF3	1	116574399	116667755	-	IGSF3	ENSG00000143061	immunoglobulin superfamily member 3 [Source:HGNC Symbol;Acc:HGNC:5950]	-	gene	Name match	0	0.00297718	0.0293383	-2.0496	-1.24005	-2.46226	-5.13264	-3.988	-3.66921	-1.50235	-2.13945	-2.14451	-2.75314	-2.11184	NaN	-4.23469	-4.80499	-3.91951	-3.19991	NaN
CD2	1	116754385	116769228	+	CD2	ENSG00000116824	CD2 molecule [Source:HGNC Symbol;Acc:HGNC:1639]	+	gene	Name match	0	0.0005652	0.00798496	2.05676	-0.636182	-0.0999481	-0.670788	1.54952	0.278072	-2.03228	0.66344	0.37874	0.00345529	3.41109	1.8079	4.03194	3.08982	3.38699	0.141651	2.76368
TTF2	1	117060303	117107453	+	TTF2	ENSG00000116830	transcription termination factor 2 [Source:HGNC Symbol;Acc:HGNC:12398]	+	gene	Name match	0	6.05071e-05	0.00132353	-1.13938	1.30587	2.00187	1.78559	2.19224	2.85432	2.8989	2.93252	2.71792	2.96516	2.56826	0.848154	1.42526	0.547229	1.44251	1.24189	1.62906
WDR3	1	117929720	117966542	+	WDR3	ENSG00000065183	WD repeat domain 3 [Source:HGNC Symbol;Acc:HGNC:12755]	+	gene	Name match	0	0.000695915	0.00938189	-1.08022	0.169893	1.24742	1.40505	1.55912	2.09566	2.89412	2.47683	2.19824	2.41621	2.16082	0.410755	0.640496	0.324356	0.876855	0.881142	1.37777
TBX15	1	118883046	118989556	-	TBX15	ENSG00000092607	T-box 15 [Source:HGNC Symbol;Acc:HGNC:11594]	-	gene	Name match	0	0.00506248	0.0437431	-4.29168	-6.33119	-6.60231	NaN	-5.33664	NaN	-5.86479	-3.2206	-4.90123	-4.89319	NaN	NaN	NaN	NaN	NaN	NaN	NaN
HSD3BP5	1	119601340	119609250	+	HSD3BP5	ENSG00000198857	hydroxy-delta-5-steroid dehydrogenase, 3 beta, pseudogene 5 [Source:HGNC Symbol;Acc:HGNC:5223]	+	gene	Name match	0	0.000491621	0.007154	3.28473	NaN	NaN	NaN	-4.97979	-4.76791	-4.92298	-3.01576	NaN	NaN	-3.02768	-0.710833	-2.94108	-0.511374	-0.708358	NaN	NaN
ZNF697	1	119619422	119647773	-	ZNF697	ENSG00000143067	zinc finger protein 697 [Source:HGNC Symbol;Acc:HGNC:32034]	-	gene	Name match	0	1.20723e-05	0.000356838	1.61583	-2.45675	-2.23038	-2.44132	-0.289134	-1.30804	-1.12362	-0.433629	-0.575099	-2.10621	-0.72308	0.719293	0.585911	0.1134	0.126158	0.335762	-0.174053
PHGDH	1	119648411	119744226	+	PHGDH	ENSG00000092621	phosphoglycerate dehydrogenase [Source:HGNC Symbol;Acc:HGNC:8923]	+	gene	Name match	0	1.21998e-10	1.80668e-08	-2.99423	0.794648	2.34612	4.74879	2.55034	3.25788	2.63468	2.37526	2.11975	3.21487	2.71398	-0.829366	-0.464	-0.623509	-0.282086	0.331319	0.683063
AL359752.1	1	119909255	119910613	-	AL359752.1	ENSG00000261662	No description	-	gene	Name match	0	2.26847e-06	8.99472e-05	1.63499	0.301143	-0.116819	0.797767	1.31113	-0.0773844	0.272776	0.493159	0.0988346	-0.755618	0.647252	1.83285	1.42946	2.32929	2.32421	1.98923	1.49279
NOTCH2	1	119911553	120069626	-	NOTCH2	ENSG00000134250	notch 2 [Source:HGNC Symbol;Acc:HGNC:7882]	-	gene	Name match	0	5.42187e-06	0.000184038	1.38788	3.44088	2.94623	1.39677	3.49141	3.04733	3.8613	3.23082	3.53809	3.25815	3.26302	5.05348	3.87532	4.92024	4.42483	4.64536	3.84227
AC241952.1	1	120489860	120701289	-	AC241952.1	ENSG00000275131	No description	-	gene	Name match	0	5.70584e-06	0.000192528	1.43491	-2.69502	-1.79029	-2.85224	-1.47046	-0.958069	-1.54056	-1.63888	-1.37609	-1.55247	-0.986662	-0.279504	-0.558658	-0.138938	0.293402	-1.06635	-0.187544
NBPF26	1	120723923	120841481	+	NBPF26	ENSG00000273136	NBPF member 26 [Source:HGNC Symbol;Acc:HGNC:49571]	+	gene	Name match	0	7.89404e-07	3.7394e-05	2.20038	-1.41083	-0.155402	-0.802127	-1.00123	0.202033	-4.52939	-0.948395	0.241526	-0.67864	-0.284934	2.61687	0.469589	1.54735	0.654602	1.30444	1.36611
AC244453.3	1	121087528	121116676	-	AC244453.3	ENSG00000234998	No description	-	gene	Name match	0	0.00376579	0.0351378	3.34122	NaN	NaN	NaN	-3.67748	NaN	NaN	NaN	NaN	-3.64907	-3.31033	1.17644	-2.63877	NaN	-3.49351	NaN	-3.68269
FAM72B	1	121167646	121185539	-	FAM72B	ENSG00000188610	family with sequence similarity 72 member B [Source:HGNC Symbol;Acc:HGNC:24805]	-	gene	Name match	0	2.20537e-05	0.000582574	-2.05551	-0.384989	-0.872921	-0.553078	-0.211836	0.150069	0.643829	0.822897	-0.17184	0.446929	0.0947731	-2.54774	-1.01717	-1.59221	-3.63273	-2.4277	-4.82191
NBPF17P	1	143595216	143635641	-	NBPF17P	ENSG00000179571	NBPF member 17, pseudogene [Source:HGNC Symbol;Acc:HGNC:31997]	-	gene	Name match	0	0.000142617	0.00265597	2.0403	-3.29389	-2.98005	-4.65043	-2.8843	-0.502494	-3.50557	-3.1833	-2.69401	-3.04853	-2.93219	-1.61534	-0.971118	-0.27838	-1.4524	0.56771	-1.49719
FAM72C	1	143955364	143971965	-	FAM72C	ENSG00000263513	family with sequence similarity 72 member C [Source:HGNC Symbol;Acc:HGNC:30602]	-	gene	Name match	0	9.08577e-07	4.17903e-05	-3.64767	-3.41026	-3.68138	-1.76679	-1.09377	-2.20382	-1.55154	-1.92116	-3.39534	-0.80233	-1.93308	NaN	-3.96195	NaN	NaN	NaN	NaN
NBPF15	1	144421386	144461674	-	NBPF15	ENSG00000266338	NBPF member 15 [Source:HGNC Symbol;Acc:HGNC:28791]	-	gene	Name match	0	1.84105e-12	3.8977e-10	2.54722	-1.91769	-2.80179	-2.45111	-1.18617	-1.86738	-1.53702	-2.43715	-1.60321	-2.42524	-0.381958	0.552269	0.278632	0.937947	1.2562	0.243469	1.01507
PFN1P6	1	144442606	144443004	+	PFN1P6	ENSG00000227212	profilin 1 pseudogene 6 [Source:HGNC Symbol;Acc:HGNC:42988]	+	gene	Name match	0	7.24981e-10	8.82071e-08	3.53751	-2.88497	NaN	NaN	-1.89041	-2.2635	-1.41857	NaN	NaN	-1.862	-1.10823	1.60093	0.300301	1.40808	1.35245	-0.308769	0.91173
SRGAP2B	1	144887265	145095528	-	SRGAP2B	ENSG00000196369	SLIT-ROBO Rho GTPase activating protein 2B [Source:HGNC Symbol;Acc:HGNC:35237]	-	gene	Name match	0	0.00103816	0.0128769	1.34106	-2.02011	-2.94331	-3.09911	-2.0402	-2.63568	-3.07454	-2.41786	-2.68035	-3.04154	-3.2003	-1.38595	-0.368272	-2.44953	-1.5883	-1.40084	-2.33819
FAM72D	1	145096000	145112696	+	FAM72D	ENSG00000215784	family with sequence similarity 72 member D [Source:HGNC Symbol;Acc:HGNC:33593]	+	gene	Name match	0	9.74206e-06	0.000299524	-2.56404	-1.66438	-3.74286	-1.65835	-1.47718	-1.52834	-0.197985	-0.982638	-1.71985	-0.785807	-2.11003	NaN	-3.43847	-3.17869	-3.87818	-4.89554	NaN
NBPF20	1	145289900	145405778	-	NBPF20	ENSG00000162825	NBPF member 20 [Source:HGNC Symbol;Acc:HGNC:32000]	-	gene	Name match	0	0.000432051	0.00645863	1.31806	-6.13613	-5.02874	-5.00724	-4.00407	-5.25162	-4.66973	-5.6694	-4.56866	-5.56062	-4.35938	-3.60958	-3.52862	-4.16501	-4.27953	-3.63393	-3.17103
PIAS3	1	145848522	145859836	-	PIAS3	ENSG00000131788	protein inhibitor of activated STAT 3 [Source:HGNC Symbol;Acc:HGNC:16861]	-	gene	Name match	0	0.00199077	0.021519	0.78632	0.819576	1.72551	2.21827	2.2921	2.51712	2.58754	2.26781	2.29254	2.22975	2.29888	2.74266	2.68292	3.0255	3.16154	2.37728	2.91802
ANKRD34A	1	145959442	145964582	-	ANKRD34A	ENSG00000272031	ankyrin repeat domain 34A [Source:HGNC Symbol;Acc:HGNC:27639]	-	gene	Name match	0	0.00022582	0.0038341	1.5556	-3.50407	-2.7752	-2.53868	-2.50952	-2.00813	-2.16321	-2.13045	-1.23281	-1.74414	-2.31229	-2.41049	-0.686536	-0.908466	0.14838	-2.92788	-0.0552995
TXNIP	1	145992435	145996600	-	TXNIP	ENSG00000265972	thioredoxin interacting protein [Source:HGNC Symbol;Acc:HGNC:16952]	-	gene	Name match	0	0.00109313	0.0134252	1.04755	8.12727	6.37614	6.59248	6.68082	6.34027	6.82221	6.94176	6.81242	7.09328	7.27395	8.03921	8.18915	7.81608	7.71358	8.46072	7.70699
NBPF10	1	146064699	146144804	-	NBPF10	ENSG00000271425	NBPF member 10 [Source:HGNC Symbol;Acc:HGNC:31992]	-	gene	Name match	0	6.73052e-05	0.00144793	1.38215	-0.995805	-1.8344	-3.12493	-1.15369	-1.89058	-1.29201	-2.10526	-1.95377	-2.02458	-1.51772	0.00701563	-0.310106	-0.252956	-0.556856	-0.718264	-0.500515
AC239799.1	1	146113652	146229000	-	AC239799.1	ENSG00000213240	No description	-	gene	Name match	0	0.00331854	0.031885	1.082	-0.623151	-0.728262	-1.43035	-0.664219	-1.31484	0.213616	-1.14765	-1.05889	-0.814779	-0.273222	1.28281	0.130567	0.0565041	-0.10174	-0.880942	0.423678
NOTCH2NLA	1	146146203	146229026	-	null					Not found	0	0.00285474	0.0284185	1.03024	-2.43881	-1.95991	-2.25477	-1.84479	-2.18931	-0.988899	-2.15538	-1.76784	-1.93667	-1.31414	0.0657103	-1.69505	-1.04448	-1.21722	-1.67819	-0.516579
NBPF12	1	146938744	146996202	+	NBPF12	ENSG00000268043	NBPF member 12 [Source:HGNC Symbol;Acc:HGNC:24297]	+	gene	Name match	0	0.000354233	0.00549258	0.993998	0.489382	0.899193	-0.143992	0.408196	0.554237	0.697319	0.158744	0.511918	0.420426	0.873808	1.29219	1.24169	1.80815	1.40334	0.929604	1.70003
AC241584.1	1	147082338	147083578	-	AC241584.1	ENSG00000230832	No description	-	gene	Name match	0	0.00168961	0.0189203	-1.35409	-0.61512	-0.149276	0.79388	0.2799	0.684424	1.13421	1.37517	0.862145	1.5742	0.254732	NaN	-0.10408	-0.965931	-0.680523	-0.775887	-0.594068
AC241584.2	1	147099482	147124285	-	AC241584.2	ENSG00000283342	No description	-	gene	Name match	0	9.42576e-05	0.00189498	4.24404	NaN	NaN	-5.63055	NaN	NaN	-5.80761	NaN	NaN	-5.83601	-4.49727	0.104978	-6.41067	NaN	-3.68045	-2.37588	-4.86963
PDIA3P1	1	147172744	147179622	+	PDIA3P1	ENSG00000180867	protein disulfide isomerase family A member 3 pseudogene 1 [Source:HGNC Symbol;Acc:HGNC:4607]	+	gene	Name match	0	6.61539e-05	0.0014263	-1.10014	3.23971	3.93092	4.77579	4.61481	4.80688	5.01709	5.37634	4.97915	5.07592	4.44445	3.51474	3.36319	3.1449	3.3384	3.74998	3.69404
FMO5	1	147175351	147243050	-	FMO5	ENSG00000131781	flavin containing monooxygenase 5 [Source:HGNC Symbol;Acc:HGNC:3773]	-	gene	Name match	0	2.89976e-05	0.000729843	1.32617	-0.417061	-0.168403	-1.17135	1.00551	-0.0516865	0.500846	0.225379	0.632213	-0.0967089	0.554499	1.0362	0.972109	1.57133	2.21931	0.92365	1.42285
CHD1L	1	147242641	147295766	+	CHD1L	ENSG00000131778	chromodomain helicase DNA binding protein 1 like [Source:HGNC Symbol;Acc:HGNC:1916]	+	gene	Name match	0	0.00419387	0.0380779	-0.745516	3.68702	4.56396	5.27057	4.9476	5.28683	5.63628	5.37791	5.47397	5.4757	5.17067	4.0921	3.96898	3.75684	4.52483	4.37193	4.81956
GJA5	1	147756199	147773362	-	GJA5	ENSG00000265107	gap junction protein alpha 5 [Source:HGNC Symbol;Acc:HGNC:4279]	-	gene	Name match	0	0.000423214	0.00635243	-5.64849	NaN	NaN	-6.28601	-1.99632	NaN	-2.07076	-3.14081	-2.41205	-5.49147	-5.15273	NaN	NaN	NaN	NaN	NaN	NaN
NBPF11	1	148102046	148152322	-	NBPF11	ENSG00000263956	NBPF member 11 [Source:HGNC Symbol;Acc:HGNC:31993]	-	gene	Name match	0	0.00220709	0.0233134	0.84318	0.539258	0.694402	0.360641	0.32041	0.781317	0.987509	0.363542	0.499039	0.362693	0.333923	1.5683	0.72813	1.42685	1.28662	0.793529	1.75099
NBPF14	1	148531385	148679751	-	NBPF14	ENSG00000270629	NBPF member 14 [Source:HGNC Symbol;Acc:HGNC:25232]	-	gene	Name match	0	1.57009e-08	1.26132e-06	1.65435	-0.721887	-1.23498	-1.08907	-0.713256	-0.939949	-0.320584	-1.45083	-0.936446	-1.11396	-0.862681	1.05902	-0.000563783	0.981947	0.936496	0.467289	0.153452
NBPF9	1	149054027	149103561	-	NBPF9	ENSG00000269713	NBPF member 9 [Source:HGNC Symbol;Acc:HGNC:31991]	-	gene	Name match	0	8.41236e-07	3.92252e-05	1.76801	-2.6329	-2.61451	-3.15936	-1.48634	-1.74395	-1.79211	-1.53304	-1.72901	-2.27736	-0.692181	0.557547	-1.4055	-0.427986	0.118662	-0.226626	-0.20862
NBPF19	1	149390623	149556361	+	NBPF19	ENSG00000271383	NBPF member 19 [Source:HGNC Symbol;Acc:HGNC:31999]	+	gene	Name match	0	5.43013e-11	8.70067e-09	1.68532	-1.09329	-0.460473	-1.03037	-0.0987331	-0.489628	-0.353567	-0.625451	-0.401032	-0.727889	-0.277256	1.31868	1.00629	1.17476	1.17945	0.741512	0.740441
RF00003	1	149636766	149636929	+	null					Not found	0	0.000855317	0.011041	1.55079	1.56765	3.21407	2.21111	4.54878	2.34113	1.32355	3.31567	3.11309	2.64308	1.87491	5.03047	3.7368	4.92343	4.63514	4.01832	3.01156
HIST2H2BE	1	149884459	149886652	-	HIST2H2BE	ENSG00000184678	histone cluster 2 H2B family member e [Source:HGNC Symbol;Acc:HGNC:4760]	-	gene	Name match	0	0.00323473	0.0312774	1.4843	5.56807	2.91228	3.27667	3.91883	3.73478	1.87052	2.91626	3.1627	4.05972	1.72729	4.85018	4.72689	3.94897	4.51158	6.0184	6.34773
HIST2H2AB	1	149887524	149887916	-	HIST2H2AB	ENSG00000184270	histone cluster 2 H2A family member b [Source:HGNC Symbol;Acc:HGNC:20508]	-	gene	Name match	0	0.00365256	0.0343601	-2.45258	0.306816	-0.549268	0.365319	-1.13159	-0.0717115	-2.39671	-2.07445	-2.43315	-0.840143	-3.08637	NaN	-2.99977	-2.89199	-2.26955	NaN	NaN
MTMR11	1	149928651	149936869	-	MTMR11	ENSG00000014914	myotubularin related protein 11 [Source:HGNC Symbol;Acc:HGNC:24307]	-	gene	Name match	0	2.03436e-09	2.18934e-07	2.58116	0.420005	0.339932	-0.586784	0.564008	-0.670177	-1.44192	1.20227	0.229458	-0.154816	1.48509	3.21501	2.88523	3.55679	3.23093	1.68382	0.952574
PLEKHO1	1	150149183	150164720	+	PLEKHO1	ENSG00000023902	pleckstrin homology domain containing O1 [Source:HGNC Symbol;Acc:HGNC:24310]	+	gene	Name match	0	3.64937e-05	0.000877826	1.47385	1.10812	2.79368	4.61676	4.27627	3.37477	2.17591	3.30734	2.77845	3.11354	3.24376	4.55253	4.11359	4.72969	4.54861	5.28071	4.79281
AC242988.2	1	150173049	150181429	+	null					Not found	0	0.0013481	0.0158433	2.25623	-0.0964726	-3.68952	-4.77494	-1.54938	-2.79693	-3.36704	-2.30781	-4.98844	-2.65847	-1.8343	NaN	0.0299037	0.76217	0.698722	0.912686	-1.10713
ANP32E	1	150218417	150236156	-	ANP32E	ENSG00000143401	acidic nuclear phosphoprotein 32 family member E [Source:HGNC Symbol;Acc:HGNC:16673]	-	gene	Name match	0	5.30877e-14	1.38986e-11	-2.15874	4.95978	5.44604	5.32989	5.22484	5.73464	5.99578	5.77084	5.61649	6.05058	5.82802	3.50678	3.37174	2.32	2.85273	3.9524	3.55211
AL356356.1	1	150548562	150557724	-	AL356356.1	ENSG00000237781	No description	-	gene	Name match	0	6.34438e-07	3.15572e-05	2.29152	2.02192	0.750801	-0.978469	2.24709	0.247466	0.0923915	0.690288	0.762222	0.459925	1.01279	3.26607	3.84503	3.47847	3.40625	2.04173	2.77113
ADAMTSL4	1	150549369	150560937	+	ADAMTSL4	ENSG00000143382	ADAMTS like 4 [Source:HGNC Symbol;Acc:HGNC:19706]	+	gene	Name match	0	3.00542e-11	5.09392e-09	2.12585	2.24888	1.73999	1.61188	2.86476	1.48058	1.8744	2.04263	1.61367	1.64552	1.78485	4.31999	4.04238	4.39049	4.44472	2.78371	3.24754
MIR4257	1	150551929	150552014	+	MIR4257	ENSG00000264553	microRNA 4257 [Source:HGNC Symbol;Acc:HGNC:38312]	+	gene	Name match	0	0.000142418	0.0026531	2.60968	0.913974	0.642853	NaN	1.7386	-1.04952	-0.20459	1.70263	0.343934	-0.232985	-0.894245	4.00756	4.05033	2.47005	2.92257	NaN	1.90332
ADAMTSL4-AS1	1	150560202	150574552	-	ADAMTSL4-AS1	ENSG00000203804	ADAMTSL4 antisense RNA 1 [Source:HGNC Symbol;Acc:HGNC:32041]	-	gene	Name match	0	3.10465e-06	0.00011665	1.68379	1.88264	1.44963	1.52611	2.10763	0.342225	0.88759	1.07013	0.472641	0.755691	0.833779	2.92286	3.05983	3.13481	3.34774	2.16485	2.28702
ENSA	1	150600851	150629612	-	ENSA	ENSG00000143420	endosulfine alpha [Source:HGNC Symbol;Acc:HGNC:3360]	-	gene	Name match	0	0.00294268	0.0290666	-0.74416	4.67175	4.78912	5.51815	4.52121	4.75831	4.9208	4.86875	4.89757	4.97294	4.7762	3.67222	3.85166	3.83147	4.10225	4.43753	4.3104
GOLPH3L	1	150646225	150697144	-	GOLPH3L	ENSG00000143457	golgi phosphoprotein 3 like [Source:HGNC Symbol;Acc:HGNC:24882]	-	gene	Name match	0	0.00323298	0.0312656	-0.994627	1.31179	1.97311	2.4427	2.88396	2.49924	3.32816	2.92787	2.71558	3.62169	2.68602	-0.0191206	1.23967	1.80031	2.15576	1.5848	2.08814
CTSS	1	150730196	150765957	-	CTSS	ENSG00000163131	cathepsin S [Source:HGNC Symbol;Acc:HGNC:2545]	-	gene	Name match	0	5.55376e-05	0.00123369	1.83189	7.46732	6.9877	4.68837	7.8717	4.79707	5.31226	6.89558	5.70172	5.85983	6.63918	8.90856	7.98929	8.53389	8.69435	8.65108	6.57346
CTSK	1	150796208	150808323	-	CTSK	ENSG00000143387	cathepsin K [Source:HGNC Symbol;Acc:HGNC:2536]	-	gene	Name match	0	0.000267169	0.00438998	1.34004	1.8734	1.49709	0.582952	2.18988	1.19531	0.782739	2.06294	1.08472	0.668953	0.604338	2.99489	2.49496	3.18437	2.75236	2.12202	1.94311
C1orf56	1	151047740	151051986	+	C1orf56	ENSG00000143443	chromosome 1 open reading frame 56 [Source:HGNC Symbol;Acc:HGNC:26045]	+	gene	Name match	0	0.000904102	0.0115319	1.10288	3.98217	3.21629	3.18355	3.14555	2.1787	2.8163	2.90795	2.64955	2.83944	3.01062	3.85442	4.47764	4.51551	4.19139	3.59595	3.91103
CDC42SE1	1	151050971	151070325	-	CDC42SE1	ENSG00000197622	CDC42 small effector 1 [Source:HGNC Symbol;Acc:HGNC:17719]	-	gene	Name match	0	0.000147467	0.00273412	1.31978	6.42743	5.60609	4.26365	5.33755	4.56465	4.87268	5.05872	4.77433	5.16929	5.27614	6.5208	6.71223	7.03014	6.72305	6.03679	6.13602
MLLT11	1	151057758	151068497	+	MLLT11	ENSG00000213190	MLLT11, transcription factor 7 cofactor [Source:HGNC Symbol;Acc:HGNC:16997]	+	gene	Name match	0	0.00033276	0.00524017	0.979319	2.57647	2.29893	2.31905	2.1148	2.25144	2.43366	2.16606	2.0661	2.37562	2.10168	2.57052	3.32474	3.55239	3.50727	2.7226	3.11836
AL391069.3	1	151346967	151348027	+	AL391069.3	ENSG00000237976	No description	+	gene	Name match	0	0.000592471	0.00826275	-1.59488	-0.194258	2.11958	4.08728	2.14133	2.86017	2.47377	2.5944	2.46836	2.63606	2.56434	0.747325	0.739473	-0.375144	1.7498	0.966903	1.01748
SELENBP1	1	151364302	151372733	-	SELENBP1	ENSG00000143416	selenium binding protein 1 [Source:HGNC Symbol;Acc:HGNC:10719]	-	gene	Name match	0	1.12782e-12	2.44962e-10	-4.56576	2.81654	1.38179	0.19381	2.62849	1.80163	2.04308	2.34658	2.88009	2.71081	4.12356	NaN	-2.11177	-2.87847	-1.84099	-3.85835	-0.527667
TDRKH-AS1	1	151790804	151794402	+	TDRKH-AS1	ENSG00000203288	TDRKH antisense RNA 1 [Source:HGNC Symbol;Acc:HGNC:40578]	+	gene	Name match	0	0.00400923	0.0368464	1.44171	-2.81584	-3.67193	-0.587416	-1.99121	-1.07889	-1.23397	-1.61215	-1.16349	-1.9628	-1.0391	NaN	-0.450002	-0.181762	0.684607	-0.654683	0.429839
LINGO4	1	151800264	151806154	-	LINGO4	ENSG00000213171	leucine rich repeat and Ig domain containing 4 [Source:HGNC Symbol;Acc:HGNC:31814]	-	gene	Name match	0	4.02661e-05	0.000952163	2.64376	NaN	-6.23822	-4.73868	NaN	NaN	-3.69335	-4.17844	-4.53714	-4.20717	-5.19036	-1.4812	-1.89431	-4.41102	-3.20362	-5.3909	-1.70474
RORC	1	151806071	151831872	-	RORC	ENSG00000143365	RAR related orphan receptor C [Source:HGNC Symbol;Acc:HGNC:10260]	-	gene	Name match	0	3.26459e-09	3.25593e-07	2.91104	-5.86906	-4.55522	-4.2256	-4.87451	-4.07766	-3.3152	-3.75847	-3.85414	-4.43106	-2.18543	0.0948887	-1.14774	-1.81048	-2.75194	-1.97093	-0.387865
C2CD4D	1	151837819	151840557	-	C2CD4D	ENSG00000225556	C2 calcium dependent domain containing 4D [Source:HGNC Symbol;Acc:HGNC:37210]	-	gene	Name match	0	0.000888942	0.0113675	2.78582	-5.02362	NaN	NaN	-3.02907	NaN	NaN	NaN	-3.59366	-5.58562	-5.24688	NaN	-1.76796	-1.73058	-1.26014	NaN	-2.81189
AL450992.2	1	151841877	151850385	+	AL450992.2	ENSG00000234614	No description	+	gene	Name match	0	3.08431e-05	0.000765777	3.18466	-3.22772	NaN	-1.99929	-2.81812	-2.60624	-2.76132	NaN	-0.990402	NaN	-0.281049	0.035794	2.25033	0.202832	1.45331	NaN	-0.238374
THEM5	1	151847263	151853697	-	THEM5	ENSG00000196407	thioesterase superfamily member 5 [Source:HGNC Symbol;Acc:HGNC:26755]	-	gene	Name match	0	6.55685e-11	1.01777e-08	3.80127	-3.18724	-4.45836	NaN	-2.77764	-3.56577	-4.72084	-2.39858	-3.17232	-2.42731	-0.951063	2.07627	1.3626	0.105808	0.16121	-0.803684	0.740705
S100A10	1	151982915	151994390	-	S100A10	ENSG00000197747	S100 calcium binding protein A10 [Source:HGNC Symbol;Acc:HGNC:10487]	-	gene	Name match	0	9.03501e-10	1.07257e-07	1.97051	4.30841	3.72868	4.37897	5.20997	3.29698	3.48813	5.40568	4.52593	4.58047	4.86382	6.63347	6.76434	6.47305	6.33285	6.10628	5.63893
AL450992.1	1	151994531	152042774	+	AL450992.1	ENSG00000229021	No description	+	gene	Name match	0	2.96152e-07	1.6532e-05	4.20686	NaN	NaN	NaN	NaN	-5.04286	NaN	NaN	-5.81934	NaN	NaN	NaN	-3.21603	-2.69322	-3.48581	-4.6731	-2.25995
S100A12	1	153373706	153375649	-	S100A12	ENSG00000163221	S100 calcium binding protein A12 [Source:HGNC Symbol;Acc:HGNC:10489]	-	gene	Name match	0	0.00155288	0.0177185	-3.53011	12.1294	12.4317	5.70611	9.34313	1.81937	5.12671	5.95758	5.88439	8.89351	9.63755	7.02435	7.49169	7.15357	7.01415	6.63885	4.26697
LAPTM4BP1	1	153379821	153380799	-	LAPTM4BP1	ENSG00000237008	lysosomal protein transmembrane 4 beta pseudogene 1 [Source:HGNC Symbol;Acc:HGNC:51934]	-	gene	Name match	0	0.0025796	0.0263047	-1.65824	-3.67518	-1.36133	-1.70978	-1.68062	-0.468741	-0.749347	-1.30155	-0.437861	-0.14971	-1.31347	NaN	-1.81183	NaN	-3.08162	NaN	-2.2708
S100A8	1	153390032	153391188	-	S100A8	ENSG00000143546	S100 calcium binding protein A8 [Source:HGNC Symbol;Acc:HGNC:10498]	-	gene	Name match	0	0.0030013	0.0295168	-3.03137	13.8782	13.764	7.92143	11.4396	4.25096	7.06024	8.44604	7.66177	10.8295	11.603	9.15464	9.60008	9.34724	9.26602	8.32285	7.0675
S100A16	1	153606886	153613145	-	S100A16	ENSG00000188643	S100 calcium binding protein A16 [Source:HGNC Symbol;Acc:HGNC:20441]	-	gene	Name match	0	4.07846e-06	0.000146196	-3.50953	-2.16954	-2.92608	-1.33343	1.04741	-1.77046	-1.11818	-0.544375	-0.961969	-0.451425	-0.615185	NaN	-2.52859	NaN	-5.38333	NaN	NaN
ILF2	1	153661788	153671048	-	ILF2	ENSG00000143621	interleukin enhancer binding factor 2 [Source:HGNC Symbol;Acc:HGNC:6037]	-	gene	Name match	0	1.84402e-05	0.000504613	-1.17929	5.33961	6.15922	7.42071	6.23944	6.88686	7.18484	6.95359	6.84717	7.22549	6.51995	5.05973	5.26609	5.48084	5.5814	5.81174	5.46466
NPR1	1	153678637	153693992	+	NPR1	ENSG00000169418	natriuretic peptide receptor 1 [Source:HGNC Symbol;Acc:HGNC:7943]	+	gene	Name match	0	0.00365661	0.0343871	-2.58757	-3.72595	-4.48249	-2.08248	0.63118	-2.38827	-1.74498	-3.93729	-3.64391	-3.51034	-2.1716	NaN	-3.34803	NaN	NaN	-3.37214	-4.54396
SLC27A3	1	153774354	153780157	+	SLC27A3	ENSG00000143554	solute carrier family 27 member 3 [Source:HGNC Symbol;Acc:HGNC:10997]	+	gene	Name match	0	1.88797e-05	0.000513774	1.37129	2.35754	2.46771	2.82847	3.14842	2.44525	1.84052	2.41432	2.02765	1.91806	2.41848	3.8044	3.99612	4.13641	4.24042	2.68233	2.53837
AL358472.5	1	153923337	153935240	+	AL358472.5	ENSG00000284738	No description	+	gene	Name match	0	9.58626e-06	0.000296194	1.42703	2.06279	2.52568	0.763966	2.50872	2.41828	2.15288	2.09472	2.37788	1.85186	2.51022	3.12662	3.55935	4.14711	3.88713	2.99006	2.98688
DENND4B	1	153929501	153946696	-	DENND4B	ENSG00000198837	DENN domain containing 4B [Source:HGNC Symbol;Acc:HGNC:29044]	-	gene	Name match	0	4.77565e-06	0.000166296	1.2502	4.31465	4.50643	3.43184	4.48131	4.23871	4.18273	4.18365	4.17837	4.07768	4.45345	5.36127	5.31999	5.9961	5.76173	4.76972	4.65705
CRTC2	1	153947669	153958625	-	CRTC2	ENSG00000160741	CREB regulated transcription coactivator 2 [Source:HGNC Symbol;Acc:HGNC:27301]	-	gene	Name match	0	0.000732745	0.00977949	0.896622	3.92538	3.98637	4.47952	3.77779	3.74428	3.50507	3.57398	3.67613	4.03648	3.71766	4.83683	4.40644	5.1652	4.70705	4.48731	4.27845
AL358472.1	1	153995632	153995960	+	AL358472.1	ENSG00000231416	No description	+	gene	Name match	0	0.00575672	0.0482075	-0.844141	6.19746	7.30088	8.6707	7.12598	7.06056	7.7771	7.67284	7.87722	7.37146	7.86704	6.72293	6.53629	6.17823	6.78941	6.92373	6.64634
PMVK	1	154924734	154936991	-	PMVK	ENSG00000163344	phosphomevalonate kinase [Source:HGNC Symbol;Acc:HGNC:9141]	-	gene	Name match	0	0.00314861	0.0306468	-0.940205	2.86798	3.95013	5.65896	4.68529	4.53055	4.98455	4.60139	4.80142	4.69472	4.58513	3.46945	3.16088	3.50775	3.71691	4.02077	3.58256
RF00017	1	154950210	154950492	-	null					Not found	0	0.00302288	0.0296891	1.66142	-0.389382	0.146852	0.713515	1.97441	1.48002	0.398944	0.569203	0.947469	-1.95138	0.70929	0.874129	3.65387	2.1667	1.72774	-1.81318	2.50685
CKS1B	1	154974653	154979249	+	CKS1B	ENSG00000173207	CDC28 protein kinase regulatory subunit 1B [Source:HGNC Symbol;Acc:HGNC:19083]	+	gene	Name match	0	3.06775e-13	7.13909e-11	-3.27706	1.10338	1.92972	3.27646	1.97381	2.38536	2.87924	2.37525	2.4078	2.73693	2.44425	NaN	-1.32451	-1.14274	-0.198366	-0.689659	-0.605137
DCST2	1	155018520	155033781	-	DCST2	ENSG00000163354	DC-STAMP domain containing 2 [Source:HGNC Symbol;Acc:HGNC:26562]	-	gene	Name match	0	0.000384954	0.00586065	1.5943	-1.92233	-1.93041	-1.79343	-1.77577	-2.5073	-2.36282	-2.04056	-2.39926	-2.58386	-1.88255	-2.15067	-2.57356	0.568166	0.104194	-1.44566	-0.494098
DPM3	1	155139891	155140595	-	DPM3	ENSG00000179085	dolichyl-phosphate mannosyltransferase subunit 3 [Source:HGNC Symbol;Acc:HGNC:3007]	-	gene	Name match	0	0.00542841	0.0460718	-0.982597	2.86682	3.82544	5.69917	4.24604	4.36744	4.63439	4.33998	4.53746	4.34296	4.77873	3.10725	2.76411	3.4229	3.91982	3.81889	3.04881
AL713999.1	1	155169409	155187272	-	AL713999.1	ENSG00000273088	No description	-	gene	Name match	0	0.0025903	0.0263862	-0.936434	4.32805	4.6892	6.55046	5.21013	5.35746	5.44653	5.55158	5.54759	5.59097	5.37639	4.10614	3.8303	4.1124	4.68411	4.85179	4.66924
TRIM46	1	155173787	155184971	+	TRIM46	ENSG00000163462	tripartite motif containing 46 [Source:HGNC Symbol;Acc:HGNC:19019]	+	gene	Name match	0	0.000106989	0.00209631	1.60267	-2.80601	-0.553571	0.910703	0.331502	0.588051	0.55924	0.152574	-0.140835	-0.252531	0.280587	-0.712426	1.41195	1.30806	2.47871	0.660959	2.50125
AC234582.1	1	155195004	155205495	+	AC234582.1	ENSG00000231064	No description	+	gene	Name match	0	1.27333e-05	0.000372993	1.26418	1.77272	1.60852	1.53166	1.60427	1.85026	1.29357	1.5521	1.60378	1.42517	1.83392	2.25333	2.90333	2.50283	3.00866	2.0408	3.60595
THBS3	1	155195588	155209051	-	THBS3	ENSG00000169231	thrombospondin 3 [Source:HGNC Symbol;Acc:HGNC:11787]	-	gene	Name match	0	8.42356e-05	0.00172664	1.10658	2.67078	2.30954	2.74965	2.68374	2.65541	2.22448	2.56162	2.39217	2.37842	2.67029	2.62553	3.58483	3.46167	3.92325	2.77525	4.38912
PKLR	1	155289293	155301438	-	PKLR	ENSG00000143627	pyruvate kinase, liver and RBC [Source:HGNC Symbol;Acc:HGNC:9020]	-	gene	Name match	0	4.0741e-17	1.58226e-14	-4.9637	3.12027	2.80608	1.2206	1.78818	2.41982	3.50371	3.78495	4.50059	3.51666	3.43404	NaN	-2.01074	-2.58103	-1.8882	-1.97595	-0.447331
FDPS	1	155308748	155320666	+	FDPS	ENSG00000160752	farnesyl diphosphate synthase [Source:HGNC Symbol;Acc:HGNC:3631]	+	gene	Name match	0	0.00204783	0.021999	-0.776086	3.70554	4.2163	5.26933	4.27538	4.49085	4.78395	4.71015	4.53011	4.72206	4.5831	3.57914	3.40846	3.53674	4.08937	3.5823	3.84334
ASH1L	1	155335268	155562807	-	ASH1L	ENSG00000116539	ASH1 like histone lysine methyltransferase [Source:HGNC Symbol;Acc:HGNC:19088]	-	gene	Name match	0	0.00240742	0.024948	0.830642	2.47969	2.6635	0.904608	2.3093	3.098	2.85164	2.66461	2.84408	2.51971	2.75664	3.41987	3.50253	3.26071	2.99665	3.14452	3.51488
RXFP4	1	155941710	155942949	+	RXFP4	ENSG00000173080	relaxin/insulin like family peptide receptor 4 [Source:HGNC Symbol;Acc:HGNC:14666]	+	gene	Name match	0	0.00411233	0.0375586	1.81244	-2.93589	0.337314	-4.87738	-4.11125	-1.31441	-3.05445	-2.14723	-2.76896	-1.08284	-2.15914	1.24516	-0.799525	-1.96477	0.532144	-0.774724	0.407095
AL355388.3	1	156001953	156032907	+	null					Not found	0	0.00584652	0.0488131	-0.797529	2.87553	2.99706	4.06936	3.16394	3.5241	3.6515	3.80108	3.7316	3.58679	3.71581	2.38757	1.97778	2.35437	2.81408	3.35999	2.57562
CCT3	1	156308968	156367873	-	CCT3	ENSG00000163468	chaperonin containing TCP1 subunit 3 [Source:HGNC Symbol;Acc:HGNC:1616]	-	gene	Name match	0	2.74419e-06	0.000105945	-1.43993	4.14824	4.87439	6.47701	5.31511	5.91871	6.32773	5.97202	5.98446	6.31278	5.67805	3.53838	3.78271	3.82022	4.70413	4.56134	4.74246
C1orf61	1	156404250	156430701	-	C1orf61	ENSG00000125462	chromosome 1 open reading frame 61 [Source:HGNC Symbol;Acc:HGNC:30780]	-	gene	Name match	0	0.00174101	0.0193607	2.57392	NaN	-6.51889	NaN	-5.10121	-7.21126	NaN	NaN	-6.81781	NaN	-7.05599	NaN	-4.0152	-6.86162	-4.53873	-3.44918	-6.10643
IQGAP3	1	156525405	156572604	-	IQGAP3	ENSG00000183856	IQ motif containing GTPase activating protein 3 [Source:HGNC Symbol;Acc:HGNC:20669]	-	gene	Name match	0	2.88079e-25	2.81569e-22	-5.45198	2.79787	2.85398	2.47582	2.76445	3.23427	3.11742	2.8584	2.6987	3.08442	3.1761	-2.96321	-1.13456	-3.82264	-3.0482	-6.38749	-3.23738
NAXE	1	156591762	156594299	+	NAXE	ENSG00000163382	NAD(P)HX epimerase [Source:HGNC Symbol;Acc:HGNC:18453]	+	gene	Name match	0	9.64458e-05	0.00193018	-1.27391	2.45336	3.29885	5.13496	3.95042	4.14662	4.47748	4.28374	4.12348	4.28648	4.19282	2.83913	1.92599	2.68013	2.86684	3.15632	2.86874
GPATCH4	1	156594487	156601496	-	GPATCH4	ENSG00000160818	G-patch domain containing 4 [Source:HGNC Symbol;Acc:HGNC:25982]	-	gene	Name match	0	0.000337673	0.00529904	-1.10745	1.65113	2.43756	3.74485	2.52928	3.42503	3.85785	3.62209	3.48244	3.61027	3.20455	1.56638	2.31382	1.51792	2.07896	2.14684	2.332
NES	1	156668763	156677397	-	NES	ENSG00000132688	nestin [Source:HGNC Symbol;Acc:HGNC:7756]	-	gene	Name match	0	0.00194659	0.0211165	-2.42301	-4.10011	-4.95619	-2.95415	0.255901	-5.0636	-1.00922	-1.53886	-0.845723	-1.82081	-4.5864	NaN	-4.82173	-4.39203	-4.50655	-5.10887	-2.75713
MRPL24	1	156737303	156741590	-	MRPL24	ENSG00000143314	mitochondrial ribosomal protein L24 [Source:HGNC Symbol;Acc:HGNC:14037]	-	gene	Name match	0	3.63828e-05	0.000876374	-1.45721	2.28559	2.91696	4.8466	3.69519	3.9258	4.44589	4.11836	4.02802	4.24429	4.02895	0.954683	2.39934	2.22814	3.10155	2.27683	2.67099
HDGF	1	156742107	156766925	-	HDGF	ENSG00000143321	heparin binding growth factor [Source:HGNC Symbol;Acc:HGNC:4856]	-	gene	Name match	0	9.64716e-07	4.38564e-05	-1.26731	5.86216	6.39456	7.20703	6.55489	6.67639	6.62879	6.81354	6.65043	7.02156	6.86431	4.94894	4.82569	4.97653	5.16503	5.8648	5.83242
SH2D2A	1	156806243	156816862	-	SH2D2A	ENSG00000027869	SH2 domain containing 2A [Source:HGNC Symbol;Acc:HGNC:10821]	-	gene	Name match	0	3.79918e-07	2.0352e-05	2.41008	-1.95438	-0.856269	-0.310916	-0.772199	-1.27402	-0.11875	-0.943329	-0.202494	-0.641909	1.34592	0.461132	3.35466	1.93162	1.63918	0.20678	1.50889
ARHGEF11	1	156934840	157045370	-	ARHGEF11	ENSG00000132694	Rho guanine nucleotide exchange factor 11 [Source:HGNC Symbol;Acc:HGNC:14580]	-	gene	Name match	0	0.000945063	0.0119548	1.22654	3.04229	1.5239	0.0392543	2.64822	1.39628	1.91099	2.00872	2.03198	1.56745	1.84729	3.19794	2.94267	3.61831	3.661	2.82951	2.41461
AL138900.3	1	157280716	157283068	+	AL138900.3	ENSG00000271736	No description	+	gene	Name match	0	1.50022e-05	0.000423789	-3.21747	0.981922	1.54479	-2.89817	0.115881	-0.112812	0.0946832	0.639338	0.58876	0.703718	1.78969	NaN	-2.09334	NaN	NaN	NaN	-0.815331
FCRL5	1	157513377	157552520	-	FCRL5	ENSG00000143297	Fc receptor like 5 [Source:HGNC Symbol;Acc:HGNC:18508]	-	gene	Name match	0	0.00167337	0.0187706	2.08285	1.6348	-0.966359	-4.29463	0.0403417	-2.83119	-2.00355	-3.10213	0.323067	-1.82202	0.832625	2.99091	0.0155365	0.335586	1.5972	2.85404	1.17042
FCRL3	1	157674321	157700857	-	FCRL3	ENSG00000160856	Fc receptor like 3 [Source:HGNC Symbol;Acc:HGNC:18506]	-	gene	Name match	0	7.42224e-08	4.95752e-06	4.36751	-3.01247	-2.28359	-5.27589	-0.74158	-7.29788	-2.868	-5.54573	-2.90444	-5.15943	1.24109	2.44569	2.60398	2.08518	2.1899	4.07996	1.70903
AL356276.1	1	157691762	157696459	+	AL356276.1	ENSG00000227217	No description	+	gene	Name match	0	6.06658e-07	3.03743e-05	4.14079	NaN	-3.0819	NaN	-1.07926	NaN	-3.34438	NaN	-2.38082	NaN	0.823947	2.0377	2.04125	1.20473	2.03071	3.15774	1.01987
FCRL2	1	157745733	157777132	-	FCRL2	ENSG00000132704	Fc receptor like 2 [Source:HGNC Symbol;Acc:HGNC:14875]	-	gene	Name match	0	1.66902e-05	0.000463218	2.93676	1.55421	-1.61074	-2.04763	-1.68005	-0.6422	-2.03828	-4.76041	-1.31176	-3.41063	0.812631	3.29438	-0.319411	1.99569	2.16861	3.42587	2.20403
CD5L	1	157830914	157898256	-	CD5L	ENSG00000073754	CD5 molecule like [Source:HGNC Symbol;Acc:HGNC:1690]	-	gene	Name match	0	7.935e-06	0.000253852	-6.96808	-5.50682	-1.87105	-1.86335	6.52414	-2.42591	2.04704	2.23021	0.888926	3.78137	2.91378	-1.82827	-2.18405	NaN	-4.91326	NaN	NaN
KIRREL1	1	157993273	158100262	+	KIRREL1	ENSG00000183853	kirre like nephrin family adhesion molecule 1 [Source:HGNC Symbol;Acc:HGNC:15734]	+	gene	Name match	0	2.08835e-07	1.2186e-05	-3.72234	-2.4868	-1.57572	-2.78889	-0.882827	-2.35631	-1.29458	-0.343295	-0.73491	-1.32297	-1.55251	NaN	NaN	-4.40877	NaN	NaN	-3.2593
CD1D	1	158179947	158184896	+	CD1D	ENSG00000158473	CD1d molecule [Source:HGNC Symbol;Acc:HGNC:1637]	+	gene	Name match	0	2.69272e-13	6.34184e-11	3.16862	2.64001	1.08799	0.720542	2.95798	0.542898	0.369445	2.3132	1.60985	1.1952	2.4112	5.18189	4.664	5.69139	5.17987	4.71348	3.42717
CD1A	1	158254137	158258269	+	CD1A	ENSG00000158477	CD1a molecule [Source:HGNC Symbol;Acc:HGNC:1634]	+	gene	Name match	0	0.00301043	0.0295847	2.04679	-1.81871	-4.54927	-5.63468	-1.96166	NaN	-5.81175	-2.68213	-2.84819	-3.84014	-2.69405	NaN	-0.265058	-0.606589	-1.36266	-2.11698	-0.829371
CD1C	1	158289786	158293630	+	CD1C	ENSG00000158481	CD1c molecule [Source:HGNC Symbol;Acc:HGNC:1636]	+	gene	Name match	0	1.17319e-05	0.000348432	2.73127	0.625993	0.641177	-2.28074	1.35046	-2.78816	-2.09524	2.13392	-0.257204	-3.29356	0.85254	2.85388	2.3606	3.1762	2.88437	4.22834	1.62702
EI24P2	1	158454198	158455273	+	EI24P2	ENSG00000236257	EI24, autophagy associated transmembrane protein pseudogene 2 [Source:HGNC Symbol;Acc:HGNC:44587]	+	gene	Name match	0	0.00165988	0.0186514	-1.48665	-3.31619	-0.886867	-0.350792	-0.999702	0.0601743	0.237675	0.116331	-0.131338	-0.123295	-0.369518	-2.63764	-1.64549	-1.76011	-1.5527	-3.73999	-2.32684
AL365440.1	1	158523672	158525838	+	AL365440.1	ENSG00000231434	No description	+	gene	Name match	0	3.24577e-05	0.000795424	-1.65222	-1.51885	-0.842441	-0.128153	-0.188693	0.0766253	0.36901	0.162893	0.103753	0.711709	-0.34001	-2.64766	-2.07055	-2.77013	-1.27321	-1.16505	-2.01494
OR10Z1	1	158605268	158612514	+	OR10Z1	ENSG00000198967	olfactory receptor family 10 subfamily Z member 1 [Source:HGNC Symbol;Acc:HGNC:14996]	+	gene	Name match	0	3.32701e-11	5.57455e-09	-2.99199	0.486435	0.170645	1.02974	-0.271699	0.564137	1.0791	0.956462	1.63833	1.00983	1.26757	NaN	-2.68585	-1.99311	-1.60513	-2.12499	-1.82288
SPTA1	1	158610706	158686715	-	SPTA1	ENSG00000163554	spectrin alpha, erythrocytic 1 [Source:HGNC Symbol;Acc:HGNC:11272]	-	gene	Name match	0	8.0592e-13	1.78349e-10	-3.11188	3.0808	2.5009	1.60559	2.02559	2.79578	3.527	3.41219	4.0945	3.93986	3.94806	-1.11421	-0.412843	-1.15027	0.875635	-0.0289345	0.960021
PYHIN1	1	158930796	158977054	+	PYHIN1	ENSG00000163564	pyrin and HIN domain family member 1 [Source:HGNC Symbol;Acc:HGNC:28894]	+	gene	Name match	0	4.63746e-08	3.30448e-06	3.27492	-3.68725	-1.95837	-3.78075	-0.295807	-4.38771	-2.54278	-2.13306	-2.49176	-1.98621	0.789931	1.55201	2.65344	1.89267	1.6612	-0.111053	1.45048
AIM2	1	159062484	159147096	-	AIM2	ENSG00000163568	absent in melanoma 2 [Source:HGNC Symbol;Acc:HGNC:357]	-	gene	Name match	0	0.00166707	0.018718	2.20869	1.80538	-1.78767	-4.57352	0.700402	-4.01055	-1.94323	-3.1064	-2.4651	-0.42143	0.490495	1.21645	0.940977	2.03026	2.5465	1.80216	2.8982
ACKR1	1	159203307	159206500	+	ACKR1	ENSG00000213088	atypical chemokine receptor 1 (Duffy blood group) [Source:HGNC Symbol;Acc:HGNC:4035]	+	gene	Name match	0	0.000860098	0.0110841	-3.10611	0.214597	-1.26952	-2.2294	0.427499	-5.83636	-1.532	-0.0544578	-1.77994	-1.11293	0.566843	NaN	-1.6876	-4.48671	NaN	NaN	NaN
DUSP23	1	159780932	159782543	+	DUSP23	ENSG00000158716	dual specificity phosphatase 23 [Source:HGNC Symbol;Acc:HGNC:21480]	+	gene	Name match	0	0.00447717	0.0399116	-0.893334	3.19631	3.90965	5.20234	4.41031	4.32512	4.8576	4.31512	4.67191	4.64458	4.40601	2.44601	3.01252	3.64547	3.92268	3.91001	3.23296
FCRL6	1	159800511	159816251	+	FCRL6	ENSG00000181036	Fc receptor like 6 [Source:HGNC Symbol;Acc:HGNC:31910]	+	gene	Name match	0	6.25862e-06	0.000207596	3.89592	-4.04293	-1.25515	-5.98442	1.01052	NaN	-3.57653	-1.5913	-3.028	-3.01996	0.849295	0.858016	4.40788	2.41469	2.78585	-1.72976	1.91092
AL590560.2	1	159910094	159910554	-	AL590560.2	ENSG00000272668	No description	+	gene	Name match	0	0.000252378	0.00420107	1.68181	0.0765785	0.442887	-2.44988	0.638175	0.528126	1.01691	0.280276	1.29081	-0.333415	-0.146678	2.28564	2.12755	2.85505	1.30757	0.290207	1.44032
LINC01133	1	159961218	159984750	+	LINC01133	ENSG00000224259	long intergenic non-protein coding RNA 1133 [Source:HGNC Symbol;Acc:HGNC:49447]	+	gene	Name match	0	1.68257e-08	1.34249e-06	-4.71311	-0.283185	-1.23238	-2.31779	-1.37109	-1.43932	-0.56886	-1.90956	0.0375454	-0.523254	-0.137208	NaN	NaN	NaN	NaN	-2.70699	NaN
AL121987.2	1	160202199	160208869	-	AL121987.2	ENSG00000227741	No description	-	gene	Name match	0	1.94885e-06	7.95878e-05	1.5737	-0.781142	-0.332371	-0.977212	0.826391	0.212299	0.352681	-0.173054	0.36871	-0.0382842	0.300456	1.80994	1.28014	1.78901	1.46642	1.77368	0.685523
PEA15	1	160205337	160215376	+	PEA15	ENSG00000162734	phosphoprotein enriched in astrocytes 15 [Source:HGNC Symbol;Acc:HGNC:8822]	+	gene	Name match	0	0.00073378	0.00978218	1.00848	2.44053	3.05776	3.64835	4.82105	3.55363	4.04	4.21634	4.14879	3.98572	3.86725	4.9073	4.10022	5.01777	4.77718	5.30658	4.00685
DCAF8	1	160215715	160262531	-	DCAF8	ENSG00000132716	DDB1 and CUL4 associated factor 8 [Source:HGNC Symbol;Acc:HGNC:24891]	-	gene	Name match	0	0.000198771	0.00346719	0.863315	3.52328	3.88082	3.95599	4.03336	4.44671	4.39778	4.16638	4.36201	4.24758	4.20924	4.68278	4.67017	5.18553	5.32235	4.07152	5.09769
AL139011.2	1	160216800	160285130	-	AL139011.2	ENSG00000258465	No description	-	gene	Name match	0	0.00299433	0.029468	0.707237	4.20063	4.34719	3.95733	4.59826	4.96021	4.96493	4.67479	4.83165	4.83508	4.76148	5.05116	4.98544	5.50212	5.66661	4.58456	5.39945
AL139011.1	1	160261744	160262778	+	AL139011.1	ENSG00000228606	No description	+	gene	Name match	0	6.26644e-05	0.00136057	1.30074	2.02823	2.22918	0.472391	2.08354	3.07921	2.74011	2.70819	2.99585	2.52327	2.72115	3.53395	3.40499	3.96402	4.05562	3.00779	3.83597
SUMO1P3	1	160317403	160317706	+	SUMO1P3	ENSG00000235082	SUMO1 pseudogene 3 [Source:HGNC Symbol;Acc:HGNC:33150]	+	gene	Name match	0	0.00198527	0.0214765	-0.900832	4.03091	4.36551	4.54313	4.15535	4.48637	4.47359	4.85825	4.49955	4.89955	4.54148	3.43383	3.73701	3.4092	3.54385	3.60711	3.06148
SLAMF6	1	160485030	160523262	-	SLAMF6	ENSG00000162739	SLAM family member 6 [Source:HGNC Symbol;Acc:HGNC:21392]	-	gene	Name match	0	2.59569e-07	1.47359e-05	2.40481	-1.34591	-1.354	-2.11748	1.48995	-0.554514	-0.0721585	0.49586	0.119672	-0.501916	1.75996	2.18063	3.36292	2.01064	2.69059	2.42406	1.70233
SLAMF1	1	160608100	160647295	-	SLAMF1	ENSG00000117090	signaling lymphocytic activation molecule family member 1 [Source:HGNC Symbol;Acc:HGNC:10903]	-	gene	Name match	0	4.33659e-06	0.000153202	2.7676	-0.523046	-3.1161	-5.07598	4.98749e-06	-3.36101	-2.93112	-1.87189	-1.28948	-2.77894	0.75774	2.57381	1.28686	1.02426	1.05734	1.70642	0.932865
AL121985.1	1	160670778	160699761	+	AL121985.1	ENSG00000228863	No description	+	gene	Name match	0	5.56185e-05	0.00123502	1.45925	1.59199	1.7973	1.96739	2.58654	1.35096	0.382821	2.06263	1.31601	2.04869	2.78063	3.43067	2.70524	3.89503	3.68213	3.32832	1.58551
CD48	1	160678746	160711851	-	CD48	ENSG00000117091	CD48 molecule [Source:HGNC Symbol;Acc:HGNC:1683]	-	gene	Name match	0	8.79592e-06	0.000275844	1.47662	3.65208	3.92236	4.10236	4.65733	3.58713	2.70218	4.24214	3.38951	4.22466	4.89616	5.72997	4.79314	5.90403	5.81315	5.50013	3.94736
AL121985.3	1	160775954	160776608	-	AL121985.3	ENSG00000275801	No description	-	gene	Name match	0	0.00309784	0.0302733	4.49928	NaN	NaN	NaN	NaN	NaN	NaN	NaN	NaN	NaN	NaN	NaN	NaN	NaN	-2.09687	0.108163	NaN
LY9	1	160796074	160828261	+	LY9	ENSG00000122224	lymphocyte antigen 9 [Source:HGNC Symbol;Acc:HGNC:6730]	+	gene	Name match	0	9.28491e-05	0.00187179	1.83175	-0.0416732	-2.05564	-1.00087	-0.5302	-1.2079	-2.88843	-1.15113	-0.142717	-2.10324	1.01051	1.64565	0.0677431	0.751801	0.694181	2.05656	0.776645
CD244	1	160830160	160862855	-	CD244	ENSG00000122223	CD244 molecule [Source:HGNC Symbol;Acc:HGNC:18171]	-	gene	Name match	0	1.46169e-06	6.20254e-05	1.36311	1.6587	2.37891	3.21537	3.43278	2.83015	3.24918	2.97654	3.0603	2.86274	3.50911	3.89605	3.26245	4.60915	4.93666	4.0582	4.10354
ITLN1	1	160876539	160885170	-	ITLN1	ENSG00000179914	intelectin 1 [Source:HGNC Symbol;Acc:HGNC:18259]	-	gene	Name match	0	0.00277953	0.0278304	1.63852	-4.77903	-4.05015	-3.13556	-1.66899	-3.57259	-2.31263	-2.4054	-2.34907	-1.88159	-1.54285	NaN	0.12871	-1.22295	-1.6005	-0.880899	-0.982328
AL354714.2	1	160894980	160896076	+	AL354714.2	ENSG00000213080	No description	+	gene	Name match	0	0.00238298	0.0247681	-1.00384	1.65593	2.40718	4.07747	3.62011	3.58118	3.96468	3.72999	3.7116	3.86542	3.30304	2.46376	2.40191	2.2564	2.53489	2.55406	1.94295
USF1	1	161039251	161045977	-	USF1	ENSG00000158773	upstream transcription factor 1 [Source:HGNC Symbol;Acc:HGNC:12593]	-	gene	Name match	0	2.34486e-05	0.000614167	1.30012	4.78704	5.00255	6.19547	4.87289	5.02534	4.23886	4.67153	4.63294	5.09621	5.03307	6.50139	5.94966	6.84974	6.54918	5.56161	5.59828
PFDN2	1	161100556	161118111	-	PFDN2	ENSG00000143256	prefoldin subunit 2 [Source:HGNC Symbol;Acc:HGNC:8867]	-	gene	Name match	0	0.00125851	0.0150138	-1.00534	4.0527	4.725	6.30634	5.09948	5.50317	5.59345	5.77574	5.56849	5.82231	5.24795	4.24027	3.75477	4.41614	4.7564	4.66317	3.9514
PCP4L1	1	161258727	161285450	+	PCP4L1	ENSG00000248485	Purkinje cell protein 4 like 1 [Source:HGNC Symbol;Acc:HGNC:20448]	+	gene	Name match	0	2.00354e-05	0.000539385	2.50774	-4.72046	-2.99158	-2.26964	-3.7259	-2.09898	-3.6691	-2.12444	-2.96857	-3.69749	-2.62179	0.658531	-1.85712	-1.42741	-1.54193	-4.14426	0.950711
CFAP126	1	161364731	161367874	-	CFAP126	ENSG00000188931	cilia and flagella associated protein 126 [Source:HGNC Symbol;Acc:HGNC:32325]	-	gene	Name match	0	0.00222359	0.0234459	0.960092	0.0659773	0.347397	-0.197448	0.56868	1.02849	0.79541	0.648187	1.0809	1.05652	0.842721	1.15956	1.15171	1.0844	1.68338	1.68948	2.10263
RRM2P2	1	161378707	161379358	-	RRM2P2	ENSG00000236484	ribonucleotide reductase M2 polypeptide pseudogene 2 [Source:HGNC Symbol;Acc:HGNC:10454]	-	gene	Name match	0	2.57922e-09	2.67236e-07	-6.23242	-2.00849	-1.27961	-0.628058	-1.01393	-0.387017	-0.0395908	-0.104352	-1.57853	-0.0679855	-0.816708	NaN	NaN	NaN	NaN	NaN	NaN
AL590385.2	1	161513176	161605099	+	AL590385.2	ENSG00000273112	No description	+	gene	Name match	0	3.99105e-05	0.000945279	1.92789	3.15194	3.00238	-0.712394	3.83509	0.657931	2.26029	2.85907	2.32203	2.33007	1.63034	4.47244	4.25232	4.60961	4.8189	4.58666	3.55632
HSPA6	1	161524540	161526910	+	HSPA6	ENSG00000173110	heat shock protein family A (Hsp70) member 6 [Source:HGNC Symbol;Acc:HGNC:5239]	+	gene	Name match	0	0.00127564	0.0151649	1.81911	1.40198	0.338965	-2.22758	1.53855	-3.02718	-0.563341	-0.912456	-1.21869	0.6685	-1.50934	2.0299	0.756067	2.30302	2.7778	1.67478	1.3147
FCGR3A	1	161541759	161550737	-	FCGR3A	ENSG00000203747	Fc fragment of IgG receptor IIIa [Source:HGNC Symbol;Acc:HGNC:3619]	-	gene	Name match	0	0.000166696	0.00301906	2.27634	2.8359	3.48318	0.135122	6.07533	-0.90573	3.37777	3.755	1.59734	3.25346	2.48139	6.05062	5.25657	6.15671	6.11907	6.31923	4.67978
FCGR2C	1	161581339	161605662	+	FCGR2C	ENSG00000244682	Fc fragment of IgG receptor IIc (gene/pseudogene) [Source:HGNC Symbol;Acc:HGNC:15626]	+	gene	Name match	0	2.78432e-10	3.74504e-08	3.75478	-0.406611	0.485766	-2.407	2.43594	-2.96956	-1.09222	0.66893	0.0659929	-2.15303	-0.750162	2.51072	4.5425	4.37495	3.85143	3.933	3.30228
HSPA7	1	161606291	161608217	+	HSPA7	ENSG00000225217	heat shock protein family A (Hsp70) member 7 [Source:HGNC Symbol;Acc:HGNC:5240]	+	gene	Name match	0	5.36169e-10	6.74744e-08	3.81868	-1.83494	0.478905	-1.05397	2.69567	-3.21346	-0.690466	1.13959	0.595024	-2.39693	-0.335727	3.1216	4.17102	4.90304	4.71978	4.23312	2.97544
FCGR2B	1	161663147	161678654	+	FCGR2B	ENSG00000072694	Fc fragment of IgG receptor IIb [Source:HGNC Symbol;Acc:HGNC:3618]	+	gene	Name match	0	1.17406e-06	5.20028e-05	2.63035	-1.24364	-1.14911	-2.97869	0.703919	-4.32261	-1.26823	-2.11102	-1.08785	-2.80564	-0.809784	2.71175	-0.273382	0.55842	1.35339	1.40691	0.944118
AL451067.1	1	161671978	161674824	-	AL451067.1	ENSG00000234211	No description	-	gene	Name match	0	0.0035293	0.0334798	3.26988	NaN	-4.50311	NaN	NaN	NaN	-4.76559	NaN	NaN	NaN	NaN	NaN	-4.36865	NaN	-3.63843	-2.65579	-1.36817
FCRLA	1	161706972	161714352	+	FCRLA	ENSG00000132185	Fc receptor like A [Source:HGNC Symbol;Acc:HGNC:18504]	+	gene	Name match	0	0.00149156	0.0171579	1.9281	-0.922003	-0.766859	0.350819	-1.65443	0.440937	-1.59762	-0.0458796	-0.0657782	0.100963	1.95277	1.1141	-3.25131	0.61897	1.14729	3.93032	1.16888
NOS1AP	1	162069774	162370475	+	NOS1AP	ENSG00000198929	nitric oxide synthase 1 adaptor protein [Source:HGNC Symbol;Acc:HGNC:16859]	+	gene	Name match	0	6.90925e-05	0.00147738	-2.87909	-0.285965	-1.2698	-4.52514	-1.01755	-2.96217	-2.74801	-1.95368	-1.93129	-2.14564	-2.26258	NaN	-3.13534	-4.61253	-5.99008	NaN	-4.4423
AL512785.2	1	162365407	162383531	+	AL512785.2	ENSG00000254706	No description	+	gene	Name match	0	0.000206468	0.00357488	-2.81556	1.29332	0.0222037	-2.76365	1.111	-1.32621	-0.692789	-0.618455	0.067239	-0.799187	-0.630372	NaN	-1.15146	-4.436	NaN	-3.83092	-3.41777
C1orf226	1	162366908	162386818	+	C1orf226	ENSG00000239887	chromosome 1 open reading frame 226 [Source:HGNC Symbol;Acc:HGNC:34351]	+	gene	Name match	0	1.17184e-05	0.000348308	-3.19085	1.41559	0.0504899	-1.92801	1.36168	-2.36504	-0.683612	0.178016	0.23104	-0.0704608	-0.175821	NaN	-1.32566	-3.82275	-3.78527	-3.21767	-5.38949
UAP1	1	162561506	162599842	+	UAP1	ENSG00000117143	UDP-N-acetylglucosamine pyrophosphorylase 1 [Source:HGNC Symbol;Acc:HGNC:12457]	+	gene	Name match	0	3.5105e-05	0.000852635	-1.20813	2.0798	2.62596	3.02031	3.12702	3.2537	3.43764	3.79277	3.47722	3.79064	3.42894	1.35932	2.07381	1.28324	1.88731	2.34609	2.28924
NUF2	1	163266576	163355764	+	NUF2	ENSG00000143228	NUF2, NDC80 kinetochore complex component [Source:HGNC Symbol;Acc:HGNC:14621]	+	gene	Name match	0	1.15114e-35	5.68556e-32	-4.21816	2.65856	2.54054	3.74973	2.9092	3.54123	3.54686	3.40059	2.94587	3.44972	3.46797	-1.11135	-1.42406	-1.40375	-0.940002	-0.683189	-0.91159
HMGB3P6	1	164356767	164357364	+	HMGB3P6	ENSG00000213070	high mobility group box 3 pseudogene 6 [Source:HGNC Symbol;Acc:HGNC:39283]	+	gene	Name match	0	0.0038147	0.0354531	-1.49875	0.116237	0.960593	1.90266	0.748223	1.01073	1.6701	0.963791	1.42067	1.17873	0.892981	1.01718	-0.0204208	-3.49761	-1.06781	-1.30756	-0.363905
AL390119.1	1	164921318	164921629	-	AL390119.1	ENSG00000225487	No description	-	gene	Name match	0	0.00432601	0.0389221	-1.6652	-2.53013	-0.479319	0.283265	-0.53557	-0.586725	-1.47877	-0.156503	-0.292811	-0.50716	-1.16842	NaN	-2.66678	NaN	-1.93657	NaN	-1.12574
MGST3	1	165630861	165661796	+	MGST3	ENSG00000143198	microsomal glutathione S-transferase 3 [Source:HGNC Symbol;Acc:HGNC:7064]	+	gene	Name match	0	0.00184769	0.0202943	-0.854593	1.36279	1.84655	2.15844	2.29092	1.70015	1.70693	1.7953	1.85106	2.03038	2.67807	0.806871	1.22973	1.02097	1.22837	0.818692	0.911215
TMCO1	1	165724293	165827755	-	TMCO1	ENSG00000143183	transmembrane and coiled-coil domains 1 [Source:HGNC Symbol;Acc:HGNC:18188]	-	gene	Name match	0	0.000885626	0.0113374	-0.83983	2.86853	3.05666	3.91455	3.481	3.57352	3.70533	3.77897	3.46862	3.93849	3.63953	2.97543	2.46386	2.29612	2.46781	2.79728	2.56276
UCK2	1	165827531	165911618	+	UCK2	ENSG00000143179	uridine-cytidine kinase 2 [Source:HGNC Symbol;Acc:HGNC:12562]	+	gene	Name match	0	2.21361e-08	1.68282e-06	-1.86221	0.875285	2.5014	3.38087	2.16589	3.22286	3.34168	3.0722	3.07871	3.12322	3.1396	1.02198	0.504162	0.0790632	0.883883	1.0122	1.6489
MIR3658	1	165907921	165907976	+	MIR3658	ENSG00000283936	microRNA 3658 [Source:HGNC Symbol;Acc:HGNC:38963]	+	gene	Name match	0	1.10238e-05	0.000331359	-2.33177	1.53288	2.99873	4.59139	3.44498	4.47628	4.5436	4.38044	4.23586	4.51521	4.1841	NaN	-0.188737	2.504	1.86341	0.52412	2.3523
ILDR2	1	166895711	166975482	-	ILDR2	ENSG00000143195	immunoglobulin like domain containing receptor 2 [Source:HGNC Symbol;Acc:HGNC:18131]	-	gene	Name match	0	4.55351e-05	0.00105257	-2.48109	-5.68393	-2.2997	-2.27493	-2.31086	-0.853005	-2.81154	-3.1728	-2.34708	-1.95315	-1.65926	NaN	-4.89459	-4.22739	-8.4123	-4.8447	-3.69459
DUSP27	1	167094045	167129165	+	DUSP27	ENSG00000198842	dual specificity phosphatase 27 (putative) [Source:HGNC Symbol;Acc:HGNC:25034]	+	gene	Name match	0	3.32439e-05	0.000812993	-3.459	NaN	-3.58731	-2.58526	-1.9997	-2.3024	-3.39036	-3.72017	-2.79876	-4.07083	-2.08001	NaN	NaN	NaN	NaN	NaN	-4.32684
CD247	1	167430640	167518610	-	CD247	ENSG00000198821	CD247 molecule [Source:HGNC Symbol;Acc:HGNC:1677]	-	gene	Name match	0	7.3812e-07	3.53936e-05	3.13898	-1.63776	0.2066	-1.29385	0.553197	-2.90081	-3.5864	-1.38966	-1.47083	-0.784716	2.48476	2.30132	3.86342	3.63562	3.18302	1.22384	2.71888
AL359962.2	1	167457742	167459891	-	AL359962.2	ENSG00000273160	No description	-	gene	Name match	0	5.47785e-05	0.00122146	4.24217	NaN	NaN	NaN	NaN	NaN	-2.0215	NaN	NaN	NaN	NaN	1.19065	0.075884	NaN	-1.89434	NaN	0.238412
CREG1	1	167529117	167553805	-	CREG1	ENSG00000143162	cellular repressor of E1A stimulated genes 1 [Source:HGNC Symbol;Acc:HGNC:2351]	-	gene	Name match	0	0.00544521	0.0461658	-0.769059	5.05971	4.97447	5.76068	6.72964	5.66078	6.14411	6.13124	5.93827	6.29784	5.82468	4.51658	4.74788	4.69174	5.13789	5.6917	5.15217
MPZL1	1	167721192	167791919	+	MPZL1	ENSG00000197965	myelin protein zero like 1 [Source:HGNC Symbol;Acc:HGNC:7226]	+	gene	Name match	0	0.00137259	0.0160795	-1.01923	0.459839	1.93527	3.20484	2.45038	2.90234	3.38348	2.92406	3.14026	3.10816	2.80001	1.36078	1.62086	1.12893	1.87216	1.91487	1.70104
MPC2	1	167916729	167937040	-	MPC2	ENSG00000143158	mitochondrial pyruvate carrier 2 [Source:HGNC Symbol;Acc:HGNC:24515]	-	gene	Name match	0	5.11238e-09	4.83565e-07	-1.71402	4.6461	4.89891	5.06575	4.14895	4.77873	5.61248	4.95444	5.2988	5.33376	4.82194	2.2457	2.86154	3.11979	3.18117	3.74877	3.51644
DCAF6	1	167935783	168075843	+	DCAF6	ENSG00000143164	DDB1 and CUL4 associated factor 6 [Source:HGNC Symbol;Acc:HGNC:30002]	+	gene	Name match	0	0.000411766	0.00620921	-0.899717	3.57052	3.42198	3.35932	3.26089	3.39629	3.99523	3.46446	3.77279	4.05811	3.5233	2.43337	2.23809	2.29618	2.85045	2.76696	2.97594
GCSHP5	1	168055901	168056422	-	GCSHP5	ENSG00000224837	glycine cleavage system protein H pseudogene 5 [Source:HGNC Symbol;Acc:HGNC:44195]	-	gene	Name match	0	4.8287e-05	0.00110442	-2.0332	1.42781	3.04121	4.38764	3.18136	4.07676	4.95199	4.63497	4.44273	4.22607	3.75204	-0.594081	1.4236	-0.301512	2.3433	2.91828	2.37968
TIPRL	1	168178933	168202114	+	TIPRL	ENSG00000143155	TOR signaling pathway regulator [Source:HGNC Symbol;Acc:HGNC:30231]	+	gene	Name match	0	5.60047e-06	0.000189408	-1.17354	2.92261	3.48416	4.03592	3.80779	4.02654	4.26319	4.23428	4.00203	4.44281	4.16226	2.73518	2.25579	2.56139	2.79402	2.90745	2.7899
TBX19	1	168281040	168314426	+	TBX19	ENSG00000143178	T-box 19 [Source:HGNC Symbol;Acc:HGNC:11596]	+	gene	Name match	0	0.000295188	0.00475333	1.09157	-1.07722	-0.856486	-0.456473	-0.458171	-0.389656	-1.28889	-0.829126	-0.946818	-0.489468	-0.393584	-0.0767414	0.0435116	-0.0837327	1.0082	-0.0415874	0.630944
AL031736.2	1	168578653	168579439	-	AL031736.2	ENSG00000229757	No description	-	gene	Name match	0	0.000200212	0.00348921	5.97936	NaN	NaN	NaN	NaN	NaN	NaN	NaN	NaN	NaN	NaN	1.13553	-1.67967	NaN	NaN	NaN	NaN
NME7	1	169132531	169367967	-	NME7	ENSG00000143156	NME/NM23 family member 7 [Source:HGNC Symbol;Acc:HGNC:20461]	-	gene	Name match	0	0.00485566	0.0424367	-1.0206	-0.949445	0.157946	1.71032	1.03634	1.03533	1.27087	0.922042	1.621	1.63794	1.1906	-0.882331	-0.391729	-1.08726	0.362602	0.220434	0.728859
METTL18	1	169792529	169794966	-	METTL18	ENSG00000171806	methyltransferase like 18 [Source:HGNC Symbol;Acc:HGNC:28793]	-	gene	Name match	0	0.00590763	0.0492042	-0.993307	0.886283	1.68045	2.85168	1.49518	2.22047	1.99011	1.62049	1.34271	2.52359	2.10781	-0.382701	0.652948	0.594366	1.04688	0.514949	1.8304
HAUS4P1	1	170369223	170370367	-	HAUS4P1	ENSG00000226967	HAUS augmin like complex subunit 4 pseudogene 1 [Source:HGNC Symbol;Acc:HGNC:43763]	-	gene	Name match	0	0.00010744	0.00210234	-3.62779	-4.40586	-2.67698	-2.76239	-3.4113	-2.19942	-2.3545	-4.6172	-1.9759	-2.64592	-3.04415	NaN	NaN	NaN	-4.81229	NaN	NaN
FMO3	1	171090877	171117819	+	FMO3	ENSG00000007933	flavin containing monooxygenase 3 [Source:HGNC Symbol;Acc:HGNC:3771]	+	gene	Name match	0	0.000103199	0.00203431	-6.1965	-1.7546	-2.57321	NaN	-1.03835	NaN	-6.53613	0.728645	-0.987608	-6.56453	-2.22579	NaN	NaN	NaN	NaN	-5.42633	NaN
FMO2	1	171185208	171211230	+	FMO2	ENSG00000094963	flavin containing monooxygenase 2 [Source:HGNC Symbol;Acc:HGNC:3770]	+	gene	Name match	0	5.2751e-05	0.00118845	-5.61178	-0.796903	-1.98556	NaN	-0.909988	NaN	-4.681	1.7456	-0.352868	-5.03132	-1.60512	NaN	-4.79863	-6.49821	NaN	NaN	NaN
SRP14P4	1	171345105	171345307	-	null					Not found	0	0.000107543	0.00210365	2.98399	NaN	-1.18118	-1.26659	0.0844962	-2.28859	-0.443661	NaN	-1.4801	NaN	-2.13332	3.67538	-1.04672	0.061058	0.683501	-0.33386	0.664246
MYOC	1	171635417	171652683	-	MYOC	ENSG00000034971	myocilin [Source:HGNC Symbol;Acc:HGNC:7610]	-	gene	Name match	0	0.00191157	0.0208137	-5.86777	-1.57977	NaN	NaN	NaN	NaN	-2.22885	-0.684195	-2.14981	-4.25724	NaN	NaN	NaN	NaN	NaN	NaN	NaN
PFN1P1	1	171670517	171670939	-	PFN1P1	ENSG00000233328	profilin 1 pseudogene 1 [Source:HGNC Symbol;Acc:HGNC:42989]	-	gene	Name match	0	0.000261819	0.00431659	-1.09731	7.21935	7.47045	7.52363	7.25173	6.58887	6.87978	7.00677	6.55216	7.06216	7.05187	5.85906	5.73645	5.89366	5.93947	6.46494	5.46028
METTL13	1	171781664	171814023	+	METTL13	ENSG00000010165	methyltransferase like 13 [Source:HGNC Symbol;Acc:HGNC:24248]	+	gene	Name match	0	5.76736e-08	4.01211e-06	-1.61808	2.73897	2.63744	3.12245	3.12706	3.06908	3.89048	3.67949	3.42151	3.98564	3.43254	1.11679	1.00664	1.04356	2.20506	1.7958	2.17055
FASLG	1	172659018	172666874	+	FASLG	ENSG00000117560	Fas ligand [Source:HGNC Symbol;Acc:HGNC:11936]	+	gene	Name match	0	0.000481394	0.00702435	2.93671	NaN	-2.81352	NaN	-2.39585	NaN	NaN	-3.33871	-4.69741	NaN	-1.76566	0.136144	-0.482665	-1.57129	-1.01024	NaN	-0.475058
GOT2P2	1	173141100	173142350	-	GOT2P2	ENSG00000230849	glutamic-oxaloacetic transaminase 2 pseudogene 2 [Source:HGNC Symbol;Acc:HGNC:4435]	-	gene	Name match	0	9.60962e-06	0.000296603	-2.3149	-1.53359	-1.34528	-0.497807	-1.53903	0.132277	0.839699	0.464524	0.322635	0.0743386	-0.669383	NaN	-3.67025	-2.24054	-2.6181	-2.37243	-1.95928
CENPL	1	173799550	173824720	-	CENPL	ENSG00000120334	centromere protein L [Source:HGNC Symbol;Acc:HGNC:17879]	-	gene	Name match	0	2.30213e-09	2.42381e-07	-1.87891	0.814522	1.23828	1.29593	0.862189	1.73245	1.6698	1.63881	1.7586	2.08542	1.49334	-1.36943	-0.943624	0.0183005	-0.119429	-0.439354	-0.660081
DARS2	1	173824568	173858808	+	DARS2	ENSG00000117593	aspartyl-tRNA synthetase 2, mitochondrial [Source:HGNC Symbol;Acc:HGNC:25538]	+	gene	Name match	0	3.71786e-07	2.00396e-05	-1.53834	1.11858	1.53934	1.76204	1.67704	2.26088	2.71302	2.50182	2.23293	2.45799	2.24307	0.801945	0.192547	-0.476094	0.836866	0.0253653	0.906289
BANF1P4	1	174756850	174757119	-	BANF1P4	ENSG00000223828	barrier to autointegration factor 1 pseudogene 4 [Source:HGNC Symbol;Acc:HGNC:43884]	-	gene	Name match	0	0.00169064	0.0189282	-1.77866	-0.321539	-0.270732	3.04985	0.673017	2.10729	2.14486	1.85944	2.15281	2.8169	1.77713	NaN	0.00123431	-0.765459	-0.727979	0.839622	0.783282
CACYBP	1	174999163	175011715	+	CACYBP	ENSG00000116161	calcyclin binding protein [Source:HGNC Symbol;Acc:HGNC:30423]	+	gene	Name match	0	3.64634e-08	2.67295e-06	-1.60932	2.81572	3.15067	4.46225	3.51247	3.96288	4.32264	4.30783	4.18875	4.33134	3.78832	1.61652	1.88878	1.93146	2.44801	2.18093	2.96733
TNR	1	175315194	175743770	-	TNR	ENSG00000116147	tenascin R [Source:HGNC Symbol;Acc:HGNC:11953]	-	gene	Name match	0	0.000215913	0.00369774	3.22866	-7.9065	-8.17762	NaN	-7.49691	NaN	NaN	NaN	NaN	NaN	-5.5448	NaN	-5.2358	-5.93538	-4.99101	-3.3303	-5.69477
CLEC20A	1	178479247	178499634	-	CLEC20A	ENSG00000188585	C-type lectin domain containing 20A [Source:HGNC Symbol;Acc:HGNC:34521]	-	gene	Name match	0	0.00358687	0.0338959	-2.08494	-3.64047	-2.64856	1.06477	-2.09338	0.565963	-2.24807	-1.12935	-2.53244	-2.82396	-0.378302	NaN	-4.09906	-2.18393	-3.04691	-3.80124	-2.03446
C1orf220	1	178542752	178548889	+	C1orf220	ENSG00000213057	chromosome 1 open reading frame 220 [Source:HGNC Symbol;Acc:HGNC:33805]	+	gene	Name match	0	3.49807e-06	0.000129101	1.84283	-4.09803	-2.36915	-2.13264	-2.68844	-1.36108	-2.12913	-2.1939	-1.5526	-2.07507	-0.952056	-0.197092	-0.669907	-0.126916	0.250415	-1.93687	0.275974
IER5	1	181088712	181092899	+	IER5	ENSG00000162783	immediate early response 5 [Source:HGNC Symbol;Acc:HGNC:5393]	+	gene	Name match	0	6.71264e-07	3.28595e-05	1.66509	2.64804	2.7875	3.02847	3.86838	3.04341	2.78209	3.96825	3.6208	3.72157	3.05264	4.54133	4.02692	5.27225	4.68202	5.92924	3.1679
DHX9	1	182839369	182887751	+	DHX9	ENSG00000135829	DExH-box helicase 9 [Source:HGNC Symbol;Acc:HGNC:2750]	+	gene	Name match	0	0.00119326	0.0143957	-0.818275	4.63792	5.15165	5.1497	5.21683	6.00294	6.23199	6.02406	5.98222	6.18842	5.7408	4.82905	4.58186	4.53159	4.67561	4.85029	5.02389
HMGN1P4	1	182942115	182942404	-	HMGN1P4	ENSG00000224040	high mobility group nucleosome binding domain 1 pseudogene 4 [Source:HGNC Symbol;Acc:HGNC:39336]	-	gene	Name match	0	7.87702e-05	0.00164333	-1.26014	3.57537	4.22311	4.34812	4.31588	4.63147	4.67839	4.3864	4.61266	4.80127	4.43957	3.71335	2.96227	2.13145	3.21332	2.73653	3.26515
TSEN15	1	184051651	184123978	+	TSEN15	ENSG00000198860	tRNA splicing endonuclease subunit 15 [Source:HGNC Symbol;Acc:HGNC:16791]	+	gene	Name match	0	0.00093765	0.0118841	-0.889387	0.823124	1.38262	2.3625	1.73776	2.21824	2.26886	2.22385	2.17088	2.23167	2.05063	0.687824	1.10689	0.492686	1.00739	1.02124	1.43064
RNF2	1	185045364	185102608	+	RNF2	ENSG00000121481	ring finger protein 2 [Source:HGNC Symbol;Acc:HGNC:10061]	+	gene	Name match	0	0.00112916	0.0137869	-0.953813	1.63376	2.17176	2.37553	2.40661	2.92984	3.05476	3.12381	2.97308	3.29944	2.67457	2.15619	1.40482	1.09207	1.36259	1.93951	1.65963
ERVMER61-1	1	187070700	187686622	+	ERVMER61-1	ENSG00000230426	endogenous retrovirus group MER61 member 1 [Source:HGNC Symbol;Acc:HGNC:27919]	+	gene	Name match	0	0.000346251	0.0053918	-2.12084	-4.09335	-3.57597	-3.66139	-3.82126	-3.07332	-1.81959	-3.00923	-4.80089	-2.72246	-2.86914	-5.87423	NaN	-7.58166	-4.63729	-4.39162	-4.68897
AL954650.1	1	191875495	192011260	+	AL954650.1	ENSG00000228215	No description	+	gene	Name match	0	1.58322e-06	6.66522e-05	2.93068	NaN	NaN	-5.60337	-3.25228	-4.62536	-4.19547	-3.87321	-3.81688	-4.22387	-3.47009	-1.98332	-1.79853	-1.95379	-4.65327	-0.0267802	-1.31889
AL390957.1	1	192167786	192957713	-	null					Not found	0	0.00205404	0.0220497	1.484	-0.785621	-1.04332	-3.23977	1.28552	-2.65769	-0.803302	-0.145971	-0.793347	-0.573385	-1.3074	0.5265	0.709119	-0.396099	0.110867	1.69297	1.49384
AL513175.1	1	192246708	192247487	-	AL513175.1	ENSG00000226723	No description	-	gene	Name match	0	0.00124917	0.014935	-1.24883	0.902834	2.30309	1.74561	2.35196	3.03621	3.28677	3.46799	3.06976	3.35413	3.04363	0.411457	1.05568	1.02595	1.23336	2.24771	1.81911
AL513175.2	1	192247505	192247947	+	AL513175.2	ENSG00000236792	No description	+	gene	Name match	0	0.000176844	0.00316125	-1.8459	0.964113	0.94092	0.308019	1.54363	2.56287	3.03042	2.98159	2.54382	3.11636	2.38471	NaN	0.527895	0.394663	0.142637	0.540313	0.690423
RGS2	1	192809039	192812283	+	RGS2	ENSG00000116741	regulator of G protein signaling 2 [Source:HGNC Symbol;Acc:HGNC:9998]	+	gene	Name match	0	0.00498368	0.0432278	1.48954	7.33725	4.77153	2.92756	6.37373	4.62526	4.2503	5.24268	4.04663	4.37418	4.27832	7.35605	6.5352	7.68006	7.20682	6.2537	5.8232
UCHL5	1	193012250	193060080	-	UCHL5	ENSG00000116750	ubiquitin C-terminal hydrolase L5 [Source:HGNC Symbol;Acc:HGNC:19678]	-	gene	Name match	0	3.02299e-06	0.000114227	-1.28223	1.8053	2.32953	2.80705	2.58617	3.13466	3.49098	3.397	3.09842	3.34585	2.98531	1.12462	1.3137	1.2728	1.6669	1.91997	1.85474
ASPM	1	197084128	197146694	-	ASPM	ENSG00000066279	abnormal spindle microtubule assembly [Source:HGNC Symbol;Acc:HGNC:19048]	-	gene	Name match	0	1.60564e-31	3.1387e-28	-4.49959	2.53478	2.69039	1.7665	2.49095	3.25703	3.3112	2.76752	2.60543	3.08902	3.10541	-1.51706	-1.05699	-2.92904	-2.41763	-1.99138	-1.68081
PTPRC	1	198638457	198757476	+	PTPRC	ENSG00000081237	protein tyrosine phosphatase, receptor type C [Source:HGNC Symbol;Acc:HGNC:9666]	+	gene	Name match	0	0.00149986	0.0172331	1.26651	6.84459	6.15929	3.66104	5.58603	4.78374	5.03942	5.01499	4.56346	5.56312	5.69043	7.35375	6.99287	6.61334	6.75464	6.57316	6.31291
KIF14	1	200551497	200620734	-	KIF14	ENSG00000118193	kinesin family member 14 [Source:HGNC Symbol;Acc:HGNC:19181]	-	gene	Name match	0	1.80704e-21	1.19069e-18	-4.0754	1.73993	2.02789	0.779067	1.83758	2.37258	2.70996	1.85436	1.82981	2.54032	2.18469	-0.871741	-2.00106	-3.01527	-2.62231	-2.6903	-2.34754
GPR25	1	200872955	200874178	+	GPR25	ENSG00000170128	G protein-coupled receptor 25 [Source:HGNC Symbol;Acc:HGNC:4480]	+	gene	Name match	0	0.00223104	0.0234938	2.97665	-2.91715	NaN	NaN	-2.50756	-4.88064	NaN	NaN	-5.07215	-4.06411	-2.40344	1.17644	-4.05381	-1.94603	-2.32359	-1.60398	NaN
INAVA	1	200891048	200915735	+	INAVA	ENSG00000163362	innate immunity activator [Source:HGNC Symbol;Acc:HGNC:25599]	+	gene	Name match	0	4.96005e-05	0.00112813	-3.23005	-0.361534	-2.45863	-6.00347	-1.10806	-2.77754	-3.59558	-3.27331	-3.21698	-2.07965	-2.41076	NaN	-4.97624	-4.35389	-5.05338	NaN	-5.65759
TNNT2	1	201359008	201377762	-	TNNT2	ENSG00000118194	troponin T2, cardiac type [Source:HGNC Symbol;Acc:HGNC:11949]	-	gene	Name match	0	2.44658e-05	0.000636828	5.90307	NaN	NaN	NaN	NaN	NaN	NaN	NaN	NaN	NaN	NaN	-3.39173	NaN	-6.09916	-7.47672	-2.79364	NaN
LAD1	1	201373244	201399915	-	LAD1	ENSG00000159166	ladinin 1 [Source:HGNC Symbol;Acc:HGNC:6472]	-	gene	Name match	0	8.07113e-05	0.00167383	4.55848	NaN	-4.69658	NaN	-5.60083	NaN	NaN	NaN	NaN	NaN	NaN	-1.52452	NaN	NaN	-3.09494	-0.974793	-3.60604
ELF3-AS1	1	201995696	202010463	-	ELF3-AS1	ENSG00000234678	ELF3 antisense RNA 1 [Source:HGNC Symbol;Acc:HGNC:40211]	-	gene	Name match	0	0.00599044	0.0497738	0.846938	1.56474	2.34245	1.43532	2.08142	1.5774	1.73267	1.94936	1.49692	1.42956	1.66246	3.38294	2.65419	2.29162	2.42133	1.74002	1.94768
ELF3	1	202007945	202017188	+	ELF3	ENSG00000163435	E74 like ETS transcription factor 3 [Source:HGNC Symbol;Acc:HGNC:3318]	+	gene	Name match	0	1.53116e-05	0.000430728	2.24667	-2.96924	-1.97027	-3.9538	-1.78913	-4.1133	-3.5903	-3.26804	-3.10318	-3.53123	-3.95803	0.176437	-0.809654	-0.50062	-0.429717	-3.89554	-2.26
AL691482.3	1	202011370	202015657	+	AL691482.3	ENSG00000249007	No description	+	gene	Name match	0	0.000336073	0.00527817	2.33017	NaN	-1.87779	-3.54816	-1.32261	-2.98519	-3.72523	-4.40297	-1.76167	-2.75363	-3.41489	0.486919	-0.328288	0.30305	-0.138638	-3.61543	-3.78725
UBE2T	1	202331657	202341980	-	UBE2T	ENSG00000077152	ubiquitin conjugating enzyme E2 T [Source:HGNC Symbol;Acc:HGNC:25009]	-	gene	Name match	0	5.14773e-21	3.1122e-18	-4.37969	2.49154	2.56234	4.21058	2.98267	3.2375	3.68396	3.33372	3.26673	3.7345	3.62338	NaN	-1.54782	-1.9636	0.0511565	-1.1886	-0.775453
AC098934.1	1	202851828	202861620	-	AC098934.1	ENSG00000214796	No description	-	gene	Name match	0	0.000113603	0.00220455	-2.32237	-1.07469	0.220536	0.750979	0.645691	1.13174	-1.0608	-0.462908	0.369076	-0.38293	-0.217027	NaN	-1.51947	NaN	-3.01164	-2.61397	-0.878896
CHI3L1	1	203178931	203186749	-	CHI3L1	ENSG00000133048	chitinase 3 like 1 [Source:HGNC Symbol;Acc:HGNC:1932]	-	gene	Name match	0	0.00121404	0.0146108	-4.5374	6.76582	7.67898	0.187594	4.62615	-2.773	-1.12072	0.629406	-0.0103145	4.60705	5.29915	NaN	2.55279	1.7861	-1.38587	NaN	0.355685
CHIT1	1	203212827	203273641	-	CHIT1	ENSG00000133063	chitinase 1 [Source:HGNC Symbol;Acc:HGNC:1936]	-	gene	Name match	0	0.000175614	0.00314272	-4.95756	4.575	5.41359	-4.71016	2.706	-3.73215	-1.62849	-1.28485	-1.87304	2.52258	2.97222	NaN	0.190206	-1.57515	-3.47995	-3.99981	-3.17163
BTG2	1	203305491	203309602	+	BTG2	ENSG00000159388	BTG anti-proliferation factor 2 [Source:HGNC Symbol;Acc:HGNC:1131]	+	gene	Name match	0	2.626e-08	1.97942e-06	1.94385	4.91042	4.79926	5.70964	5.29727	5.94151	3.90914	4.54132	4.6298	4.11975	4.98195	7.87992	5.616	6.85784	6.81496	6.90857	6.01502
FMOD	1	203340628	203351758	-	FMOD	ENSG00000122176	fibromodulin [Source:HGNC Symbol;Acc:HGNC:3774]	-	gene	Name match	0	0.00013231	0.00250568	-2.89008	-1.06958	-2.44023	-3.16308	-2.10744	-4.03307	-2.34014	-0.329825	-0.961544	-2.14615	-3.61476	NaN	-6.11312	NaN	-5.38291	-3.07834	-3.98712
LAX1	1	203765176	203776233	+	LAX1	ENSG00000122188	lymphocyte transmembrane adaptor 1 [Source:HGNC Symbol;Acc:HGNC:26005]	+	gene	Name match	0	0.00265007	0.026815	1.29449	0.521713	-0.0927096	-1.48932	0.598731	-0.538285	-0.490542	0.408777	1.59213	-0.127746	1.20195	2.67351	0.359368	0.233187	1.58853	1.5087	1.93033
SNRPE	1	203861603	203870550	+	SNRPE	ENSG00000182004	small nuclear ribonucleoprotein polypeptide E [Source:HGNC Symbol;Acc:HGNC:11161]	+	gene	Name match	0	7.27209e-05	0.00153792	-1.33223	2.63915	3.85042	5.46287	3.7967	4.41538	4.69474	4.62019	4.62406	4.5565	4.22809	2.97439	2.86459	2.477	2.64986	3.3682	3.28519
HSPE1P6	1	203903723	203904013	-	HSPE1P6	ENSG00000232917	heat shock protein family E (Hsp10) member 1 pseudogene 6 [Source:HGNC Symbol;Acc:HGNC:49325]	-	gene	Name match	0	0.00170294	0.0190296	-4.32804	NaN	NaN	-0.201171	-0.698078	-2.80813	-0.963201	-2.64094	-0.677711	-0.991596	-2.65286	NaN	NaN	NaN	NaN	NaN	NaN
SOX13	1	204073115	204127743	+	SOX13	ENSG00000143842	SRY-box 13 [Source:HGNC Symbol;Acc:HGNC:11192]	+	gene	Name match	0	0.0015636	0.017805	2.45647	-3.19504	-4.37305	NaN	-1.93745	-6.48045	-4.1761	-3.31327	-4.50204	-6.07896	-2.86575	-5.42338	-0.284389	-0.687866	-0.497139	NaN	-1.96963
REN	1	204154819	204190324	-	REN	ENSG00000143839	renin [Source:HGNC Symbol;Acc:HGNC:9958]	-	gene	Name match	0	0.00373377	0.0349391	2.40719	NaN	-5.27573	-2.03922	NaN	NaN	-2.53821	-3.63099	-2.57465	-3.24468	NaN	NaN	NaN	-0.641177	-0.55307	-1.25849	-0.600231
AL512306.3	1	204603035	204616565	+	AL512306.3	ENSG00000240710	No description	+	gene	Name match	0	1.26498e-05	0.000370917	2.38207	-1.0755	-1.93159	-4.017	-1.25087	0.54597	-2.6091	-2.28684	-1.23051	-1.6375	-1.56179	2.47751	0.109767	0.480577	0.181023	0.723089	0.873199
LRRN2	1	204617170	204685733	-	LRRN2	ENSG00000170382	leucine rich repeat neuronal 2 [Source:HGNC Symbol;Acc:HGNC:16914]	-	gene	Name match	0	0.000589156	0.00822827	1.3403	-0.988732	-1.37306	-0.458478	-0.5257	1.02894	-1.69567	-1.64259	-1.40405	-1.1289	0.279259	0.892633	0.404077	0.72207	0.446764	0.836826	0.902047
KLHDC8A	1	205336065	205357090	-	KLHDC8A	ENSG00000162873	kelch domain containing 8A [Source:HGNC Symbol;Acc:HGNC:25573]	-	gene	Name match	0	0.00135665	0.0159182	-4.18172	-2.37836	-1.9576	-4.11341	-5.08424	NaN	-5.6124	-4.29014	-4.06388	-0.782815	-0.494701	NaN	NaN	NaN	NaN	-3.91764	NaN
SNRPGP10	1	205351247	205351471	+	SNRPGP10	ENSG00000235363	small nuclear ribonucleoprotein polypeptide G pseudogene 10 [Source:HGNC Symbol;Acc:HGNC:39329]	+	gene	Name match	0	0.00255323	0.0261084	-1.27011	2.02896	2.87983	4.44294	3.20907	3.62906	3.86733	3.48504	3.74649	3.93409	3.4996	1.20501	2.3898	2.08254	2.12002	3.16155	0.667804
NUCKS1	1	205712819	205750276	-	NUCKS1	ENSG00000069275	nuclear casein kinase and cyclin dependent kinase substrate 1 [Source:HGNC Symbol;Acc:HGNC:29923]	-	gene	Name match	0	4.27877e-10	5.50272e-08	-1.91759	3.91019	5.20597	5.79665	5.30265	6.09909	6.26295	5.9068	5.86488	6.08305	5.80545	3.73757	3.60311	2.62364	3.28715	4.21923	4.04024
RAB7B	1	205976740	206003461	-	RAB7B	ENSG00000276600	RAB7B, member RAS oncogene family [Source:HGNC Symbol;Acc:HGNC:30513]	-	gene	Name match	0	0.000292518	0.00471924	-2.12667	-3.77064	-0.213938	0.669843	2.30287	1.50619	0.87368	1.05365	0.575801	1.07336	1.65572	0.0454162	-2.76979	-2.79952	-1.499	-1.51636	-0.60072
CTSE	1	206009264	206023909	-	CTSE	ENSG00000196188	cathepsin E [Source:HGNC Symbol;Acc:HGNC:2530]	-	gene	Name match	0	2.0021e-12	4.1488e-10	-8.48509	3.55202	2.17245	-2.8145	1.75325	-2.68449	-2.35413	2.09151	1.82444	1.79311	3.231	NaN	-5.17958	NaN	NaN	NaN	-6.22351
SRGAP2	1	206203345	206464443	+	SRGAP2	ENSG00000266028	SLIT-ROBO Rho GTPase activating protein 2 [Source:HGNC Symbol;Acc:HGNC:19751]	+	gene	Name match	0	0.0015158	0.0173739	0.99822	1.64406	1.42142	1.2472	1.65286	1.44339	0.77735	1.34754	1.06124	1.40939	1.17892	2.21532	3.16374	2.29106	2.13632	1.66442	1.07991
DYRK3	1	206635536	206684419	+	DYRK3	ENSG00000143479	dual specificity tyrosine phosphorylation regulated kinase 3 [Source:HGNC Symbol;Acc:HGNC:3094]	+	gene	Name match	0	3.93659e-05	0.000933888	-1.93275	0.401048	0.591831	1.3334	0.558454	2.27188	1.33428	1.24969	1.28796	1.65416	1.6198	NaN	-0.77703	-1.10783	-0.44791	-0.943319	0.381289
AL591846.1	1	206695837	206696269	-	AL591846.1	ENSG00000224114	No description	-	gene	Name match	0	0.00134916	0.0158463	-1.02403	4.62641	5.91576	7.21889	5.95547	6.21098	6.46345	7.10539	6.57422	6.07349	6.54198	5.03315	5.0253	4.84469	5.27361	5.55625	5.63984
IL24	1	206897443	206904139	+	IL24	ENSG00000162892	interleukin 24 [Source:HGNC Symbol;Acc:HGNC:11346]	+	gene	Name match	0	0.00439716	0.0394111	1.666	-2.38792	-2.4664	1.98734	-0.878796	0.492282	-1.64142	-1.49973	-1.67786	-1.50935	1.61489	2.31616	1.29742	0.841927	0.983244	2.18827	1.41855
FCMR	1	206904386	206923247	-	FCMR	ENSG00000162894	Fc fragment of IgM receptor [Source:HGNC Symbol;Acc:HGNC:14315]	-	gene	Name match	0	0.00322674	0.0312259	1.58833	0.28598	0.959364	4.29824	2.3208	3.59527	0.253276	1.08819	0.930534	1.07288	4.08802	4.46061	2.86019	3.72639	3.88633	5.0169	3.98342
AC098935.2	1	206905928	206906393	+	AC098935.2	ENSG00000271680	No description	+	gene	Name match	0	3.59471e-06	0.00013192	3.32882	NaN	NaN	-3.46544	NaN	-1.90247	NaN	NaN	-3.67895	-3.67091	-1.7472	NaN	-0.338677	0.184136	-0.515349	0.637214	-0.704529
MIR29B2CHG	1	207801518	207879096	-	null					Not found	0	3.74578e-05	0.000895055	1.73375	-0.371812	-1.89009	-2.33808	0.33619	-2.23454	-0.567612	-1.12875	-0.694248	-2.10989	-0.460359	-0.061986	-0.281699	1.81422	0.453756	0.599333	1.09269
PLXNA2	1	208022242	208244320	-	PLXNA2	ENSG00000076356	plexin A2 [Source:HGNC Symbol;Acc:HGNC:9100]	-	gene	Name match	0	0.000136656	0.0025686	1.4767	-2.04092	-3.09631	-2.18173	-2.15926	-1.35128	-2.55144	-2.997	-3.17284	-2.62638	-2.97045	-1.31657	-2.27379	-0.597734	-0.640005	-0.26917	-1.97603
AC092810.1	1	209232196	209233419	+	AC092810.1	ENSG00000224540	No description	+	gene	Name match	0	5.33396e-06	0.000181546	-2.59674	-1.50211	-1.07279	-2.53672	-1.00506	-0.558711	-0.335274	-1.25402	-0.371712	-0.604676	-0.140405	NaN	NaN	-3.53099	-3.32359	-2.92591	-2.51277
TRAF3IP3	1	209756032	209782320	+	TRAF3IP3	ENSG00000009790	TRAF3 interacting protein 3 [Source:HGNC Symbol;Acc:HGNC:30766]	+	gene	Name match	0	6.79643e-07	3.32142e-05	1.64909	3.41744	3.73598	2.96459	3.12217	2.60778	2.42193	2.45368	2.42513	2.33129	3.88292	4.1898	4.44032	5.09297	5.3176	3.82301	4.56048
C1orf74	1	209779208	209784559	-	C1orf74	ENSG00000162757	chromosome 1 open reading frame 74 [Source:HGNC Symbol;Acc:HGNC:26319]	-	gene	Name match	0	6.35801e-05	0.00137688	1.31414	1.78575	2.0321	2.32156	1.81997	1.21665	0.941038	1.1186	1.095	1.41338	2.40727	2.29558	2.79687	3.28609	3.68279	2.33271	2.8564
IRF6	1	209785623	209806175	-	IRF6	ENSG00000117595	interferon regulatory factor 6 [Source:HGNC Symbol;Acc:HGNC:6121]	-	gene	Name match	0	0.00418392	0.038017	-1.82894	-1.39302	-3.79342	-2.07148	-2.58915	-1.81337	-0.248549	0.0345429	-0.0479476	0.407555	-1.61628	NaN	-2.0151	-5.55118	-1.79946	-2.48667	-3.65849
TRAF5	1	211326615	211374946	+	TRAF5	ENSG00000082512	TNF receptor associated factor 5 [Source:HGNC Symbol;Acc:HGNC:12035]	+	gene	Name match	0	9.39388e-05	0.00188921	1.02119	0.486409	1.94855	2.30663	1.71913	2.52869	2.30644	2.20722	2.45646	1.9951	2.41793	3.08901	2.9025	2.66665	2.68736	2.93708	3.59218
NEK2	1	211658657	211675630	-	NEK2	ENSG00000117650	NIMA related kinase 2 [Source:HGNC Symbol;Acc:HGNC:7745]	-	gene	Name match	0	9.57984e-41	8.02577e-37	-5.74071	2.17636	2.3105	2.96289	2.47604	2.80616	3.14165	2.92835	2.6928	3.19188	3.01578	NaN	-2.58479	-4.28437	-3.92496	-2.67929	-2.3486
FDPSP8	1	211660189	211661277	-	FDPSP8	ENSG00000224763	farnesyl diphosphate synthase pseudogene 8 [Source:HGNC Symbol;Acc:HGNC:39085]	-	gene	Name match	0	0.000485131	0.00707184	-4.30667	-4.33351	-3.60463	-2.36812	-4.92392	-2.71204	-3.86711	-3.54485	-3.31859	-3.31055	-3.55677	NaN	NaN	NaN	NaN	NaN	NaN
INTS7	1	211940399	212035542	-	INTS7	ENSG00000143493	integrator complex subunit 7 [Source:HGNC Symbol;Acc:HGNC:24484]	-	gene	Name match	0	0.000560393	0.00793234	-1.10949	1.26315	2.09807	2.6606	2.4766	2.95618	3.14955	2.79853	3.02479	3.61293	2.68863	0.18834	1.43614	1.05207	2.01573	1.69142	2.09323
DTL	1	212035553	212107400	+	DTL	ENSG00000143476	denticleless E3 ubiquitin protein ligase homolog [Source:HGNC Symbol;Acc:HGNC:30288]	+	gene	Name match	0	9.84919e-21	5.8343e-18	-3.67841	1.96774	2.95898	3.74095	2.63122	3.92083	3.93139	3.48524	3.71963	4.35155	3.6285	-0.659519	-0.611228	-1.21495	0.0967951	0.712063	-0.728572
BATF3	1	212686418	212699985	-	BATF3	ENSG00000123685	basic leucine zipper ATF-like transcription factor 3 [Source:HGNC Symbol;Acc:HGNC:28915]	-	gene	Name match	0	0.000145643	0.00270287	1.4965	-0.0958081	-1.11416	-0.306492	0.218628	-1.50536	-1.66044	-0.576334	-1.46555	-0.820076	-0.966763	1.61311	0.40277	0.606123	0.750519	0.480391	0.146302
NSL1	1	212726153	212791782	-	NSL1	ENSG00000117697	NSL1, MIS12 kinetochore complex component [Source:HGNC Symbol;Acc:HGNC:24548]	-	gene	Name match	0	0.00220141	0.0232654	-0.796993	2.57722	2.2607	2.69052	2.71353	2.6359	3.05157	2.92724	2.59427	2.97968	2.90447	1.77544	1.40502	1.50294	2.26349	1.96986	2.06229
AL445305.1	1	214482813	214483387	-	AL445305.1	ENSG00000213036	No description	-	gene	Name match	0	0.00187292	0.0204917	-1.26625	2.26028	2.9017	1.40125	2.04185	1.45726	1.80914	1.73407	1.69024	1.9085	2.34188	0.588335	0.309181	-0.119096	0.881859	1.25152	0.992239
CENPF	1	214603195	214664588	+	CENPF	ENSG00000117724	centromere protein F [Source:HGNC Symbol;Acc:HGNC:1857]	+	gene	Name match	0	8.07702e-27	1.07652e-23	-4.14403	3.06486	3.3779	3.09643	3.35232	4.04802	4.74039	4.12536	4.07553	4.1144	4.07669	-1.68684	-0.472304	-1.7205	-0.269333	-0.0834797	0.64385
KCTD3	1	215567392	215621807	+	KCTD3	ENSG00000136636	potassium channel tetramerization domain containing 3 [Source:HGNC Symbol;Acc:HGNC:21305]	+	gene	Name match	0	0.000514899	0.00740455	-1.00648	1.87621	2.46974	3.08876	2.86646	3.55158	3.4762	3.31988	3.27571	3.32387	3.38258	1.41467	1.62067	1.2731	2.20846	2.10332	2.83509
LYPLAL1-DT	1	219086602	219173961	-	null					Not found	0	0.00249969	0.0256729	1.30787	-1.42264	-0.556259	-0.516141	0.874477	0.198831	0.529184	-0.496477	-0.61417	0.152866	-0.0609354	1.93398	0.118773	-0.451524	0.0969187	1.91909	1.68218
EPRS	1	219968601	220046658	-	EPRS	ENSG00000136628	glutamyl-prolyl-tRNA synthetase [Source:HGNC Symbol;Acc:HGNC:3418]	-	gene	Name match	0	0.00116889	0.0141687	-0.890659	3.78203	4.19559	4.60784	4.50354	4.89397	5.42342	5.28228	5.08608	5.14126	5.05625	2.9466	3.61809	3.31012	3.9716	4.28794	4.45239
BPNT1	1	220057482	220090462	-	BPNT1	ENSG00000162813	3'(2'), 5'-bisphosphate nucleotidase 1 [Source:HGNC Symbol;Acc:HGNC:1096]	-	gene	Name match	0	0.000220144	0.0037617	-1.13679	2.02155	1.76881	2.45643	2.36491	2.40202	2.63439	2.21131	2.09685	2.72874	2.35838	0.99966	-0.0906538	0.426085	1.78914	1.49557	1.26293
2001-03-01	1	220786759	220819657	+	2001-03-01	ENSG00000186205	mitochondrial amidoxime reducing component 1 [Source:HGNC Symbol;Acc:HGNC:26189]	+	gene	Name match	0	0.00027139	0.00444315	-2.08145	4.25827	2.55678	0.737957	1.41045	1.02363	1.2716	2.4838	1.57671	1.80306	2.16289	0.09023	0.594418	0.389113	1.11487	0.143675	-1.28891
FAM177B	1	222737207	222750805	+	FAM177B	ENSG00000197520	family with sequence similarity 177 member B [Source:HGNC Symbol;Acc:HGNC:34395]	+	gene	Name match	0	1.54445e-10	2.20909e-08	3.79028	-4.59068	-4.27684	NaN	NaN	-4.38425	-5.12428	-3.48009	-6.16072	-4.56772	NaN	-0.452703	-3.14238	-1.61957	-1.41216	-1.42952	-0.458382
TLR5	1	223109406	223143282	-	TLR5	ENSG00000187554	toll like receptor 5 [Source:HGNC Symbol;Acc:HGNC:11851]	-	gene	Name match	0	0.000529656	0.0075722	2.18429	-0.1231	-3.85365	-6.52403	0.532118	-4.73867	-1.57181	-0.545943	-2.65007	-2.44409	-1.20093	-0.279492	0.667392	1.06572	1.50021	0.712486	1.43164
SUSD4	1	223220819	223364202	-	SUSD4	ENSG00000143502	sushi domain containing 4 [Source:HGNC Symbol;Acc:HGNC:25470]	-	gene	Name match	0	8.51988e-08	5.63292e-06	3.37835	-6.44624	NaN	NaN	NaN	NaN	-4.39487	-5.65757	-5.43131	-4.6863	-3.86214	-3.18272	-3.676	-1.26566	-1.89848	-3.54811	-1.87193
CAPN8	1	223538007	223665734	-	CAPN8	ENSG00000203697	calpain 8 [Source:HGNC Symbol;Acc:HGNC:1485]	-	gene	Name match	0	9.7822e-06	0.000300349	4.40674	NaN	NaN	-6.94333	-6.1772	NaN	NaN	NaN	NaN	NaN	NaN	NaN	-2.19989	-6.61568	-6.99324	-3.68867	-4.59745
CAPN2	1	223701593	223776018	+	CAPN2	ENSG00000162909	calpain 2 [Source:HGNC Symbol;Acc:HGNC:1479]	+	gene	Name match	0	1.08925e-09	1.26491e-07	1.66703	3.37183	2.80109	2.42605	3.90995	3.00609	2.93588	3.34132	3.07549	3.78871	3.80291	5.1875	5.1763	4.81022	4.8491	4.56545	4.5107
PHBP11	1	223856579	223857387	-	PHBP11	ENSG00000227621	prohibitin pseudogene 11 [Source:HGNC Symbol;Acc:HGNC:39290]	-	gene	Name match	0	0.000413197	0.00622758	-1.6983	-1.90472	-0.716409	1.19818	0.0284357	0.360609	0.809606	0.883941	0.695165	0.533284	-0.221085	-2.22617	-2.23402	-1.12625	-0.851727	-3.32852	-0.915376
AC138393.1	1	223992743	224010612	+	AC138393.1	ENSG00000185495	No description	+	gene	Name match	0	0.000340706	0.00533237	1.1997	-0.424301	0.268052	-0.537979	-0.0887082	0.5191	0.315116	0.11568	0.590621	-1.30823	0.434236	1.91721	0.845033	1.00625	0.824611	0.311097	1.61235
LBR	1	225401502	225428925	-	LBR	ENSG00000143815	lamin B receptor [Source:HGNC Symbol;Acc:HGNC:6518]	-	gene	Name match	0	5.2365e-07	2.69063e-05	-1.52319	5.7326	5.89995	4.73612	4.87865	5.18696	5.45364	5.0844	5.01689	5.51252	5.52762	3.92867	4.03749	3.4338	3.30056	3.89478	3.79469
ENAH	1	225486835	225653142	-	ENAH	ENSG00000154380	ENAH, actin regulator [Source:HGNC Symbol;Acc:HGNC:18271]	-	gene	Name match	0	2.93529e-06	0.000111705	-2.58257	-3.59806	-3.07082	-1.62018	-1.31971	-1.61751	-1.10833	-0.667628	-1.46285	0.136558	-1.42602	NaN	-3.45093	-5.34315	-4.20614	-4.2235	-2.90989
SRP9	1	225777813	225790466	+	SRP9	ENSG00000143742	signal recognition particle 9 [Source:HGNC Symbol;Acc:HGNC:11304]	+	gene	Name match	0	3.19197e-12	6.43265e-10	-2.00847	5.88532	6.04442	6.86966	5.82467	6.30442	6.20952	6.4111	6.15912	6.43628	6.17908	3.82868	3.96439	3.54136	3.82996	4.95163	4.32512
MIR6741	1	225922080	225922142	-	MIR6741	ENSG00000284519	microRNA 6741 [Source:HGNC Symbol;Acc:HGNC:50004]	-	gene	Name match	0	0.00313004	0.0305218	2.60622	NaN	NaN	0.421462	NaN	0.399469	NaN	NaN	NaN	NaN	NaN	1.45654	1.64134	NaN	0.95652	1.3542	0.182378
LIN9	1	226231149	226309869	-	LIN9	ENSG00000183814	lin-9 DREAM MuvB core complex component [Source:HGNC Symbol;Acc:HGNC:30830]	-	gene	Name match	0	5.03625e-06	0.000173122	-1.73668	0.483773	1.08141	1.59009	1.36529	1.99446	2.03542	1.81926	1.70487	2.26116	2.02974	-3.09821	-0.628011	-0.507957	0.401768	0.23685	0.502095
PARP1	1	226360691	226408079	-	PARP1	ENSG00000143799	poly(ADP-ribose) polymerase 1 [Source:HGNC Symbol;Acc:HGNC:270]	-	gene	Name match	0	0.000104526	0.00205698	-1.261	3.23197	4.4369	5.56918	4.79324	5.671	5.92624	5.33954	5.44444	5.62338	5.23052	3.0857	3.4945	2.97005	3.91578	4.41418	4.62444
STUM	1	226548800	226609214	+	STUM	ENSG00000203685	stum, mechanosensory transduction mediator homolog [Source:HGNC Symbol;Acc:HGNC:30491]	+	gene	Name match	0	0.00138131	0.0161591	-2.43198	-3.71288	-3.12151	-2.77396	0.22027	-3.64395	-0.8111	-1.68322	-0.582485	-2.24246	-2.69513	NaN	NaN	-4.61624	-4.7714	-2.50865	-3.3085
ITPKB	1	226631690	226739323	-	ITPKB	ENSG00000143772	inositol-trisphosphate 3-kinase B [Source:HGNC Symbol;Acc:HGNC:6179]	-	gene	Name match	0	0.00423023	0.0383072	0.790436	2.20836	2.41958	1.94912	3.63344	2.45574	2.92394	2.6567	2.86413	2.26605	3.45538	3.388	3.00738	3.76124	3.64778	3.27715	3.55279
CDC42BPA	1	226989865	227318474	-	CDC42BPA	ENSG00000143776	CDC42 binding protein kinase alpha [Source:HGNC Symbol;Acc:HGNC:1737]	-	gene	Name match	0	0.00536143	0.0456204	-1.18969	0.219655	0.603205	0.299426	1.2237	1.72337	3.28169	1.99996	2.51169	2.62698	1.18368	-0.821409	0.624457	-0.59297	0.864662	0.650712	1.42935
NUCKS1P1	1	227410617	227411319	-	NUCKS1P1	ENSG00000232864	nuclear casein kinase and cyclin dependent kinase substrate 1 pseudogene 1 [Source:HGNC Symbol;Acc:HGNC:51943]	-	gene	Name match	0	0.00130374	0.0154426	-1.66978	-0.702104	0.1967	1.02882	0.0998062	0.963762	1.08622	1.37196	0.815318	0.780293	0.534071	0.298372	-2.2538	-2.73099	-1.30119	-0.31855	-0.975795
WNT9A	1	227918656	227947898	-	WNT9A	ENSG00000143816	Wnt family member 9A [Source:HGNC Symbol;Acc:HGNC:12778]	-	gene	Name match	0	0.003223	0.0312052	-2.71408	NaN	-4.1492	0.0433681	-3.46849	-0.25661	-3.27418	-4.82639	-3.77005	-3.59208	-2.8383	NaN	-4.16674	-5.22889	-6.60645	-4.62381	-4.4737
OBSCN-AS1	1	228203506	228213664	-	OBSCN-AS1	ENSG00000162913	OBSCN antisense RNA 1 [Source:HGNC Symbol;Acc:HGNC:32047]	-	gene	Name match	0	0.000292261	0.00471769	1.26342	-3.26986	-1.26088	-0.9419	-1.3457	-0.963893	-0.461073	-1.0791	-0.155405	-1.88433	-0.87421	-0.591315	-0.25968	0.233749	0.603805	0.0839435	0.147342
OBSCN	1	228208130	228378874	+	OBSCN	ENSG00000154358	obscurin, cytoskeletal calmodulin and titin- interacting RhoGEF [Source:HGNC Symbol;Acc:HGNC:15719]	+	gene	Name match	0	0.00170557	0.0190553	0.949941	-1.16283	0.897673	0.895675	1.12418	1.54452	1.98981	1.14257	1.84215	0.930442	1.57072	1.30677	1.72894	1.78514	2.34122	1.91396	2.85129
AL353593.1	1	228270443	228274397	-	AL353593.1	ENSG00000269890	No description	-	gene	Name match	0	0.00426973	0.0385696	1.11562	-3.02426	-0.910718	-2.30279	-0.655309	0.113788	-0.252054	-0.7331	0.291057	-1.11233	-0.351353	-0.345712	-0.41198	0.116782	0.656763	0.163373	1.27089
AL353593.2	1	228274584	228276066	-	AL353593.2	ENSG00000269934	No description	-	gene	Name match	0	0.00127812	0.0151852	1.43751	-3.19406	-0.465185	-2.5506	-1.19951	0.0123712	0.468731	-1.53093	0.205522	-0.586136	0.423982	0.899522	0.406244	1.23649	0.814534	-0.502388	1.48334
ABCB10	1	229516582	229558695	-	ABCB10	ENSG00000135776	ATP binding cassette subfamily B member 10 [Source:HGNC Symbol;Acc:HGNC:41]	-	gene	Name match	0	5.57647e-09	5.17391e-07	-1.67406	4.10726	3.94359	3.42027	3.68702	3.82231	4.24654	4.34974	4.36776	4.84363	4.78735	2.23652	2.5449	2.22186	2.61548	2.61158	2.3356
URB2	1	229626234	229660199	+	URB2	ENSG00000135763	URB2 ribosome biogenesis 2 homolog (S. cerevisiae) [Source:HGNC Symbol;Acc:HGNC:28967]	+	gene	Name match	0	5.38945e-05	0.00120864	-1.33799	0.789252	0.910448	0.568854	1.52077	2.24993	2.5955	1.96449	2.10592	2.16977	1.77545	-0.473306	0.498084	-0.180737	0.77513	0.561848	0.302157
AL136988.1	1	230280312	230281893	-	AL136988.1	ENSG00000224407	No description	-	gene	Name match	0	0.0012564	0.0150001	-0.937105	3.50314	3.89076	5.05527	4.28713	4.59372	4.79396	4.46469	4.46361	4.69206	4.32265	2.33369	3.35642	3.24293	3.46593	3.76739	3.79649
ARV1	1	230978981	231000595	+	ARV1	ENSG00000173409	ARV1 homolog, fatty acid homeostasis modulator [Source:HGNC Symbol;Acc:HGNC:29561]	+	gene	Name match	0	1.70129e-06	7.08094e-05	-1.78893	2.29075	2.58306	3.35226	3.07268	3.18856	3.86149	3.5734	3.50266	3.81999	3.30696	-1.20062	0.91963	1.09195	2.3291	1.3293	2.00418
FAM89A	1	231018958	231040246	-	FAM89A	ENSG00000182118	family with sequence similarity 89 member A [Source:HGNC Symbol;Acc:HGNC:25057]	-	gene	Name match	0	5.51922e-05	0.00122788	-1.76561	0.83385	1.09184	1.56585	1.89386	2.44156	2.9331	2.63161	2.85787	3.29675	2.075	0.732179	-0.675852	-1.91385	0.943809	1.15066	0.648696
EGLN1	1	231363751	231425044	-	EGLN1	ENSG00000135766	egl-9 family hypoxia inducible factor 1 [Source:HGNC Symbol;Acc:HGNC:1232]	-	gene	Name match	0	0.00535316	0.0455633	-0.774083	3.03313	2.98496	2.73187	2.75914	2.76675	2.32122	2.93151	2.40288	2.96179	3.14718	2.06651	1.84715	1.71022	2.21209	2.2224	1.72308
TSNAX	1	231528653	231566524	+	TSNAX	ENSG00000116918	translin associated factor X [Source:HGNC Symbol;Acc:HGNC:12380]	+	gene	Name match	0	0.00146412	0.0169098	-0.931816	3.5325	3.11858	2.66462	2.76676	3.0183	2.99132	3.06566	2.8089	3.23587	3.36325	2.63362	1.86437	1.60667	1.94585	2.08147	2.16312
PCNX2	1	232983435	233295713	-	PCNX2	ENSG00000135749	pecanex homolog 2 [Source:HGNC Symbol;Acc:HGNC:8736]	-	gene	Name match	0	2.28131e-06	9.03344e-05	1.26394	-0.667755	-0.368926	-0.29451	-0.303676	-0.0688599	-0.460811	-0.096269	-0.454969	-0.0489154	0.526265	0.574695	1.06924	1.14737	1.02115	0.271015	1.42669
RPS7P3	1	233288868	233289447	-	RPS7P3	ENSG00000231940	ribosomal protein S7 pseudogene 3 [Source:HGNC Symbol;Acc:HGNC:36518]	-	gene	Name match	0	0.00209567	0.0224022	1.44268	-2.42463	-0.525829	-0.459239	-1.20768	-0.343728	-1.15088	-0.635972	-1.18732	-1.98663	-1.64789	0.253916	1.13915	0.35384	0.490856	-1.84843	-0.212897
AL133380.1	1	233295325	233295727	-	AL133380.1	ENSG00000251508	No description	-	gene	Name match	0	0.0032786	0.0315853	1.56316	-0.999611	-0.270732	-1.35615	-0.853052	0.496331	-1.53321	-1.21095	-2.15461	-0.561608	0.651601	0.678937	0.80233	1.97151	0.178912	-1.00837	1.21212
AL663058.1	1	233836080	233836432	-	AL663058.1	ENSG00000225486	No description	-	gene	Name match	0	0.00271542	0.0273378	-1.27199	1.46168	1.82799	2.97961	2.67863	2.93559	3.08008	3.03461	2.93117	2.81722	2.74092	NaN	0.962449	1.26287	1.20724	2.32738	1.50349
TOMM20	1	235109336	235128936	-	TOMM20	ENSG00000173726	translocase of outer mitochondrial membrane 20 [Source:HGNC Symbol;Acc:HGNC:20947]	-	gene	Name match	0	0.000115398	0.00223494	-1.07613	4.50893	5.43063	6.0378	5.47157	6.08898	6.35447	6.39067	6.42866	6.19714	5.92624	4.28372	4.43097	4.49159	4.42035	5.42987	5.10782
AL450309.1	1	236285976	236286960	-	AL450309.1	ENSG00000237922	No description	-	gene	Name match	0	7.18645e-06	0.000234004	-4.45422	-2.01731	-2.28843	-0.373848	-2.19268	-0.39584	-0.550915	-1.81362	-1.17232	-0.704841	-1.01818	NaN	NaN	NaN	NaN	-3.02608	NaN
EDARADD	1	236348257	236502915	+	EDARADD	ENSG00000186197	EDAR associated death domain [Source:HGNC Symbol;Acc:HGNC:14341]	+	gene	Name match	0	2.87986e-05	0.00072575	-1.25364	2.76933	3.51814	5.0224	3.86004	4.25322	4.13399	4.2211	4.14523	4.30973	4.01667	2.38035	2.56364	2.25387	2.46796	3.3048	3.1462
ENO1P1	1	236483165	236484468	+	ENO1P1	ENSG00000244457	enolase 1 pseudogene 1 [Source:HGNC Symbol;Acc:HGNC:3352]	+	gene	Name match	0	1.33667e-05	0.000386919	-1.31856	4.36944	5.10121	6.61321	5.42809	5.80034	5.67223	5.79512	5.69216	5.86066	5.57239	3.97991	4.02645	3.81646	3.87047	4.86844	4.5524
LGALS8	1	236518000	236552981	+	LGALS8	ENSG00000116977	galectin 8 [Source:HGNC Symbol;Acc:HGNC:6569]	+	gene	Name match	0	0.000487119	0.00709552	0.76789	2.95193	3.37333	3.19925	3.71606	3.70892	3.80018	3.83006	3.6932	3.79312	3.69191	4.25331	4.22277	4.36531	4.4647	3.89116	4.21561
LGALS8-AS1	1	236523052	236524508	-	LGALS8-AS1	ENSG00000223776	LGALS8 antisense RNA 1 [Source:HGNC Symbol;Acc:HGNC:40340]	-	gene	Name match	0	0.00526492	0.0450409	1.03901	0.00137881	0.184824	-1.65061	-0.134462	-0.431596	0.204742	-0.877386	0.320307	0.328351	0.415552	1.83193	0.724543	0.67704	0.621412	0.52313	0.628152
AL359921.1	1	236540094	236550280	-	AL359921.1	ENSG00000230325	No description	-	gene	Name match	0	6.0319e-06	0.000201443	1.2881	2.45077	3.05935	2.51646	2.95797	3.11488	3.29568	3.268	3.11951	3.25614	3.05939	4.52985	4.27758	4.57244	4.21425	3.53286	3.76588
RPL35P1	1	236981339	236981708	+	RPL35P1	ENSG00000237991	ribosomal protein L35 pseudogene 1 [Source:HGNC Symbol;Acc:HGNC:36695]	+	gene	Name match	0	0.00441625	0.0395037	-2.15421	-2.7761	-2.04723	0.674715	-1.78155	0.43033	0.0122211	-0.402482	-0.761183	-1.3381	-1.99936	NaN	-3.91276	-1.80499	-2.18254	NaN	-3.37172
AL590396.2	1	237941452	237942492	-	AL590396.2	ENSG00000283166	No description	-	gene	Name match	0	0.000963205	0.0121372	2.91285	NaN	NaN	NaN	-4.85888	NaN	-4.80208	-4.47982	NaN	NaN	NaN	-1.58993	-3.82017	-4.29736	NaN	-2.10732	-2.8641
MTRNR2L11	1	237943724	237945275	-	MTRNR2L11	ENSG00000270188	MT-RNR2-like 11 [Source:HGNC Symbol;Acc:HGNC:37168]	-	gene	Name match	0	0.00543225	0.0460831	3.00118	NaN	NaN	NaN	-4.43504	NaN	NaN	NaN	NaN	NaN	NaN	-3.16609	-4.39633	NaN	NaN	-2.26844	-4.44026
AL590682.1	1	240998451	240998794	-	AL590682.1	ENSG00000238085	No description	-	gene	Name match	0	0.00126373	0.0150479	-1.76937	-1.08603	0.0578906	1.87937	-0.45404	0.409916	0.7023	1.02456	0.665862	0.767015	-0.309282	NaN	-1.22268	-2.69987	-0.270073	-2.09479	-1.26661
FH	1	241497603	241519761	-	FH	ENSG00000091483	fumarate hydratase [Source:HGNC Symbol;Acc:HGNC:3700]	-	gene	Name match	0	7.24054e-07	3.49189e-05	-1.41365	3.46202	4.13537	5.33329	4.3809	4.82573	5.12991	4.85749	4.87287	5.19463	4.69489	2.55891	3.22276	2.99257	3.29811	3.52412	3.52746
EXO1	1	241847967	241895148	+	EXO1	ENSG00000174371	exonuclease 1 [Source:HGNC Symbol;Acc:HGNC:3511]	+	gene	Name match	0	9.99757e-28	1.42999e-24	-4.33054	1.53428	2.20683	2.583	2.02904	2.77919	3.159	2.67063	2.78821	3.39824	2.67395	-1.12216	-1.33071	-2.58858	-2.20715	-1.59648	-2.53383
CFL1P4	1	241993185	241993682	+	CFL1P4	ENSG00000213026	cofilin 1 pseudogene 4 [Source:HGNC Symbol;Acc:HGNC:1880]	+	gene	Name match	0	0.00403738	0.0370451	-1.2161	2.40998	2.38213	2.83106	2.41432	1.6262	2.28404	2.04337	1.86909	2.16402	1.65948	1.64375	0.465971	0.766392	0.0892749	1.6194	0.659087
ZBTB18	1	244048939	244057476	+	ZBTB18	ENSG00000179456	zinc finger and BTB domain containing 18 [Source:HGNC Symbol;Acc:HGNC:13030]	+	gene	Name match	0	0.00571685	0.0479587	0.923501	3.51729	3.73259	3.85958	2.57102	4.01608	2.26748	2.68392	2.75361	3.03329	3.76168	4.75738	3.54823	4.49796	3.78259	4.37728	3.72404
AL645465.1	1	244375100	244409592	-	AL645465.1	ENSG00000240963	No description	-	gene	Name match	0	0.00202535	0.0218175	-1.24114	4.34174	4.60481	3.31072	3.28138	2.8705	3.17137	3.1717	3.12559	3.63503	3.58929	2.27732	2.65851	2.20732	1.99969	2.55963	2.27617
ADSS	1	244408494	244452134	-	ADSS	ENSG00000035687	adenylosuccinate synthase [Source:HGNC Symbol;Acc:HGNC:292]	-	gene	Name match	0	0.000340272	0.005327	-1.32133	5.6398	6.00638	4.10082	4.58168	4.19229	4.58809	4.4894	4.35157	4.942	5.03577	3.50072	3.83662	3.53925	3.43662	3.58952	3.56759
AL356512.1	1	244969350	244971088	-	AL356512.1	ENSG00000272195	No description	-	gene	Name match	0	0.00022239	0.00378793	1.28443	0.313162	1.07767	0.763983	1.76715	1.5196	1.3765	1.10182	1.27918	0.733018	1.46842	1.25475	2.48029	1.3022	3.02774	1.37479	3.36716
SMYD3	1	245749342	246507312	-	SMYD3	ENSG00000185420	SET and MYND domain containing 3 [Source:HGNC Symbol;Acc:HGNC:15513]	-	gene	Name match	0	0.00268263	0.0270697	-1.06587	-0.133528	1.04281	2.51176	1.52323	1.89751	1.90808	1.76724	1.93152	2.02163	1.54913	-0.914411	-0.0921881	0.0785973	0.749539	1.1262	1.23395
TFB2M	1	246540560	246566324	-	TFB2M	ENSG00000162851	transcription factor B2, mitochondrial [Source:HGNC Symbol;Acc:HGNC:18559]	-	gene	Name match	0	0.00114598	0.0139603	-0.971409	2.18893	3.01178	3.69674	2.73097	3.91086	4.08245	4.0802	3.90903	4.09307	3.50045	2.62647	2.21808	2.5257	2.41595	2.58825	2.69161
SCCPDH	1	246724047	246768137	+	SCCPDH	ENSG00000143653	saccharopine dehydrogenase (putative) [Source:HGNC Symbol;Acc:HGNC:24275]	+	gene	Name match	0	2.04863e-10	2.86047e-08	-1.70322	4.92321	4.62098	5.77774	5.02961	5.57062	5.66779	5.67287	5.60229	5.64108	5.31806	3.38279	3.42193	2.87989	3.70865	4.0107	3.97088
ZNF695	1	246945547	247008093	-	ZNF695	ENSG00000197472	zinc finger protein 695 [Source:HGNC Symbol;Acc:HGNC:30954]	-	gene	Name match	0	6.18854e-08	4.24729e-06	-3.5577	-2.03224	-0.867264	0.0936161	-0.481293	-0.591342	0.838546	0.745771	-0.280354	0.41633	-0.213678	NaN	-2.21197	-3.14859	-4.94118	NaN	NaN
ZNF670-ZNF695	1	246945547	247078811	-	ZNF670-ZNF695	ENSG00000135747	ZNF670-ZNF695 readthrough (NMD candidate) [Source:HGNC Symbol;Acc:HGNC:49200]	-	gene	Name match	0	1.0339e-05	0.000313668	-2.12789	-3.07987	-1.83642	-0.921833	-1.08532	-1.17829	-0.376435	-0.0111034	-1.20934	-0.471943	-0.651052	-2.62372	-2.43892	-4.33115	-3.29367	-4.31103	-3.31292
AL512637.1	1	247042791	247044021	+	AL512637.1	ENSG00000215796	No description	+	gene	Name match	0	9.01015e-05	0.00182645	-1.69305	-1.18841	-0.196497	0.833567	-0.400306	0.570566	0.510648	0.487775	0.563477	0.682552	0.310799	NaN	-1.74011	-1.21729	-1.91678	-0.764215	-1.2986
AL390728.1	1	247229940	247231880	+	AL390728.1	ENSG00000214144	No description	+	gene	Name match	0	3.42471e-06	0.000126872	-1.74057	-0.997383	-0.853466	-0.000280531	-0.435787	-0.37591	0.343484	0.402712	-0.0369084	0.518623	0.068867	-2.48876	-1.7804	-2.38884	-1.87331	-1.78375	-1.76293
GCSAML-AS1	1	247524679	247532613	-	null					Not found	0	0.00481033	0.0421796	-2.6044	-4.27367	-2.29686	NaN	-3.86407	-2.25988	-2.7198	-1.84115	-1.17128	-1.34381	-1.79648	NaN	-7.41032	NaN	-2.59264	NaN	NaN
AL390860.1	1	247639749	247747062	+	AL390860.1	ENSG00000235749	No description	+	gene	Name match	0	0.00299199	0.0294498	-2.20388	-3.12277	-2.58654	NaN	-2.39125	-3.17937	-2.84902	-1.74915	-2.10785	-2.51485	-2.0241	NaN	-6.25943	-5.15166	-5.52921	-2.96161	-5.71839
LYPD8	1	248718649	248755739	-	LYPD8	ENSG00000259823	LY6/PLAUR domain containing 8 [Source:HGNC Symbol;Acc:HGNC:44208]	-	gene	Name match	0	0.00106051	0.0130821	-2.87389	-2.20215	-0.736304	-2.55868	-2.96248	-4.16564	-4.90567	-3.58341	-3.13476	-2.02718	-2.4254	NaN	-5.50873	-4.40096	NaN	-3.79587	NaN
EIPR1	2	3188925	3377882	-	EIPR1	ENSG00000032389	EARP complex and GARP complex interacting protein 1 [Source:HGNC Symbol;Acc:HGNC:12383]	-	gene	Name match	0	0.000431783	0.00645787	-1.02794	2.11454	2.09969	3.64376	2.2448	2.88957	2.83067	2.60866	2.71061	2.68209	2.47728	0.960588	1.30789	1.65285	1.87004	1.80741	1.57094
LINC01824	2	6496003	6503806	+	LINC01824	ENSG00000226488	long intergenic non-protein coding RNA 1824 [Source:HGNC Symbol;Acc:HGNC:52630]	+	gene	Name match	0	0.00465084	0.0411255	1.92579	NaN	-2.56024	-3.64565	-2.29456	-2.66764	NaN	NaN	NaN	-3.85111	-1.51237	-1.61057	-1.25585	-0.510645	-2.11059	-2.71292	-1.29977
LINC00298	2	7922425	8278084	-	LINC00298	ENSG00000235665	long intergenic non-protein coding RNA 298 [Source:HGNC Symbol;Acc:HGNC:49257]	-	gene	Name match	0	7.37538e-05	0.00155695	4.18221	NaN	NaN	-5.95109	-4.6	NaN	NaN	NaN	NaN	NaN	NaN	-1.10865	-3.92386	-2.30151	-3.001	NaN	NaN
LINC00299	2	8007771	8383621	-	LINC00299	ENSG00000236790	long intergenic non-protein coding RNA 299 [Source:HGNC Symbol;Acc:HGNC:27940]	-	gene	Name match	0	1.39029e-05	0.000399115	2.93118	-2.76894	-3.4551	NaN	-4.13695	-5.73243	-4.30254	NaN	-3.92394	-6.9159	-3.40723	-1.67535	-0.595742	-0.475893	-1.55089	-4.19274	-1.7796
ID2	2	8678845	8684453	+	ID2	ENSG00000115738	inhibitor of DNA binding 2, HLH protein [Source:HGNC Symbol;Acc:HGNC:5361]	+	gene	Name match	0	0.00187792	0.0205349	1.18991	5.58903	5.42744	4.26516	5.89987	4.94879	3.7335	5.58203	4.76692	5.25914	4.32632	6.36344	6.80193	6.40078	4.75205	6.79334	4.9196
MBOAT2	2	8852690	9003813	-	MBOAT2	ENSG00000143797	membrane bound O-acyltransferase domain containing 2 [Source:HGNC Symbol;Acc:HGNC:25193]	-	gene	Name match	0	3.52147e-07	1.91216e-05	-1.77909	3.95267	4.21961	2.0254	3.30031	2.78554	3.62502	3.44379	3.85129	3.54205	3.63729	1.11222	1.5898	1.24182	1.93588	2.00988	2.16261
CPSF3	2	9423568	9473101	+	CPSF3	ENSG00000119203	cleavage and polyadenylation specific factor 3 [Source:HGNC Symbol;Acc:HGNC:2326]	+	gene	Name match	0	8.28532e-05	0.00170546	-1.14632	2.69549	3.34566	4.29274	3.66753	4.0016	4.34874	4.04118	4.0543	4.19672	4.02926	1.55386	2.40221	2.15477	3.1814	2.80466	3.25267
ADAM17	2	9488486	9556732	-	ADAM17	ENSG00000151694	ADAM metallopeptidase domain 17 [Source:HGNC Symbol;Acc:HGNC:195]	-	gene	Name match	0	0.00525698	0.0449951	0.773387	2.21498	2.19932	1.9968	1.88135	2.40466	2.13569	2.38191	2.26283	2.91822	2.07219	3.16848	3.70382	2.45976	2.4049	2.69431	2.6217
AC080162.1	2	9505445	9512412	+	AC080162.1	ENSG00000239300	No description	+	gene	Name match	0	0.000181338	0.00322157	1.9628	0.516137	-0.133496	-2.54084	-0.774709	0.0221322	-0.017465	-0.81068	-0.0539032	-0.938944	-0.822597	3.07921	1.37948	1.17913	-0.268814	0.391896	1.30754
YWHAQ	2	9583972	9631014	-	YWHAQ	ENSG00000134308	tyrosine 3-monooxygenase/tryptophan 5- monooxygenase activation protein theta [Source:HGNC Symbol;Acc:HGNC:12854]	-	gene	Name match	0	0.000694765	0.00936855	-0.876579	5.32974	6.00922	6.59345	6.0644	6.8602	6.86721	6.78595	6.76309	6.93926	6.52989	5.31586	5.35665	5.02722	5.32471	6.07555	5.82846
AC082651.3	2	9757496	9770341	-	AC082651.3	ENSG00000243491	No description	-	gene	Name match	0	0.0015061	0.0172778	4.36264	NaN	NaN	NaN	-3.44024	NaN	NaN	NaN	NaN	NaN	NaN	0.413678	-4.30842	-5.20064	NaN	NaN	-3.76738
AC104794.2	2	10039092	10040663	-	AC104794.2	ENSG00000260077	No description	-	gene	Name match	0	7.51737e-11	1.15104e-08	2.39048	-0.863109	1.16955	-0.265447	1.51227	0.343326	-0.074783	0.351816	0.814778	0.407784	0.528344	2.37003	1.59269	2.96599	3.69912	2.61998	3.04907
KLF11	2	10042849	10054836	+	KLF11	ENSG00000172059	Kruppel like factor 11 [Source:HGNC Symbol;Acc:HGNC:11811]	+	gene	Name match	0	1.00324e-06	4.53334e-05	1.6128	1.93116	2.38628	1.25715	3.12114	2.73439	3.06053	3.34576	3.71476	2.54304	2.24457	4.29223	3.46238	4.89335	4.04363	4.75623	3.36856
AC104794.4	2	10054421	10054866	-	AC104794.4	ENSG00000271787	No description	-	gene	Name match	0	4.20653e-05	0.00098754	1.46023	2.08366	1.85318	2.93769	2.88753	2.24827	2.5907	3.1693	3.46115	2.47984	1.81858	4.27678	2.86211	4.5402	3.86082	4.51926	2.98811
RRM2	2	10120698	10131419	+	RRM2	ENSG00000171848	ribonucleotide reductase regulatory subunit M2 [Source:HGNC Symbol;Acc:HGNC:10452]	+	gene	Name match	0	1.93726e-23	1.62298e-20	-4.1509	4.13714	3.86352	4.24713	3.71166	4.46123	4.40494	4.09665	4.04979	4.53849	4.28714	-0.136844	0.658447	-1.4817	-1.05191	0.895966	-1.06862
AC007240.1	2	10122739	10199288	+	AC007240.1	ENSG00000284681	No description	+	gene	Name match	0	1.56773e-22	1.16377e-19	-4.11947	3.98182	3.76229	3.50197	3.58593	4.27266	4.27817	3.89272	3.84314	4.41041	4.25254	-0.604545	0.467773	-1.72701	-0.689533	0.752537	-1.24644
C2orf48	2	10141382	10211725	+	C2orf48	ENSG00000163009	chromosome 2 open reading frame 48 [Source:HGNC Symbol;Acc:HGNC:26322]	+	gene	Name match	0	6.41562e-11	1.00063e-08	-2.93948	-0.176038	0.654721	1.56109	0.285394	1.08788	0.471967	-0.13022	0.00489457	0.590914	0.702585	-2.27008	-1.86289	-3.24054	-3.6181	-2.95739	-1.88128
NOL10	2	10570766	10689987	-	NOL10	ENSG00000115761	nucleolar protein 10 [Source:HGNC Symbol;Acc:HGNC:25862]	-	gene	Name match	0	0.00341739	0.0326612	-0.887344	1.57551	2.36465	3.3851	2.5378	3.04003	3.61543	3.46803	3.35315	3.66637	2.9865	2.48715	1.90758	1.49086	1.91149	2.21851	2.27281
AC007314.1	2	10589166	10604830	+	AC007314.1	ENSG00000234818	No description	+	gene	Name match	0	0.00374031	0.0349835	-1.06376	0.783094	1.8339	3.3441	2.44903	2.7738	3.07957	3.22201	3.07655	3.40872	2.5192	0.87668	1.66634	1.71357	1.25112	1.58169	2.06194
ATP6V1C2	2	10721100	10785110	+	ATP6V1C2	ENSG00000143882	ATPase H+ transporting V1 subunit C2 [Source:HGNC Symbol;Acc:HGNC:18264]	+	gene	Name match	0	1.30657e-09	1.49362e-07	-2.02209	3.68439	4.28124	6.36033	5.15823	5.42682	5.55227	5.90549	5.48723	5.71257	5.17158	3.25267	3.02618	2.68138	3.07458	3.90966	3.36509
PDIA6	2	10783391	10837977	-	PDIA6	ENSG00000143870	protein disulfide isomerase family A member 6 [Source:HGNC Symbol;Acc:HGNC:30168]	-	gene	Name match	0	7.66849e-09	6.8138e-07	-1.73724	4.76124	5.48416	6.95994	6.23892	6.57849	6.71677	6.95726	6.61262	6.87484	6.31264	4.82438	4.31426	3.90081	4.43321	5.10615	4.66073
PQLC3	2	11155198	11178874	+	PQLC3	ENSG00000162976	PQ loop repeat containing 3 [Source:HGNC Symbol;Acc:HGNC:28503]	+	gene	Name match	0	0.00557405	0.0470405	0.817376	2.08744	2.73338	2.71062	3.71885	2.25852	2.91237	3.23464	3.11307	2.49696	3.48889	3.472	3.43707	3.87852	3.77273	4.1076	2.97379
LINC00570	2	11393981	11403077	+	LINC00570	ENSG00000224177	long intergenic non-protein coding RNA 570 [Source:HGNC Symbol;Acc:HGNC:43717]	+	gene	Name match	0	0.00531389	0.0453277	-3.03968	-3.34801	-1.88217	NaN	-3.93842	-4.3115	-5.46658	-2.82239	-2.33309	-4.49497	-1.06877	NaN	NaN	NaN	NaN	NaN	-3.94363
DDX1	2	15591178	15631111	+	DDX1	ENSG00000079785	DEAD-box helicase 1 [Source:HGNC Symbol;Acc:HGNC:2734]	+	gene	Name match	0	2.55686e-05	0.000659968	-1.22878	3.44907	4.18815	5.13201	4.43616	5.0433	5.51555	5.23633	5.33931	5.36383	4.97815	3.02941	3.15315	2.93327	4.12933	3.76707	4.18688
MYCN	2	15940564	15947007	+	MYCN	ENSG00000134323	MYCN proto-oncogene, bHLH transcription factor [Source:HGNC Symbol;Acc:HGNC:7559]	+	gene	Name match	0	0.00589009	0.049107	1.04889	-0.0665669	3.04864	3.5769	2.3391	3.41505	3.25348	2.83516	3.7407	4.34971	3.18661	3.47212	3.39604	3.3838	4.53481	4.14089	5.22999
AC010745.2	2	16224047	16333978	+	AC010745.2	ENSG00000228876	No description	+	gene	Name match	0	2.05076e-07	1.2031e-05	2.86392	-5.21483	-5.48595	-4.9864	-3.80524	-3.42343	-3.04799	-2.10424	-2.19991	-4.19186	-3.11616	-4.53628	-0.544133	-1.11443	0.779611	-1.73174	-0.435409
AC010745.5	2	16294445	16302290	-	null					Not found	0	6.69031e-09	6.08289e-07	2.87876	NaN	-1.68577	-1.28576	-1.32698	-0.414664	0.587802	0.637046	0.902837	-0.128648	-0.0529428	1.52693	2.27651	1.09252	3.55047	2.08755	3.19919
AC010880.1	2	16354256	16432702	+	AC010880.1	ENSG00000224400	No description	+	gene	Name match	0	9.95084e-05	0.00197749	2.47213	NaN	-1.41369	NaN	-2.14801	-2.5211	-1.67617	-1.76895	-0.905254	-3.70457	-1.78086	-1.46402	0.421213	-1.58649	1.40519	-2.56637	1.21601
AC104623.1	2	16523176	16555563	+	AC104623.1	ENSG00000237633	No description	+	gene	Name match	0	3.96333e-08	2.88012e-06	2.61748	-1.58358	-1.5652	-5.11004	-0.758953	-2.32468	-3.70215	-2.15749	-2.32355	-2.99358	-1.80684	0.92504	0.319286	0.741171	0.512477	0.577578	-0.304734
AC104623.2	2	16541690	16545695	-	AC104623.2	ENSG00000279663	No description	-	gene	Name match	0	0.00293361	0.0290043	3.21602	-4.62771	NaN	NaN	-5.80308	NaN	NaN	-6.42401	-4.46078	NaN	NaN	NaN	-7.34933	-1.71799	-2.61911	-2.31454	NaN
FAM49A	2	16549459	16666331	-	FAM49A	ENSG00000197872	family with sequence similarity 49 member A [Source:HGNC Symbol;Acc:HGNC:25373]	-	gene	Name match	0	2.50868e-12	5.1261e-10	2.59179	1.56777	1.15479	0.196684	2.5232	0.637663	0.395126	1.86714	1.49482	0.809675	1.64407	4.14126	3.74141	4.20818	3.87911	4.29174	2.36286
KCNS3	2	17877847	18361616	+	KCNS3	ENSG00000170745	potassium voltage-gated channel modifier subfamily S member 3 [Source:HGNC Symbol;Acc:HGNC:6302]	+	gene	Name match	0	0.000118093	0.00227886	-5.12964	NaN	-6.12825	-3.04374	-2.54065	-3.23566	-4.80577	-3.74654	-5.42717	-5.41913	-5.08039	NaN	NaN	NaN	NaN	NaN	NaN
LINC00954	2	19868860	19885047	+	LINC00954	ENSG00000228784	long intergenic non-protein coding RNA 954 [Source:HGNC Symbol;Acc:HGNC:48668]	+	gene	Name match	0	6.00542e-07	3.01516e-05	1.86265	-0.247126	-0.337675	-0.492629	-0.436995	-0.832104	-1.10266	-1.32973	-0.688433	-2.13105	-0.324162	-0.0425087	1.19797	1.51754	1.54807	0.100254	1.52089
MATN3	2	19992111	20012694	-	MATN3	ENSG00000132031	matrilin 3 [Source:HGNC Symbol;Acc:HGNC:6909]	-	gene	Name match	0	0.000829212	0.0107704	-4.67163	-4.26617	-6.12225	NaN	-4.11961	NaN	-4.38473	-3.47751	-3.61381	NaN	-3.48942	NaN	NaN	NaN	NaN	NaN	NaN
AC007041.1	2	20239892	20241046	-	AC007041.1	ENSG00000235411	No description	-	gene	Name match	0	7.07919e-05	0.00150417	-1.57547	0.225455	0.632406	2.19085	0.74608	1.451	1.90598	1.67404	1.68398	1.96212	1.19123	-2.73985	-0.425776	-0.862321	0.129356	-0.0348467	0.540569
RHOB	2	20447074	20449445	+	RHOB	ENSG00000143878	ras homolog family member B [Source:HGNC Symbol;Acc:HGNC:668]	+	gene	Name match	0	0.000148953	0.00275297	1.42935	4.65583	4.01205	3.90453	6.10463	3.97864	3.59099	4.34328	4.14077	4.34004	3.32013	6.37675	5.87077	5.83022	5.10057	6.12802	4.98806
GDF7	2	20666664	20679245	+	GDF7	ENSG00000143869	growth differentiation factor 7 [Source:HGNC Symbol;Acc:HGNC:4222]	+	gene	Name match	0	0.00339432	0.0324831	1.19392	-2.03633	-3.59696	-2.76483	-2.33128	-3.06693	-1.65432	-1.55735	-2.39338	-4.05776	-2.16443	-1.35778	-1.5239	-2.8242	-1.52716	-0.811038	-0.484051
AC012065.4	2	20678254	20678932	-	AC012065.4	ENSG00000270100	No description	-	gene	Name match	0	0.00319847	0.0310086	1.15209	-1.33006	-0.33815	0.383791	-0.0724731	0.0569441	0.514846	0.528986	0.585324	-1.40663	0.124752	1.19648	1.53328	-0.358946	0.941569	0.831098	1.55974
APOB	2	21001429	21044073	-	APOB	ENSG00000084674	apolipoprotein B [Source:HGNC Symbol;Acc:HGNC:603]	-	gene	Name match	0	0.000479226	0.00700143	-6.21281	-3.85283	-7.37188	NaN	-7.69117	NaN	-7.0494	-3.40521	-3.86345	NaN	-8.32402	NaN	NaN	NaN	NaN	NaN	NaN
KLHL29	2	23385217	23708611	+	KLHL29	ENSG00000119771	kelch like family member 29 [Source:HGNC Symbol;Acc:HGNC:29404]	+	gene	Name match	0	4.25985e-07	2.25261e-05	2.35349	-3.43129	-4.95034	-5.45079	-3.9477	-4.73582	-6.21282	-4.72064	-4.78983	-4.54078	-4.20204	-1.19332	-2.60643	-2.06425	-3.13146	-2.24504	-2.84858
SF3B6	2	24067584	24076443	-	SF3B6	ENSG00000115128	splicing factor 3b subunit 6 [Source:HGNC Symbol;Acc:HGNC:30096]	-	gene	Name match	0	9.82893e-06	0.000301468	-1.21521	5.46081	5.38694	6.53109	5.2906	5.66329	5.79818	5.94535	5.70654	5.99667	5.68836	3.93654	4.35196	4.24602	4.68205	4.8909	4.53436
AC008073.2	2	24165884	24175005	-	AC008073.2	ENSG00000232642	No description	-	gene	Name match	0	0.0017225	0.0192006	4.20885	NaN	NaN	NaN	NaN	NaN	NaN	NaN	NaN	NaN	NaN	NaN	-4.59813	NaN	-3.28295	NaN	-1.88716
ITSN2	2	24202864	24360714	-	ITSN2	ENSG00000198399	intersectin 2 [Source:HGNC Symbol;Acc:HGNC:6184]	-	gene	Name match	0	0.00214079	0.022766	0.861925	3.68772	3.79495	2.28102	3.442	3.17485	3.12567	2.90867	3.06491	3.12169	3.39648	4.25981	4.12221	4.16098	4.02427	3.70882	4.001
AC009228.1	2	24214381	24221516	+	AC009228.1	ENSG00000242628	No description	+	gene	Name match	0	0.00483643	0.0423452	1.08421	1.63288	1.36176	0.629982	1.62744	0.607989	0.68424	0.775177	0.799805	1.25851	1.19389	2.94886	1.99872	2.36481	2.20626	0.846509	1.70023
CENPO	2	24793136	24822376	+	CENPO	ENSG00000138092	centromere protein O [Source:HGNC Symbol;Acc:HGNC:28152]	+	gene	Name match	0	5.31427e-06	0.000181297	-1.21974	2.47763	3.01133	3.89733	3.37338	3.75256	3.81411	3.56933	3.64253	3.73776	3.4695	1.39621	2.05133	2.00727	2.44443	2.0963	2.76727
ADCY3	2	24819169	24919839	-	ADCY3	ENSG00000138031	adenylate cyclase 3 [Source:HGNC Symbol;Acc:HGNC:234]	-	gene	Name match	0	0.00221429	0.023372	-0.806053	2.44804	3.21988	3.60973	3.87811	3.86469	3.97559	3.72078	3.80238	3.64267	3.55892	2.11713	2.22141	2.26768	2.96163	2.84367	3.38619
AC012074.1	2	25369136	25375845	-	AC012074.1	ENSG00000235072	No description	-	gene	Name match	0	0.00159204	0.0180648	1.29892	-2.25835	-2.1669	-1.33477	-1.40818	-1.35676	-0.955446	-2.10712	-1.31381	-2.04273	-1.58852	0.934776	-0.776094	-1.63515	-1.07982	-1.16757	0.0935683
TRMT112P6	2	26028208	26028612	-	TRMT112P6	ENSG00000268412	tRNA methyltransferase subunit 11-2 pseudogene 6 [Source:HGNC Symbol;Acc:HGNC:44025]	-	gene	Name match	0	0.000206943	0.00357782	-1.2874	3.32464	3.67292	4.85394	3.75499	3.55184	4.22941	3.75967	4.12989	4.16982	4.17277	3.3541	1.93744	2.57955	2.66766	2.5472	2.52739
RAB10	2	26034107	26137454	+	RAB10	ENSG00000084733	RAB10, member RAS oncogene family [Source:HGNC Symbol;Acc:HGNC:9759]	+	gene	Name match	0	0.00358521	0.0338896	-0.774495	5.2578	4.97202	4.23169	5.51801	4.6831	5.28084	5.15502	4.93793	5.40055	5.02949	4.20759	3.99948	3.98771	4.41902	4.40014	4.3321
SELENOI	2	26308547	26395891	+	SELENOI	ENSG00000138018	selenoprotein I [Source:HGNC Symbol;Acc:HGNC:29361]	+	gene	Name match	0	0.00215644	0.0228725	-0.910592	1.24398	2.40368	2.28652	2.06283	3.22759	3.31001	2.91964	3.13721	3.36365	2.60825	1.57145	2.05642	1.39567	1.34207	1.64447	2.07918
CENPA	2	26764289	26801067	+	CENPA	ENSG00000115163	centromere protein A [Source:HGNC Symbol;Acc:HGNC:1851]	+	gene	Name match	0	1.12039e-18	5.25635e-16	-3.30821	2.27754	2.16004	2.56939	2.50142	2.43451	3.34769	2.62389	2.10828	2.60175	2.71298	0.0653185	-0.662425	-1.32018	-1.2827	-0.921554	-1.14996
MAPRE3	2	26970612	27027196	+	MAPRE3	ENSG00000084764	microtubule associated protein RP/EB family member 3 [Source:HGNC Symbol;Acc:HGNC:6892]	+	gene	Name match	0	5.46367e-06	0.000185316	1.42938	0.0169854	0.0677924	-0.14161	0.327801	-0.667645	0.958163	-0.52693	0.539391	0.0817714	0.115657	1.22278	0.890897	1.82545	1.79455	0.809502	1.9669
EMILIN1	2	27078567	27086408	+	EMILIN1	ENSG00000138080	elastin microfibril interfacer 1 [Source:HGNC Symbol;Acc:HGNC:19880]	+	gene	Name match	0	7.61232e-07	3.63532e-05	-2.14606	1.37458	2.49938	3.74395	4.4916	3.53602	3.68263	4.14413	3.97024	3.13603	3.69911	-0.0572993	0.906467	-0.0542369	1.13975	1.47895	2.76177
KHK	2	27086747	27100772	+	KHK	ENSG00000138030	ketohexokinase [Source:HGNC Symbol;Acc:HGNC:6315]	+	gene	Name match	0	0.000446322	0.00661797	-1.40688	-0.538637	0.244689	1.86382	1.37346	0.863522	1.79718	1.28655	1.16051	0.926847	1.31026	-3.14549	-0.437136	-0.765459	-0.00166016	0.144477	0.00660635
CGREF1	2	27098889	27119115	-	CGREF1	ENSG00000138028	cell growth regulator with EF-hand domain 1 [Source:HGNC Symbol;Acc:HGNC:16962]	-	gene	Name match	0	0.00192503	0.0209214	-1.67262	-1.05458	1.16258	2.48774	1.48887	1.40819	2.33465	1.84028	1.70928	1.98499	1.80016	NaN	-0.606277	-1.4985	0.778446	0.28243	0.8523
CAD	2	27217390	27243943	+	CAD	ENSG00000084774	carbamoyl-phosphate synthetase 2, aspartate transcarbamylase, and dihydroorotase [Source:HGNC Symbol;Acc:HGNC:1424]	+	gene	Name match	0	7.25744e-06	0.000236054	-1.31108	2.21717	3.25156	3.53995	3.40279	4.08248	4.65949	4.05088	4.3587	4.02831	4.00481	1.93304	2.1943	1.92485	2.86731	2.33319	3.00997
SLC30A3	2	27253684	27275817	-	SLC30A3	ENSG00000115194	solute carrier family 30 member 3 [Source:HGNC Symbol;Acc:HGNC:11014]	-	gene	Name match	0	0.00371964	0.0348291	-4.24049	NaN	NaN	-5.14671	-4.79562	-7.1687	-5.00184	-5.00151	-5.36021	NaN	-7.01343	NaN	NaN	NaN	NaN	NaN	NaN
ZNF513	2	27377231	27380790	-	ZNF513	ENSG00000163795	zinc finger protein 513 [Source:HGNC Symbol;Acc:HGNC:26498]	-	gene	Name match	0	1.34192e-05	0.000387473	1.20305	2.73748	2.80791	2.8846	2.70879	2.58275	2.28551	2.65372	2.55881	2.41192	2.96102	3.7731	3.80331	4.07144	4.25886	3.25828	3.30958
PPM1G	2	27381194	27409687	-	PPM1G	ENSG00000115241	protein phosphatase, Mg2+/Mn2+ dependent 1G [Source:HGNC Symbol;Acc:HGNC:9278]	-	gene	Name match	0	1.27705e-06	5.55163e-05	-1.3801	3.72823	4.50585	5.96525	4.75499	5.42801	5.58585	5.35149	5.3348	5.57974	5.05895	3.10766	3.63962	3.55911	4.01913	3.83074	4.01594
GPN1	2	27628247	27651508	+	GPN1	ENSG00000198522	GPN-loop GTPase 1 [Source:HGNC Symbol;Acc:HGNC:17030]	+	gene	Name match	0	0.00315084	0.0306621	-0.76519	2.58458	3.26048	4.14048	3.50075	3.9722	4.02561	4.04893	3.88775	4.14392	3.7417	2.53997	2.96302	2.69131	3.01686	3.03777	3.03167
RF00340	2	27642043	27642169	-	null					Not found	0	0.00247799	0.0254946	3.18631	NaN	NaN	NaN	NaN	NaN	NaN	NaN	NaN	-1.7954	-1.45667	NaN	1.53682	-1.26229	-1.63985	-0.657209	NaN
MRPL33	2	27771717	27988087	+	MRPL33	ENSG00000243147	mitochondrial ribosomal protein L33 [Source:HGNC Symbol;Acc:HGNC:14487]	+	gene	Name match	0	0.000439507	0.00655004	-0.971716	3.87486	4.19559	5.22248	4.32361	4.52537	4.65488	4.84338	4.61148	4.94312	4.90134	2.84605	3.19071	3.66609	3.76949	3.97732	3.66991
BABAM2	2	27889941	28338901	+	BABAM2	ENSG00000158019	BRISC and BRCA1 A complex member 2 [Source:HGNC Symbol;Acc:HGNC:1106]	+	gene	Name match	0	0.00190883	0.0207992	-0.84353	2.93425	2.8088	3.97688	3.24913	3.44324	3.78377	3.50776	3.62974	3.73916	3.25737	2.04575	2.1761	2.47015	2.40555	3.05888	2.69148
AC092164.1	2	28708953	28736205	-	AC092164.1	ENSG00000226833	No description	-	gene	Name match	0	0.000425173	0.00637695	1.63621	-2.14961	-1.42073	-1.63167	-3.32498	-2.79117	-1.94625	-1.77599	-1.71965	-1.83714	-3.37287	0.850868	-1.78377	-0.675991	-0.681579	-0.57341	-0.937873
WDR43	2	28894643	28948222	+	WDR43	ENSG00000163811	WD repeat domain 43 [Source:HGNC Symbol;Acc:HGNC:28945]	+	gene	Name match	0	0.0021061	0.0224931	-0.966693	2.93564	3.84292	4.01708	3.60209	4.86616	4.97545	4.97236	4.87808	5.1191	4.33147	3.77945	3.57824	2.61231	2.77985	3.529	3.55712
TOGARAM2	2	28956611	29061373	+	TOGARAM2	ENSG00000189350	TOG array regulator of axonemal microtubules 2 [Source:HGNC Symbol;Acc:HGNC:33715]	+	gene	Name match	0	2.18002e-06	8.69693e-05	2.3433	-2.81866	-3.1178	-5.4162	-3.90005	-4.99074	-5.35226	-4.20688	-4.00168	-4.49614	-2.38481	-3.14011	-0.636169	-1.69	-0.897635	-1.53351	-1.7838
CLIP4	2	29097705	29189643	+	CLIP4	ENSG00000115295	CAP-Gly domain containing linker protein family member 4 [Source:HGNC Symbol;Acc:HGNC:26108]	+	gene	Name match	0	7.18051e-05	0.00152349	1.20206	-0.959897	0.925851	0.925326	1.58897	1.07783	0.955259	1.40721	1.0354	1.16952	1.29389	2.49788	2.62916	1.79329	2.02226	1.489	1.82375
LCLAT1	2	30447226	30644225	+	LCLAT1	ENSG00000172954	lysocardiolipin acyltransferase 1 [Source:HGNC Symbol;Acc:HGNC:26756]	+	gene	Name match	0	0.000281027	0.00457411	-1.24807	-0.0762708	-0.358363	-0.0763201	-0.293219	0.472351	1.00394	1.01229	0.824995	1.31169	0.514059	-2.27219	-0.627966	-0.9998	-0.854679	-0.661823	-0.376434
CAPN13	2	30722771	30820542	-	CAPN13	ENSG00000162949	calpain 13 [Source:HGNC Symbol;Acc:HGNC:16663]	-	gene	Name match	0	0.00486582	0.0424946	-2.91486	-6.58652	NaN	-2.48362	-6.17693	-2.50562	-5.12012	-5.79786	-6.15656	-5.56355	-4.80978	NaN	-6.13822	NaN	-6.99296	NaN	NaN
GALNT14	2	30910467	31155202	-	GALNT14	ENSG00000158089	polypeptide N- acetylgalactosaminyltransferase 14 [Source:HGNC Symbol;Acc:HGNC:22946]	-	gene	Name match	0	1.88168e-12	3.94105e-10	-4.31388	0.431135	1.21587	3.69086	0.985119	2.70555	1.90069	2.61572	1.66845	2.2236	1.90637	NaN	-3.36849	-3.26071	-2.80819	-1.1817	-1.02009
XDH	2	31334321	31414715	-	XDH	ENSG00000158125	xanthine dehydrogenase [Source:HGNC Symbol;Acc:HGNC:12805]	-	gene	Name match	0	0.000690741	0.0093293	3.99131	NaN	NaN	NaN	NaN	NaN	-7.33794	NaN	NaN	NaN	NaN	NaN	-5.13364	NaN	-4.88885	NaN	-4.07803
AK2P2	2	31823413	31823817	-	AK2P2	ENSG00000242272	adenylate kinase 2 pseudogene 2 [Source:HGNC Symbol;Acc:HGNC:33542]	-	gene	Name match	0	0.000250199	0.00417044	3.90135	NaN	NaN	NaN	NaN	NaN	-3.4401	NaN	NaN	NaN	NaN	NaN	-1.72123	-0.935384	-1.72798	NaN	-0.917158
DPY30	2	31867809	32039812	-	DPY30	ENSG00000162961	dpy-30, histone methyltransferase complex regulatory subunit [Source:HGNC Symbol;Acc:HGNC:24590]	-	gene	Name match	0	0.00233397	0.0243417	-0.784314	3.00157	3.1831	4.08337	3.29495	3.55221	3.63986	3.74706	3.63455	3.7861	3.50603	2.48697	2.28878	2.63919	2.96242	2.81578	2.79235
SPAST	2	32063547	32157637	+	SPAST	ENSG00000021574	spastin [Source:HGNC Symbol;Acc:HGNC:11233]	+	gene	Name match	0	0.00110673	0.0135667	-0.856542	1.78388	1.62731	1.37637	1.81996	1.94919	2.56119	2.11801	1.98007	2.39999	2.27838	0.865489	0.878101	0.822541	1.19193	1.23303	1.31597
AL121658.1	2	32165046	32165757	-	AL121658.1	ENSG00000272716	No description	-	gene	Name match	0	0.000342839	0.00535523	-2.0167	0.449468	1.76331	0.780989	0.444024	-1.09898	0.603922	0.316131	0.663699	0.176978	0.226211	NaN	-1.85712	-2.74934	-0.667465	-0.336903	-2.31608
TTC27	2	32628032	32821051	+	TTC27	ENSG00000018699	tetratricopeptide repeat domain 27 [Source:HGNC Symbol;Acc:HGNC:25986]	+	gene	Name match	0	2.28929e-06	9.05281e-05	-1.66173	1.80673	2.75984	3.77857	3.26717	3.66485	4.44664	4.30624	4.25197	4.16578	3.45323	1.26934	1.2828	1.23433	2.3938	2.19673	2.68866
LTBP1	2	32946972	33399509	+	LTBP1	ENSG00000049323	latent transforming growth factor beta binding protein 1 [Source:HGNC Symbol;Acc:HGNC:6714]	+	gene	Name match	0	0.000447709	0.00662849	-2.06134	2.48952	2.51512	1.92348	5.32371	2.02519	4.37131	4.41835	4.64876	3.36999	3.39652	0.053856	-0.011329	0.829508	-0.696148	2.82075	3.04392
FAM98A	2	33583658	33599382	-	FAM98A	ENSG00000119812	family with sequence similarity 98 member A [Source:HGNC Symbol;Acc:HGNC:24520]	-	gene	Name match	0	0.000594534	0.00828167	-1.06096	0.916805	1.68294	2.23204	2.54038	2.38348	3.41535	2.93563	2.60174	3.04749	2.29795	1.05173	1.48574	0.977358	1.58395	1.21649	1.53155
AC008170.1	2	34134371	34220575	-	null					Not found	0	0.00374953	0.0350306	5.44082	NaN	NaN	NaN	NaN	NaN	NaN	NaN	NaN	NaN	NaN	-1.29282	NaN	NaN	NaN	NaN	NaN
VIT	2	36696690	36814792	+	VIT	ENSG00000205221	vitrin [Source:HGNC Symbol;Acc:HGNC:12697]	+	gene	Name match	0	0.000142097	0.00264881	-6.66012	-1.70961	NaN	NaN	-3.10737	NaN	-5.63553	-2.61283	-4.35004	-5.07896	-0.442541	NaN	NaN	NaN	NaN	NaN	NaN
HEATR5B	2	36968383	37084342	-	HEATR5B	ENSG00000008869	HEAT repeat containing 5B [Source:HGNC Symbol;Acc:HGNC:29273]	-	gene	Name match	0	0.0043358	0.0389803	0.759717	3.21327	3.28016	1.97371	2.68302	3.05024	3.386	3.1571	3.46528	3.68867	3.33932	3.6958	3.98493	3.37946	4.06148	3.50892	4.31958
GPATCH11	2	37084451	37099244	+	GPATCH11	ENSG00000152133	G-patch domain containing 11 [Source:HGNC Symbol;Acc:HGNC:26768]	+	gene	Name match	0	0.000793954	0.0103905	-1.14612	2.34878	2.63587	2.11904	2.60047	3.27313	3.36048	3.81646	3.76352	3.82693	3.65386	0.701613	1.53632	1.47417	2.72845	1.9363	2.66736
CEBPZOS	2	37196488	37216193	+	CEBPZOS	ENSG00000218739	CEBPZ opposite strand [Source:HGNC Symbol;Acc:HGNC:49288]	+	gene	Name match	0	0.00326723	0.0315292	-0.769235	3.40137	3.60147	3.61771	3.09632	3.47354	3.58513	3.73197	3.54965	3.39419	3.72865	2.45516	2.48688	2.13219	2.54761	3.04653	3.138
CEBPZ	2	37201612	37231713	-	CEBPZ	ENSG00000115816	CCAAT/enhancer binding protein zeta [Source:HGNC Symbol;Acc:HGNC:24218]	-	gene	Name match	0	0.0012258	0.0147247	-0.884607	3.45152	3.98635	4.27556	3.84433	4.57515	5.06653	4.95698	4.69862	5.1797	4.64257	3.43502	3.37069	2.9317	3.80541	3.92608	3.54741
AC006369.1	2	37600136	37646698	+	AC006369.1	ENSG00000236213	No description	+	gene	Name match	0	1.33939e-06	5.76707e-05	2.20773	2.63452	2.6899	0.824272	2.54257	0.278717	1.51596	2.32855	0.409132	1.52151	1.64344	4.97965	3.74459	4.28657	4.12117	3.42327	2.74813
CDC42EP3	2	37641882	37738468	-	CDC42EP3	ENSG00000163171	CDC42 effector protein 3 [Source:HGNC Symbol;Acc:HGNC:16943]	-	gene	Name match	0	3.53364e-06	0.000130086	2.0208	3.15162	3.3911	0.55744	2.86687	0.507355	1.58045	2.32164	1.32996	2.102	2.19952	5.25737	3.72676	4.40952	4.31716	4.06983	3.13194
RMDN2-AS1	2	37949911	38067041	-	RMDN2-AS1	ENSG00000235848	RMDN2 antisense RNA 1 [Source:HGNC Symbol;Acc:HGNC:41150]	-	gene	Name match	0	0.000616291	0.00852401	2.6769	-4.92508	NaN	NaN	NaN	NaN	-5.45868	-6.13642	-6.49512	NaN	-5.14834	-3.24653	-3.89182	-3.95397	-3.33152	NaN	-3.5207
CYP1B1	2	38066973	38109902	-	CYP1B1	ENSG00000138061	cytochrome P450 family 1 subfamily B member 1 [Source:HGNC Symbol;Acc:HGNC:2597]	-	gene	Name match	0	1.12455e-09	1.30332e-07	3.46745	0.390992	-0.920206	-1.20117	1.7245	-2.31938	0.0426047	2.92056	1.37259	0.15487	1.30434	5.73381	2.39206	3.56568	4.97898	3.28516	3.73419
CYP1B1-AS1	2	38073447	38231651	+	CYP1B1-AS1	ENSG00000232973	CYP1B1 antisense RNA 1 [Source:HGNC Symbol;Acc:HGNC:28543]	+	gene	Name match	0	6.39352e-11	9.99845e-09	4.1203	-3.0197	-4.37829	-7.4637	-1.99713	-5.48569	-3.55331	-0.875563	-2.21778	-3.42124	-2.04502	2.77105	-1.02466	0.651853	2.08631	0.155532	0.587233
RPLP0P6	2	38481851	38482804	+	RPLP0P6	ENSG00000213553	ribosomal protein lateral stalk subunit P0 pseudogene 6 [Source:HGNC Symbol;Acc:HGNC:36404]	+	gene	Name match	0	0.000203245	0.00353263	-1.19771	7.35628	8.33827	10.2386	8.56509	9.15992	9.21789	9.33183	9.22154	9.01343	9.2385	7.30912	7.02227	7.59135	7.89134	8.37724	8.19735
GEMIN6	2	38751534	38785000	+	GEMIN6	ENSG00000152147	gem nuclear organelle associated protein 6 [Source:HGNC Symbol;Acc:HGNC:20044]	+	gene	Name match	0	0.00022463	0.00381721	-1.33549	-1.2477	-0.067129	1.19704	0.926175	0.505474	1.00775	0.508776	0.304246	1.14176	0.745357	-1.48669	-1.40574	-0.840487	0.0657486	-1.17401	-0.822261
ASS1P2	2	38810432	38811654	-	ASS1P2	ENSG00000223922	argininosuccinate synthetase 1 pseudogene 2 [Source:HGNC Symbol;Acc:HGNC:765]	-	gene	Name match	0	0.00110896	0.0135912	2.51882	NaN	NaN	NaN	-5.09134	-3.87946	NaN	-4.71227	-3.07097	-3.47797	NaN	-2.82238	NaN	-0.944852	-2.10002	-2.33977	-2.77462
TMEM178A	2	39664982	39717963	+	TMEM178A	ENSG00000152154	transmembrane protein 178A [Source:HGNC Symbol;Acc:HGNC:28517]	+	gene	Name match	0	1.50467e-08	1.21879e-06	2.10011	-1.81458	-2.46421	-1.2277	-1.7835	-1.57162	-1.24127	-2.72636	-1.04066	-2.07702	-1.56835	0.687092	-0.896789	0.362989	0.648397	-0.479388	1.01865
SLC8A1	2	40097270	40611053	-	SLC8A1	ENSG00000183023	solute carrier family 8 member A1 [Source:HGNC Symbol;Acc:HGNC:11068]	-	gene	Name match	0	1.52772e-05	0.000430433	1.75683	-0.763949	-2.10305	-2.36314	0.452137	-1.21045	-1.9696	-0.558742	-1.665	-1.31992	-0.933876	1.36688	0.594061	0.773908	0.47371	0.756874	-0.934005
PKDCC	2	42048020	42058528	+	PKDCC	ENSG00000162878	protein kinase domain containing, cytoplasmic [Source:HGNC Symbol;Acc:HGNC:25123]	+	gene	Name match	0	8.17313e-07	3.8308e-05	-3.97469	-1.65964	-2.2844	-3.0803	-1.60368	NaN	-2.7168	-2.93511	-1.22968	-1.88722	-0.947026	NaN	-4.99793	NaN	-5.00468	NaN	NaN
COX7A2L	2	42333546	42425088	-	COX7A2L	ENSG00000115944	cytochrome c oxidase subunit 7A2 like [Source:HGNC Symbol;Acc:HGNC:2289]	-	gene	Name match	0	1.3076e-06	5.64754e-05	-1.42647	4.32237	4.63899	4.61114	3.87728	3.87189	3.86589	4.01625	3.94097	4.05819	4.29019	2.65375	2.30823	2.64458	2.41597	3.28412	2.59438
LINC01126	2	43227210	43228855	+	LINC01126	ENSG00000279873	long intergenic non-protein coding RNA 1126 [Source:NCBI gene;Acc:100129726]	+	gene	Name match	0	7.89516e-05	0.00164594	1.50077	-1.02258	0.499847	-0.531119	0.567584	1.08432	0.209351	-0.0115289	0.822416	0.152387	0.370833	0.0710045	2.13844	2.40797	1.85391	0.504708	1.7417
C1GALT1C1L	2	43675151	43676322	-	C1GALT1C1L	ENSG00000223658	C1GALT1-specific chaperone 1 like [Source:HGNC Symbol;Acc:HGNC:51617]	-	gene	Name match	0	0.00201162	0.0217055	-2.56623	NaN	NaN	-0.403697	-2.02989	-1.23305	-1.27264	-0.65082	-1.30908	-1.19412	-0.203306	NaN	NaN	NaN	-2.84592	NaN	-2.45014
LRPPRC	2	43886508	43996005	-	LRPPRC	ENSG00000138095	leucine rich pentatricopeptide repeat containing [Source:HGNC Symbol;Acc:HGNC:15714]	-	gene	Name match	0	6.16452e-05	0.00134391	-1.22239	2.66374	3.91405	4.41023	3.76434	4.72956	5.3829	4.92381	4.94868	5.07616	4.53969	2.98851	2.91862	2.6043	3.28476	3.47648	3.80067
AC012354.2	2	44996413	44996873	+	AC012354.2	ENSG00000231848	No description	+	gene	Name match	0	0.00404757	0.037129	-1.15958	1.60709	2.12739	4.17217	2.93096	2.77605	2.89661	3.15475	2.77956	3.12602	2.87322	-0.414798	1.01792	1.78466	1.99207	2.23774	2.11839
SRBD1	2	45388680	45612165	-	SRBD1	ENSG00000068784	S1 RNA binding domain 1 [Source:HGNC Symbol;Acc:HGNC:25521]	-	gene	Name match	0	0.00289146	0.0286877	-0.843736	2.47423	2.03214	2.63338	2.39171	2.97244	3.11086	3.10128	2.99964	2.82338	2.70509	0.718149	1.58711	1.49722	2.05382	2.27876	2.18769
EPAS1	2	46293667	46386703	+	EPAS1	ENSG00000116016	endothelial PAS domain protein 1 [Source:HGNC Symbol;Acc:HGNC:3374]	+	gene	Name match	0	0.00144818	0.0167675	-2.11583	2.54142	-0.608454	-2.79148	2.65497	-1.50313	0.207777	1.75698	0.717483	-0.0260863	0.997152	-0.876689	-0.154762	-1.06329	-2.16331	-1.11028	-1.19869
RHOQ	2	46541806	46583121	+	RHOQ	ENSG00000119729	ras homolog family member Q [Source:HGNC Symbol;Acc:HGNC:17736]	+	gene	Name match	0	0.000272414	0.00445868	0.964446	2.14033	2.26499	2.98193	3.52969	2.99129	2.65749	2.92899	2.72268	2.62539	2.92851	4.26889	3.32484	3.71164	3.40789	3.71844	3.30031
AC018682.1	2	46568256	46580238	-	AC018682.1	ENSG00000250116	No description	-	gene	Name match	0	2.09924e-09	2.2448e-07	3.15241	-1.00627	-0.692433	-4.17016	-1.40404	-0.285267	-2.0253	-1.44001	-1.92424	-2.79066	-1.86696	3.13171	1.26888	1.38631	0.929678	0.932494	0.14534
MCFD2	2	46901870	46941855	-	MCFD2	ENSG00000180398	multiple coagulation factor deficiency 2 [Source:HGNC Symbol;Acc:HGNC:18451]	-	gene	Name match	0	0.00498897	0.0432532	-0.67053	3.29741	3.39531	3.89793	3.75192	4.38969	4.17967	4.32611	4.15065	4.48672	4.07283	3.25521	3.03582	3.16293	3.37129	3.38765	3.20001
AC073283.1	2	47067822	47071204	+	AC073283.1	ENSG00000225187	No description	+	gene	Name match	0	4.57525e-05	0.00105676	2.38416	-2.99292	-1.45668	-4.34945	-2.26139	-0.283981	-1.71916	-2.61929	-2.97799	-2.23299	-3.21617	1.38607	-1.32222	0.501763	1.2445	-1.41672	-1.26661
EPCAM	2	47345158	47387601	+	EPCAM	ENSG00000119888	epithelial cell adhesion molecule [Source:HGNC Symbol;Acc:HGNC:11529]	+	gene	Name match	0	1.0911e-08	9.27344e-07	-3.31119	1.12907	1.01841	1.04262	0.843514	2.90466	2.8419	2.51209	3.21528	2.17077	2.50017	NaN	-1.39461	-2.98728	-2.24936	-0.109179	-0.11661
MSH2	2	47402969	47663146	+	MSH2	ENSG00000095002	mutS homolog 2 [Source:HGNC Symbol;Acc:HGNC:7325]	+	gene	Name match	0	3.05979e-07	1.69762e-05	-1.70579	0.959498	1.78131	2.32737	2.07043	2.65053	3.31641	2.86542	2.8678	3.17165	2.84071	-0.385412	0.263107	0.289303	1.21173	0.81032	1.6373
MSH6	2	47695530	47810101	+	MSH6	ENSG00000116062	mutS homolog 6 [Source:HGNC Symbol;Acc:HGNC:7329]	+	gene	Name match	0	0.000268186	0.004403	-0.936527	2.6973	3.36078	3.97162	3.4371	4.15458	4.21338	4.19712	4.24626	4.27603	3.77439	3.00953	2.9863	2.34512	2.63362	2.72256	3.11744
AC079807.1	2	47905678	47907810	+	AC079807.1	ENSG00000226473	No description	-	gene	Name match	0	0.000152155	0.00280156	1.19729	0.183734	0.696885	0.116706	0.67133	1.18987	0.287562	0.446326	0.729172	0.878078	0.434409	1.69236	1.217	1.27033	2.40179	1.44799	1.87762
CHAC2	2	53767792	53775196	+	CHAC2	ENSG00000143942	ChaC cation transport regulator homolog 2 [Source:HGNC Symbol;Acc:HGNC:32363]	+	gene	Name match	0	1.60662e-05	0.000448232	-1.71808	0.911424	0.789166	1.70375	1.02627	1.65319	1.95229	1.77643	1.49025	2.27708	2.15329	0.76685	-0.463394	-1.64102	-0.495016	-0.450977	0.377205
EML6	2	54723499	54972025	+	EML6	ENSG00000214595	echinoderm microtubule associated protein like 6 [Source:HGNC Symbol;Acc:HGNC:35412]	+	gene	Name match	0	1.25546e-06	5.47804e-05	1.99811	-2.30622	-2.93991	-3.7172	-1.23366	-2.60674	-1.80029	-1.88013	-1.71228	-2.45318	-1.10445	-0.956294	-2.02784	-0.0676219	1.09851	-0.884995	0.425423
FANCL	2	58159243	58241372	-	FANCL	ENSG00000115392	Fanconi anemia complementation group L [Source:HGNC Symbol;Acc:HGNC:20748]	-	gene	Name match	0	0.00488861	0.0426429	-0.877061	2.34581	3.13688	4.1989	3.70857	4.23613	4.29968	4.00663	3.86957	4.47099	3.90334	1.87024	3.38119	2.24527	3.149	2.90924	3.23198
REL	2	60881521	60931610	+	REL	ENSG00000162924	REL proto-oncogene, NF-kB subunit [Source:HGNC Symbol;Acc:HGNC:9954]	+	gene	Name match	0	0.000206931	0.00357782	1.09315	2.34294	2.82709	1.39501	2.02583	3.09479	2.27057	2.49287	2.58175	2.79256	2.59273	4.16143	3.73536	3.11222	2.6897	3.66332	2.98199
AC010733.2	2	60925909	60931610	+	AC010733.2	ENSG00000267520	No description	+	gene	Name match	0	0.00224709	0.0236205	0.881532	2.28365	2.94501	2.47991	2.16942	3.2067	2.43267	2.71774	2.75783	2.94123	2.68594	4.16846	3.70932	2.97706	2.51904	3.67121	3.02225
NONOP2	2	60936819	60938049	-	NONOP2	ENSG00000237522	non-POU domain containing, octamer-binding pseudogene 2 [Source:HGNC Symbol;Acc:HGNC:42032]	-	gene	Name match	0	3.03071e-05	0.000757252	1.54262	0.347642	1.14928	-1.16643	-0.0563512	1.41491	0.656499	0.407605	0.443183	1.07741	0.69267	2.86865	2.19849	1.78271	1.81114	1.38779	1.97086
AHSA2P	2	61177418	61191203	+	null					Not found	0	1.99661e-05	0.000538341	1.02412	3.92881	4.61045	4.50924	4.52098	4.90991	4.53113	4.66294	4.6503	4.30319	4.83659	5.21635	5.413	5.50707	5.89805	4.51288	5.98117
AC016727.1	2	61471188	61484130	+	AC016727.1	ENSG00000270820	No description	+	gene	Name match	0	0.00164295	0.0185073	-1.02332	2.09256	2.38451	3.09652	3.03981	3.52271	3.54962	3.45996	3.11984	3.59429	3.13233	0.401871	2.06348	1.44576	1.99496	2.22552	2.87545
XPO1	2	61477849	61538626	-	XPO1	ENSG00000082898	exportin 1 [Source:HGNC Symbol;Acc:HGNC:12825]	-	gene	Name match	0	0.0002159	0.00369774	-0.964586	3.59432	3.90889	4.42366	4.51559	5.25413	5.1923	4.97509	4.75268	5.17305	4.8332	3.11583	3.77119	3.34497	3.80086	3.4709	4.14205
FAM161A	2	61824854	61854143	-	FAM161A	ENSG00000170264	family with sequence similarity 161 member A [Source:HGNC Symbol;Acc:HGNC:25808]	-	gene	Name match	0	0.00122155	0.0146806	-1.36981	-1.74539	0.20232	-0.516966	-0.205097	0.966465	1.23806	1.15683	0.826585	0.851437	0.880728	-1.11747	-1.34772	-1.8249	-0.202459	-2.44221	-0.0391224
CCT4	2	61868089	61888804	-	CCT4	ENSG00000115484	chaperonin containing TCP1 subunit 4 [Source:HGNC Symbol;Acc:HGNC:1617]	-	gene	Name match	0	7.28208e-06	0.000236593	-1.27653	4.42312	5.33442	6.60524	5.5999	5.96409	6.47576	6.31814	6.11686	6.35309	5.90385	4.08618	4.24347	4.24423	4.86809	4.9903	4.95517
AC107081.2	2	61868432	61886082	+	AC107081.2	ENSG00000236498	No description	+	gene	Name match	0	3.56085e-05	0.000862413	-1.48558	2.75167	3.55094	5.67906	3.85726	4.24893	4.6537	4.57947	4.38953	4.53451	4.14195	2.64435	2.6365	2.5052	2.93978	3.15975	2.7976
COMMD1	2	61888724	62147247	+	COMMD1	ENSG00000173163	copper metabolism domain containing 1 [Source:HGNC Symbol;Acc:HGNC:23024]	+	gene	Name match	0	0.00526142	0.0450176	-0.828331	1.91498	2.53628	3.73698	2.59908	2.59983	2.98919	3.02729	3.03538	3.07257	2.79183	1.99118	1.59429	1.40928	2.18553	2.40209	1.94688
B3GNT2	2	62196113	62224731	+	B3GNT2	ENSG00000170340	UDP-GlcNAc:betaGal beta-1,3-N- acetylglucosaminyltransferase 2 [Source:HGNC Symbol;Acc:HGNC:15629]	+	gene	Name match	0	0.000431007	0.0064496	-1.01882	3.87289	4.16298	3.66631	4.459	4.9258	4.85116	4.73406	4.66076	5.21877	4.3739	2.9288	2.99585	2.77157	3.32186	3.87154	4.15612
MDH1	2	63588609	63607197	+	MDH1	ENSG00000014641	malate dehydrogenase 1 [Source:HGNC Symbol;Acc:HGNC:6970]	+	gene	Name match	0	1.38537e-05	0.000398058	-1.1777	3.12866	3.75966	5.13975	4.36989	4.42508	4.5789	4.70309	4.34387	4.77612	4.4712	3.1934	2.87489	2.85308	3.3308	3.47501	3.02331
AC096664.2	2	63684305	63684710	+	AC096664.2	ENSG00000234488	No description	+	gene	Name match	0	0.00224009	0.0235637	-1.28048	0.79038	1.06675	3.03719	1.9258	1.79888	2.25678	1.96606	1.94617	1.95421	1.56712	-0.231511	0.0407452	0.967949	0.683501	1.12557	0.0792841
UGP2	2	63840940	63891562	+	UGP2	ENSG00000169764	UDP-glucose pyrophosphorylase 2 [Source:HGNC Symbol;Acc:HGNC:12527]	+	gene	Name match	0	0.000178643	0.00318721	-1.02575	4.21489	4.62828	4.67701	4.20103	3.89456	4.04457	4.15245	3.77205	4.19217	4.10039	2.66825	3.06396	2.77934	3.18522	3.32145	3.55661
AC114752.2	2	64338067	64341647	-	AC114752.2	ENSG00000238201	No description	-	gene	Name match	0	0.000738522	0.00983868	3.42389	NaN	NaN	NaN	2.09162	NaN	-2.43654	0.69308	NaN	NaN	-3.12619	2.23505	2.35272	2.23811	-0.50202	3.92119	2.73026
LINC02245	2	64901840	64905137	-	LINC02245	ENSG00000237638	long intergenic non-protein coding RNA 2245 [Source:HGNC Symbol;Acc:HGNC:53134]	-	gene	Name match	0	7.64675e-05	0.00160328	3.40303	-4.17546	NaN	NaN	-4.35083	NaN	-5.29403	NaN	-5.33046	NaN	-3.66175	-1.75995	NaN	-2.98195	-2.84493	-0.429337	-2.10811
SLC1A4	2	64988477	65023865	+	SLC1A4	ENSG00000115902	solute carrier family 1 member 4 [Source:HGNC Symbol;Acc:HGNC:10942]	+	gene	Name match	0	2.10381e-07	1.22518e-05	-1.43729	2.11371	2.53742	2.83913	2.90021	2.56752	2.49183	2.88409	2.84363	3.24012	2.92379	1.06563	0.969242	0.383734	1.31964	1.73083	1.50243
SPRED2	2	65310851	65432637	-	SPRED2	ENSG00000198369	sprouty related EVH1 domain containing 2 [Source:HGNC Symbol;Acc:HGNC:17722]	-	gene	Name match	0	1.76015e-07	1.06305e-05	-1.83482	1.05316	1.884	0.900155	1.78176	2.38066	2.40787	2.1491	1.99075	2.48202	1.8765	-1.0903	0.563266	-1.21277	0.0173603	0.321927	0.40561
BMP10	2	68865481	68871517	-	BMP10	ENSG00000163217	bone morphogenetic protein 10 [Source:HGNC Symbol;Acc:HGNC:20869]	-	gene	Name match	0	0.00384064	0.0356377	3.93921	NaN	NaN	NaN	NaN	NaN	NaN	NaN	NaN	NaN	NaN	NaN	NaN	-3.318	-3.69556	-3.29788	NaN
ANTXR1	2	69013178	69249327	+	ANTXR1	ENSG00000169604	anthrax toxin receptor 1 [Source:HGNC Symbol;Acc:HGNC:21014]	+	gene	Name match	0	8.77725e-09	7.71714e-07	-6.37357	-3.92156	-3.34469	-4.4301	-2.92701	-5.30009	-4.96974	-0.854917	-1.88279	-4.22052	-2.94318	NaN	NaN	NaN	-7.64993	NaN	NaN
NFU1	2	69395750	69437628	-	NFU1	ENSG00000169599	NFU1 iron-sulfur cluster scaffold [Source:HGNC Symbol;Acc:HGNC:16287]	-	gene	Name match	0	0.000174707	0.00312936	-1.09446	2.95774	3.3017	3.97338	3.17469	3.0403	3.49104	3.2174	3.27621	3.57376	3.1346	1.08739	1.99303	2.05134	2.59181	2.31762	2.44204
AAK1	2	69457997	69674349	-	AAK1	ENSG00000115977	AP2 associated kinase 1 [Source:HGNC Symbol;Acc:HGNC:19679]	-	gene	Name match	0	0.00600616	0.0498844	0.816661	0.94425	0.986454	0.0391719	0.637881	0.988033	0.549555	0.605663	0.651186	0.395912	1.03155	1.70774	2.10705	1.49861	1.08159	0.589122	1.08902
GMCL1	2	69829642	69881396	+	GMCL1	ENSG00000087338	germ cell-less, spermatogenesis associated 1 [Source:HGNC Symbol;Acc:HGNC:23843]	+	gene	Name match	0	0.000220111	0.0037617	-1.28967	2.63491	3.05518	2.36493	2.95105	3.25127	3.51602	3.29014	3.21712	3.35975	3.30041	-0.924313	1.76933	1.54883	1.74559	2.11084	2.44538
AC016700.2	2	70253855	70254010	-	AC016700.2	ENSG00000231414	No description	-	gene	Name match	0	0.00484887	0.0423971	-3.96836	-1.53013	NaN	0.435268	-2.12053	-1.90865	-0.0637277	-0.741465	-1.10017	-0.0921224	NaN	NaN	NaN	NaN	NaN	NaN	NaN
SNRPG	2	70281362	70293771	-	SNRPG	ENSG00000143977	small nuclear ribonucleoprotein polypeptide G [Source:HGNC Symbol;Acc:HGNC:11163]	-	gene	Name match	0	0.00287483	0.0285603	-0.95971	2.2029	2.65738	3.86974	2.76873	3.01819	3.32779	3.04705	3.11018	3.46832	3.10163	2.43141	1.79184	2.24754	1.9737	2.32906	0.934852
ADD2	2	70607618	70768225	-	ADD2	ENSG00000075340	adducin 2 [Source:HGNC Symbol;Acc:HGNC:244]	-	gene	Name match	0	2.17414e-10	3.00708e-08	-3.16797	2.32302	1.89908	-0.299991	1.12411	0.678016	1.87645	2.64239	3.13744	2.4609	2.83845	-0.495206	-3.03357	-1.54552	-1.24721	-0.503579	-0.899957
CLEC4F	2	70808643	70820600	-	CLEC4F	ENSG00000152672	C-type lectin domain family 4 member F [Source:HGNC Symbol;Acc:HGNC:25357]	-	gene	Name match	0	3.66938e-10	4.80329e-08	6.62595	NaN	-5.78906	NaN	-2.64891	NaN	NaN	NaN	NaN	NaN	-5.74119	3.33054	-1.89971	-0.791931	-1.11702	-1.48231	-0.904102
NAGK	2	71064344	71079805	+	NAGK	ENSG00000124357	N-acetylglucosamine kinase [Source:HGNC Symbol;Acc:HGNC:17174]	+	gene	Name match	0	1.31535e-08	1.08492e-06	1.79248	2.79021	2.53672	2.46995	4.03316	2.58568	2.35099	2.45461	2.26997	2.78719	2.8952	4.60753	4.12936	4.95816	5.22068	3.57261	4.01474
RNU2-39P	2	72721806	72722003	+	RNU2-39P	ENSG00000222536	RNA, U2 small nuclear 39, pseudogene [Source:HGNC Symbol;Acc:HGNC:48532]	+	gene	Name match	0	0.00433795	0.0389853	4.76283	NaN	NaN	NaN	NaN	NaN	NaN	NaN	NaN	NaN	NaN	2.1264	NaN	NaN	-1.28052	NaN	NaN
PRADC1	2	73228006	73233238	-	PRADC1	ENSG00000135617	protease associated domain containing 1 [Source:HGNC Symbol;Acc:HGNC:16047]	-	gene	Name match	0	0.00125391	0.0149795	-1.20125	1.52569	1.92057	3.47949	2.94008	2.67989	3.0852	3.05131	3.21467	2.65969	3.06797	1.61927	0.0671023	1.94041	2.29982	1.60099	0.559232
CCT7	2	73233420	73253021	+	CCT7	ENSG00000135624	chaperonin containing TCP1 subunit 7 [Source:HGNC Symbol;Acc:HGNC:1622]	+	gene	Name match	0	4.94117e-07	2.56433e-05	-1.46843	4.38909	5.2112	6.72348	5.56537	6.06817	6.40727	6.23784	6.20201	6.49212	5.86523	4.05411	4.14272	4.00634	4.73957	4.7916	4.67142
FBXO41	2	73254682	73284431	-	FBXO41	ENSG00000163013	F-box protein 41 [Source:HGNC Symbol;Acc:HGNC:29409]	-	gene	Name match	0	0.00538331	0.0457601	0.794884	0.271326	2.13661	2.10517	2.56014	3.1622	2.98692	3.08891	2.79112	2.62959	2.74043	3.08444	2.99792	3.51518	3.51934	2.99124	3.26
TPRKB	2	73729104	73737400	-	TPRKB	ENSG00000144034	TP53RK binding protein [Source:HGNC Symbol;Acc:HGNC:24259]	-	gene	Name match	0	9.07468e-06	0.000282771	-1.29513	3.07339	3.465	4.8943	3.57497	4.06045	4.29116	4.34392	4.12111	4.17555	4.01048	2.77438	2.19297	2.31956	2.74186	2.82403	3.00271
AC092653.1	2	73750256	73750786	-	AC092653.1	ENSG00000273245	No description	-	gene	Name match	0	0.00179242	0.0198105	1.86943	NaN	-1.56841	NaN	-1.08034	-2.09086	-2.24593	-1.1867	-0.867332	-3.85929	-0.350623	1.55118	-0.43395	-1.74121	-0.244299	-0.399164	0.355017
DUSP11	2	73762184	73780157	-	DUSP11	ENSG00000144048	dual specificity phosphatase 11 [Source:HGNC Symbol;Acc:HGNC:3066]	-	gene	Name match	0	0.00566644	0.0476287	-0.710383	1.6576	2.17277	2.6216	2.24715	2.3203	2.71822	2.44626	2.61082	2.8595	2.44822	1.50064	1.45316	1.25716	1.87056	1.65925	1.86435
DGUOK	2	73926826	73958961	+	DGUOK	ENSG00000114956	deoxyguanosine kinase [Source:HGNC Symbol;Acc:HGNC:2858]	+	gene	Name match	0	0.00408995	0.0374066	-0.856702	4.06225	4.53002	5.55193	4.31806	4.39155	4.58832	4.47176	4.55648	4.68648	4.60076	2.62746	3.49768	3.51421	3.88916	4.05829	4.03656
BOLA3	2	74135398	74147994	-	BOLA3	ENSG00000163170	bolA family member 3 [Source:HGNC Symbol;Acc:HGNC:24415]	-	gene	Name match	0	1.53976e-11	2.71164e-09	-2.34634	0.379322	0.968798	2.31402	1.32235	1.70123	2.29476	1.90305	1.98762	2.26637	1.73469	-0.283166	-1.00526	-1.03951	-0.467689	-0.591966	-0.791799
MTHFD2	2	74198562	74217565	+	MTHFD2	ENSG00000065911	methylenetetrahydrofolate dehydrogenase (NADP+ dependent) 2, methenyltetrahydrofolate cyclohydrolase [Source:HGNC Symbol;Acc:HGNC:7434]	+	gene	Name match	0	2.62975e-05	0.000675807	-1.17069	3.06399	3.33248	3.98745	3.68335	4.04665	4.7615	4.56336	4.32785	4.77923	3.66494	2.65985	2.85273	2.59822	2.72118	3.06476	2.88293
HMGA1P8	2	74418122	74418442	-	HMGA1P8	ENSG00000233155	high mobility group AT-hook 1 pseudogene 8 [Source:HGNC Symbol;Acc:HGNC:39183]	-	gene	Name match	0	0.000210522	0.00362367	-1.50046	2.01381	3.01571	3.8405	3.17829	4.14835	4.37098	3.97239	3.9249	3.99613	3.39541	3.01429	1.15017	1.39996	1.66626	2.17497	2.53367
SEMA4F	2	74654228	74683853	+	SEMA4F	ENSG00000135622	ssemaphorin 4F [Source:HGNC Symbol;Acc:HGNC:10734]	+	gene	Name match	0	0.000619544	0.00855084	1.06551	-2.32548	-1.72785	-1.16119	-0.645036	-2.01812	-0.874853	-1.70283	-1.04405	-1.30252	-0.697262	-0.922569	-0.285264	-0.370133	-0.115933	-0.465491	0.0788977
AC019069.1	2	74832655	74833987	-	AC019069.1	ENSG00000272711	No description	-	gene	Name match	0	0.000158335	0.00289446	-1.88181	-1.81783	0.936584	2.11631	0.913692	1.92703	1.96015	1.14076	1.17981	1.74356	2.0342	NaN	-0.591918	-0.654067	0.360693	-0.589554	-0.520364
MRPL19	2	75646783	75690851	+	MRPL19	ENSG00000115364	mitochondrial ribosomal protein L19 [Source:HGNC Symbol;Acc:HGNC:14052]	+	gene	Name match	0	0.000134954	0.00254396	-1.15953	1.54755	2.38789	2.95552	2.5363	3.32015	3.59213	3.3304	3.30406	3.56374	2.979	1.35356	1.37273	1.16599	1.68095	2.26703	2.30708
SUCLG1	2	84423523	84460045	-	SUCLG1	ENSG00000163541	succinate-CoA ligase alpha subunit [Source:HGNC Symbol;Acc:HGNC:11449]	-	gene	Name match	0	0.00170649	0.019062	-0.780433	3.61319	3.76414	4.30774	3.62497	3.62308	3.93351	3.8794	3.79666	3.98273	3.92911	3.10312	2.71181	2.88498	3.16147	3.03755	2.96461
LDHAP7	2	84777259	84778223	-	LDHAP7	ENSG00000235847	lactate dehydrogenase A pseudogene 7 [Source:HGNC Symbol;Acc:HGNC:23144]	-	gene	Name match	0	0.000501808	0.00725007	-1.42113	1.12629	1.35113	0.239244	0.642802	0.747766	1.47721	1.1214	0.518779	0.893605	0.261491	-0.158632	-0.903449	-0.603029	-0.658657	-0.58291	-0.584803
TRABD2A	2	84821650	84907008	-	TRABD2A	ENSG00000186854	TraB domain containing 2A [Source:HGNC Symbol;Acc:HGNC:27013]	-	gene	Name match	0	0.00105888	0.0130675	1.88817	-4.02132	-3.02941	-1.76905	-1.82513	-2.72178	-3.78939	-1.88216	-3.21285	-2.44581	1.14085	0.357667	0.0278874	0.807777	0.163201	-0.481648	0.630987
PEBP1P2	2	85341281	85341838	-	PEBP1P2	ENSG00000270532	phosphatidylethanolamine binding protein 1 pseudogene 2 [Source:HGNC Symbol;Acc:HGNC:44344]	-	gene	Name match	0	0.00398822	0.0366879	-1.38266	0.80108	2.21801	3.46444	2.88624	3.26385	3.69747	3.4085	3.62336	3.84395	3.4079	NaN	1.07946	1.50916	1.92516	2.41681	2.44493
ELMOD3	2	85354394	85391752	+	ELMOD3	ENSG00000115459	ELMO domain containing 3 [Source:HGNC Symbol;Acc:HGNC:26158]	+	gene	Name match	0	0.000782235	0.0102694	0.990036	1.78459	1.4595	1.14683	1.46344	0.973259	1.32686	1.28062	1.01432	1.01878	1.43439	2.23763	2.0398	2.48768	2.85196	1.39466	2.07725
VAMP8	2	85561562	85582031	+	VAMP8	ENSG00000118640	vesicle associated membrane protein 8 [Source:HGNC Symbol;Acc:HGNC:12647]	+	gene	Name match	0	0.000171296	0.00308144	-1.16054	5.48347	6.60366	8.41828	7.19265	7.17868	7.12837	7.50592	7.21266	7.43706	7.52398	5.83127	5.70351	5.87182	6.42061	6.27652	5.94647
TMEM150A	2	85598548	85603196	-	TMEM150A	ENSG00000168890	transmembrane protein 150A [Source:HGNC Symbol;Acc:HGNC:24677]	-	gene	Name match	0	0.00148777	0.0171311	0.980497	-0.112061	0.136825	1.4617	1.68335	0.562851	1.5922	1.57804	1.41016	1.11372	1.11667	1.33042	1.55084	2.29604	2.68432	1.87577	1.93944
GNLY	2	85685175	85698854	+	GNLY	ENSG00000115523	granulysin [Source:HGNC Symbol;Acc:HGNC:4414]	+	gene	Name match	0	2.24264e-11	3.87957e-09	4.66406	1.47483	2.01761	-1.13193	1.07362	-3.61336	-1.18347	-0.446167	0.790079	0.0611567	3.35997	4.64992	5.87308	6.7875	6.68516	2.19104	5.52344
ATOH8	2	85751344	85788066	+	ATOH8	ENSG00000168874	atonal bHLH transcription factor 8 [Source:HGNC Symbol;Acc:HGNC:24126]	+	gene	Name match	0	0.000256814	0.00426162	2.18987	-2.5657	-3.2774	-5.17016	-3.23411	-4.60719	-5.0253	-3.02497	-3.06174	-5.37563	-3.22953	NaN	-1.50734	-0.911775	-0.175675	-2.9155	-1.34316
AC105053.1	2	85815130	85825391	+	AC105053.1	ENSG00000229498	No description	+	gene	Name match	0	0.00367637	0.0345429	3.61778	NaN	NaN	NaN	NaN	NaN	NaN	NaN	NaN	-5.54734	NaN	NaN	-2.66257	-3.42927	-4.39179	NaN	NaN
ST3GAL5	2	85837120	85905199	-	ST3GAL5	ENSG00000115525	ST3 beta-galactoside alpha-2,3- sialyltransferase 5 [Source:HGNC Symbol;Acc:HGNC:10872]	-	gene	Name match	0	3.17173e-09	3.18498e-07	2.16271	-1.81264	-0.39108	-0.737454	0.69817	-0.771938	-1.45962	-1.09269	-1.39955	-1.15704	0.0135765	2.05803	1.19714	1.37788	1.47749	1.60876	0.327872
ST3GAL5-AS1	2	85889280	85890980	+	ST3GAL5-AS1	ENSG00000232504	ST3GAL5 antisense RNA 1 (head to head) [Source:HGNC Symbol;Acc:HGNC:51129]	+	gene	Name match	0	0.00250384	0.0257065	2.56304	NaN	-3.12871	NaN	-2.448	NaN	NaN	-4.06893	-4.42763	NaN	-2.08085	NaN	-0.601933	-0.886475	-1.26403	-0.959465	NaN
IMMT	2	86143932	86195770	-	IMMT	ENSG00000132305	inner membrane mitochondrial protein [Source:HGNC Symbol;Acc:HGNC:6047]	-	gene	Name match	0	0.00568396	0.0477345	-0.749491	3.16524	4.06162	5.16168	4.32373	4.60276	5.16182	4.71121	4.86746	4.93429	4.64074	4.01999	3.48999	3.12102	3.83105	3.89039	4.07314
MRPL35	2	86199355	86213794	+	MRPL35	ENSG00000132313	mitochondrial ribosomal protein L35 [Source:HGNC Symbol;Acc:HGNC:14489]	+	gene	Name match	0	0.000363626	0.00560286	-1.06993	1.42995	1.93896	2.90326	2.29554	2.51292	2.98426	2.78329	2.48216	3.31567	2.91929	0.740526	1.56449	0.789426	1.81241	1.37124	1.93286
RMND5A	2	86720173	86778041	+	RMND5A	ENSG00000153561	required for meiotic nuclear division 5 homolog A [Source:HGNC Symbol;Acc:HGNC:25850]	+	gene	Name match	0	0.00427292	0.0385726	-0.736118	2.66697	3.54884	3.57797	3.23603	4.15089	4.16635	3.9526	3.94692	4.19497	3.57464	2.78912	2.62707	2.504	2.78785	3.34246	3.17484
CD8A	2	86784610	86808396	-	CD8A	ENSG00000153563	CD8a molecule [Source:HGNC Symbol;Acc:HGNC:1706]	-	gene	Name match	0	0.00416701	0.0378986	2.38968	-4.4871	-0.460544	-4.10667	1.8092	-5.45059	-3.60567	0.240156	-1.43265	0.49522	3.18041	1.41384	4.61544	2.04371	2.47569	0.0587218	2.72248
RGPD1	2	86907953	87013976	+	RGPD1	ENSG00000187627	RANBP2-like and GRIP domain containing 1 [Source:HGNC Symbol;Acc:HGNC:32414]	+	gene	Name match	0	0.00338975	0.0324543	2.25725	NaN	-7.3228	-4.40821	-5.05712	-6.4302	NaN	NaN	-5.62172	NaN	NaN	NaN	-3.54448	-3.91063	-4.87315	-4.89051	-3.47737
AC125232.2	2	87030675	87076429	-	AC125232.2	ENSG00000266931	No description	-	gene	Name match	0	0.00555315	0.0469249	0.795459	0.313309	1.02797	1.92097	0.992991	1.7622	1.45601	1.52758	2.0652	1.61805	1.23781	1.84299	1.73304	2.25586	2.56087	1.64335	2.54112
AC092651.2	2	87055658	87076060	-	null					Not found	0	0.00562964	0.0474025	0.946081	1.3009	1.97319	2.67019	2.09751	2.39186	2.59042	2.5184	3.23987	2.79335	1.83663	2.44893	2.69262	3.65904	3.80873	2.56897	3.6487
AC083899.2	2	87221113	87222488	-	AC083899.2	ENSG00000233671	No description	-	gene	Name match	0	0.000121361	0.00233118	-4.85439	-3.67099	-3.35715	-1.56809	-3.67643	-3.04952	-4.20459	-3.88233	-3.24103	-2.64802	NaN	NaN	NaN	NaN	NaN	NaN	NaN
LINC01943	2	87439523	87459044	-	LINC01943	ENSG00000280721	long intergenic non-protein coding RNA 1943 [Source:HGNC Symbol;Acc:HGNC:52767]	-	gene	Name match	0	0.00131423	0.0155413	-1.16725	-0.601298	-0.0423438	1.4114	0.393258	0.522675	1.10457	0.772325	0.925524	1.07617	0.677946	-1.50771	-0.622479	-0.712642	-1.00774	-0.288133	-0.00928982
RPIA	2	88691644	88750935	+	RPIA	ENSG00000153574	ribose 5-phosphate isomerase A [Source:HGNC Symbol;Acc:HGNC:10297]	+	gene	Name match	0	1.89705e-07	1.12978e-05	-1.3606	4.33398	5.08876	4.86441	4.85422	4.87151	5.30288	5.31607	5.23511	5.22111	5.18509	3.35026	3.41613	3.33817	3.67201	4.12358	3.3686
IGKV2D-24	2	90004797	90005629	+	IGKV2D-24	ENSG00000241566	immunoglobulin kappa variable 2D-24 (non- functional) [Source:HGNC Symbol;Acc:HGNC:5797]	+	gene	Name match	0	0.0048247	0.0422488	-3.04167	1.31787	1.78372	NaN	2.31243	-0.645619	NaN	-1.06339	2.43589	-1.09212	1.01215	NaN	NaN	NaN	-0.258493	NaN	-1.12574
TEKT4	2	94871433	94876829	+	TEKT4	ENSG00000163060	tektin 4 [Source:HGNC Symbol;Acc:HGNC:31012]	+	gene	Name match	0	0.000684005	0.00926607	4.46677	NaN	NaN	NaN	-4.95017	NaN	NaN	NaN	NaN	NaN	NaN	-0.511294	-4.1745	NaN	NaN	NaN	-4.95539
AC103563.7	2	95025193	95026709	-	AC103563.7	ENSG00000233850	No description	-	gene	Name match	0	0.00579868	0.0484827	3.20838	NaN	NaN	NaN	NaN	NaN	NaN	NaN	NaN	NaN	-1.78388	0.117921	NaN	-2.17447	-1.96707	NaN	-0.741209
AC103563.2	2	95051395	95053176	-	AC103563.2	ENSG00000231062	No description	-	gene	Name match	0	9.70018e-07	4.40292e-05	5.65841	NaN	NaN	NaN	NaN	NaN	NaN	NaN	NaN	NaN	NaN	NaN	-2.28104	0.205247	-3.87275	-2.89011	-0.254575
ZNF514	2	95147330	95165413	-	ZNF514	ENSG00000144026	zinc finger protein 514 [Source:HGNC Symbol;Acc:HGNC:25894]	-	gene	Name match	0	0.00037025	0.00568104	1.03508	0.430593	1.42251	1.04837	1.4308	1.82009	2.22231	2.01688	2.04362	1.74229	1.48794	2.414	2.16299	1.68232	2.67411	2.09326	3.59988
AC092835.1	2	95207535	95259774	+	AC092835.1	ENSG00000233757	No description	+	gene	Name match	0	0.00550982	0.0466529	1.45819	-5.41465	-2.87841	-4.18622	-1.30462	-1.03829	-0.700323	-1.7191	-1.34083	-1.06975	-2.05294	0.96434	-2.02774	-0.919969	-0.206378	-2.51652	0.0558218
GPAT2P1	2	95789654	95800166	+	GPAT2P1	ENSG00000237510	glycerol-3-phosphate acyltransferase 2 pseudogene 1 [Source:HGNC Symbol;Acc:HGNC:52330]	+	gene	Name match	0	0.00186399	0.0204262	2.95651	NaN	-5.64834	NaN	NaN	-3.75575	-3.32586	NaN	NaN	-5.93922	-4.60048	-1.11371	NaN	-1.40611	NaN	-2.4791	-2.65091
ASTL	2	96123850	96138436	-	ASTL	ENSG00000188886	astacin like metalloendopeptidase [Source:HGNC Symbol;Acc:HGNC:31704]	-	gene	Name match	0	6.63191e-07	3.25788e-05	2.84263	-4.93647	-4.20759	-3.70804	-2.71952	-2.73003	-5.47007	-4.14781	-2.04708	-3.49846	-2.8378	-0.93599	0.695059	-0.96535	-3.75794	-0.453377	-1.07265
DUSP2	2	96143166	96145440	-	DUSP2	ENSG00000158050	dual specificity phosphatase 2 [Source:HGNC Symbol;Acc:HGNC:3068]	-	gene	Name match	0	1.41185e-06	6.0359e-05	2.30838	1.60758	2.34306	2.37161	5.58215	2.8096	3.33093	4.50304	4.06864	2.70785	4.41056	6.2611	6.4524	6.15092	5.08491	6.57231	3.84183
STARD7	2	96184859	96208825	-	STARD7	ENSG00000084090	StAR related lipid transfer domain containing 7 [Source:HGNC Symbol;Acc:HGNC:18063]	-	gene	Name match	0	0.00350044	0.033272	-0.743973	4.08203	4.58817	5.3122	4.77767	5.22453	5.69618	5.3497	5.41359	5.68579	5.18445	4.16516	4.09477	4.22678	4.24026	4.83278	4.18621
ITPRIPL1	2	96325331	96330517	+	ITPRIPL1	ENSG00000198885	inositol 1,4,5-trisphosphate receptor interacting protein-like 1 [Source:HGNC Symbol;Acc:HGNC:29371]	+	gene	Name match	0	0.000367274	0.00564572	-1.83976	-0.570378	1.14601	1.78875	1.28502	2.20992	2.48098	1.96763	1.54076	1.89534	1.61985	NaN	0.687648	-0.965388	0.374655	-0.530232	-0.581034
NCAPH	2	96335787	96373845	+	NCAPH	ENSG00000121152	non-SMC condensin I complex subunit H [Source:HGNC Symbol;Acc:HGNC:1112]	+	gene	Name match	0	5.37237e-33	1.36981e-29	-4.30905	3.11834	3.39052	3.56406	3.43318	3.99392	4.37912	3.85969	3.79896	4.37421	3.96064	-0.244775	-0.505393	-1.95221	-1.04436	-0.217842	-0.215162
SEMA4C	2	96859716	96870757	-	SEMA4C	ENSG00000168758	semaphorin 4C [Source:HGNC Symbol;Acc:HGNC:10731]	-	gene	Name match	0	0.00441015	0.0394772	0.950269	-0.766646	0.983606	0.759097	1.0767	1.53693	2.44423	1.26426	1.98524	2.39317	1.77373	2.31342	2.18542	2.28049	2.49553	1.52482	3.01044
FAM178B	2	96875882	96986592	-	FAM178B	ENSG00000168754	family with sequence similarity 178 member B [Source:HGNC Symbol;Acc:HGNC:28036]	-	gene	Name match	0	5.16137e-12	9.98955e-10	-3.22213	1.99161	2.07629	2.50804	1.71315	2.65664	1.78766	3.72391	3.8694	4.18061	2.44781	-2.03582	0.166898	-1.11098	-0.157331	-0.138166	-0.274361
COX5B	2	97646040	97648383	+	COX5B	ENSG00000135940	cytochrome c oxidase subunit 5B [Source:HGNC Symbol;Acc:HGNC:2269]	+	gene	Name match	0	0.00130077	0.0154106	-0.914448	5.57983	5.64773	6.89918	5.63346	5.68399	5.88427	5.90751	5.79436	6.05357	5.86651	4.86578	4.69657	4.9042	4.81454	5.54252	4.49811
C2orf92	2	97664217	97703064	+	null					Not found	0	0.00155891	0.0177619	0.957008	-0.866775	-0.582378	-1.36081	-0.362025	-0.382806	-0.254947	-0.730192	-0.0718186	-1.22524	-0.49057	0.67427	-0.0366003	0.469339	0.361871	-0.553611	0.435726
ZAP70	2	97713560	97739862	+	ZAP70	ENSG00000115085	zeta chain of T-cell receptor associated protein kinase 70 [Source:HGNC Symbol;Acc:HGNC:12858]	+	gene	Name match	0	8.83917e-07	4.08805e-05	2.74131	-0.476651	2.85476	3.60683	2.10992	2.10993	-0.411215	1.10719	0.524058	0.546315	3.95914	3.92822	5.94083	5.48749	4.955	3.12843	4.36823
HMGN1P36	2	97827248	97827545	+	HMGN1P36	ENSG00000235734	high mobility group nucleosome binding domain 1 pseudogene 36 [Source:HGNC Symbol;Acc:HGNC:39380]	+	gene	Name match	0	0.000590067	0.0082388	-1.51086	0.343463	1.6573	2.17957	1.26763	2.28686	2.25043	2.49469	2.214	2.46596	1.56078	NaN	0.39945	-0.492775	0.129669	0.919662	1.02795
INPP4A	2	98444854	98594390	+	INPP4A	ENSG00000040933	inositol polyphosphate-4-phosphatase type I A [Source:HGNC Symbol;Acc:HGNC:6074]	+	gene	Name match	0	0.0040771	0.0373298	0.825394	2.51966	2.30611	0.791398	2.38643	1.94613	2.07884	1.93125	2.08337	1.91159	2.55514	2.89165	3.0156	3.08873	2.93289	2.38274	2.80878
KIAA1211L	2	98793846	98936259	-	KIAA1211L	ENSG00000196872	KIAA1211 like [Source:HGNC Symbol;Acc:HGNC:33454]	-	gene	Name match	0	0.00568014	0.0477092	-2.76616	0.199154	0.0785924	-3.47931	-0.865184	-4.23827	-5.9783	-4.07108	-4.69281	-1.87742	-1.083	NaN	-2.22381	-4.15166	-5.26618	NaN	-7.04032
AC019097.1	2	99102018	99102752	+	AC019097.1	ENSG00000231822	No description	+	gene	Name match	0	8.4953e-06	0.000268715	-1.66909	1.32114	2.42199	3.36096	2.1027	2.46986	2.87998	2.68055	2.87309	3.02923	2.61033	-0.502813	0.00390851	0.452721	1.49966	0.716766	1.72552
MRPL30	2	99181079	99197626	+	MRPL30	ENSG00000185414	mitochondrial ribosomal protein L30 [Source:HGNC Symbol;Acc:HGNC:14036]	+	gene	Name match	0	0.000874456	0.0112164	-0.973732	2.26006	2.76139	3.84918	3.1817	3.59871	4.10993	3.73832	3.77053	4.08153	3.6255	2.04151	2.17847	1.85491	2.66498	2.80791	3.00975
LYG1	2	99284238	99304742	-	LYG1	ENSG00000144214	lysozyme g1 [Source:HGNC Symbol;Acc:HGNC:27014]	-	gene	Name match	0	0.000538098	0.00767002	1.57299	-0.431911	-1.02496	0.626592	-0.174321	-0.132366	-0.872403	-0.380216	-1.90884	-0.377236	-1.10263	1.42721	1.1684	0.880244	1.71419	-2.17764	1.15304
TXNDC9	2	99318982	99340702	-	TXNDC9	ENSG00000115514	thioredoxin domain containing 9 [Source:HGNC Symbol;Acc:HGNC:24110]	-	gene	Name match	0	2.82641e-06	0.000108334	-1.25567	2.6534	2.61344	3.24765	2.65672	2.83916	3.24	3.3253	3.20559	3.40804	3.05273	1.49796	1.43996	1.31136	1.93925	1.61351	2.1719
EIF5B	2	99337353	99401326	+	EIF5B	ENSG00000158417	eukaryotic translation initiation factor 5B [Source:HGNC Symbol;Acc:HGNC:30793]	+	gene	Name match	0	0.000887236	0.0113531	-0.903846	2.81497	3.47921	3.94807	3.59809	4.26274	4.67535	4.53236	4.31986	4.63569	4.14926	3.115	3.24868	2.39473	2.87293	3.09603	3.55108
LINC01104	2	100208254	100251484	+	LINC01104	ENSG00000232084	long intergenic non-protein coding RNA 1104 [Source:HGNC Symbol;Acc:HGNC:49226]	+	gene	Name match	0	0.00374818	0.035029	5.4408	NaN	NaN	NaN	NaN	NaN	NaN	NaN	NaN	NaN	NaN	-1.28471	NaN	NaN	NaN	NaN	NaN
PDCL3	2	100562690	100576735	+	PDCL3	ENSG00000115539	phosducin like 3 [Source:HGNC Symbol;Acc:HGNC:28860]	+	gene	Name match	0	0.00324238	0.0313359	-1.01833	0.939228	2.01206	3.59099	2.41392	2.95196	3.05568	3.16085	2.95045	3.0202	2.82289	0.843336	1.74599	0.954067	1.91981	2.28748	1.70495
NPAS2	2	100820152	100996829	+	NPAS2	ENSG00000170485	neuronal PAS domain protein 2 [Source:HGNC Symbol;Acc:HGNC:7895]	+	gene	Name match	0	0.00551376	0.0466683	2.22997	-4.04597	-5.80252	NaN	NaN	-6.64689	-6.80196	NaN	-6.8384	NaN	-5.26923	-2.71534	-3.94559	-4.18177	-4.80033	-6.27713	-3.7485
CNOT11	2	101252802	101270316	+	CNOT11	ENSG00000158435	CCR4-NOT transcription complex subunit 11 [Source:HGNC Symbol;Acc:HGNC:25217]	+	gene	Name match	0	0.00352326	0.0334388	-0.716554	3.53771	3.97239	4.71382	4.39597	4.59544	4.84849	4.68867	4.73844	4.73443	4.35248	3.36488	3.61965	3.58391	3.9669	3.57749	3.76689
RFX8	2	101397361	101474703	-	RFX8	ENSG00000196460	RFX family member 8, lacking RFX DNA binding domain [Source:HGNC Symbol;Acc:HGNC:37253]	-	gene	Name match	0	0.00315123	0.0306621	-1.58957	-1.47557	0.982666	1.57102	0.866009	1.7745	1.55669	1.47456	2.21822	1.2691	2.01903	NaN	-0.275189	-1.29294	0.702957	-1.56233	0.810171
IL1R1	2	102064544	102179874	+	IL1R1	ENSG00000115594	interleukin 1 receptor type 1 [Source:HGNC Symbol;Acc:HGNC:5993]	+	gene	Name match	0	0.00417062	0.0379203	-1.9839	3.01089	2.31606	-2.99909	1.80518	-2.28411	0.688917	0.605541	0.43401	0.965377	0.99454	-1.54896	0.68956	-0.997662	-1.10146	-1.32939	-0.676291
MRPS9	2	105037983	105099960	+	MRPS9	ENSG00000135972	mitochondrial ribosomal protein S9 [Source:HGNC Symbol;Acc:HGNC:14501]	+	gene	Name match	0	0.0011509	0.0140028	-1.04683	2.55951	3.35252	4.51242	3.3332	4.0011	4.22393	4.36362	4.13229	4.45506	3.86251	1.5307	2.9225	2.69363	3.39699	2.37086	3.19904
FHL2	2	105357712	105438513	-	FHL2	ENSG00000115641	four and a half LIM domains 2 [Source:HGNC Symbol;Acc:HGNC:3703]	-	gene	Name match	0	9.47694e-05	0.00190184	-1.54609	0.410082	0.103116	1.27468	1.75866	1.07514	2.87427	2.05947	2.58539	2.09741	1.38113	-1.01217	-0.300517	-0.777704	0.537558	0.756494	0.488103
C2orf40	2	106063246	106078159	+	C2orf40	ENSG00000119147	chromosome 2 open reading frame 40 [Source:HGNC Symbol;Acc:HGNC:24642]	+	gene	Name match	0	0.00103179	0.0128195	-4.86579	NaN	-5.28155	-5.36696	-1.69394	NaN	-3.95906	-2.22176	-3.58046	-5.57242	-2.64872	NaN	NaN	NaN	NaN	NaN	NaN
AC092106.1	2	106253231	106253717	-	AC092106.1	ENSG00000213295	No description	+	gene	Name match	0	0.000471836	0.00691413	-1.82938	-0.00257645	-0.636268	1.51536	0.696523	1.80652	1.5793	1.86409	1.84242	1.75735	0.774167	NaN	-0.501805	0.383579	-1.25701	-0.274374	-2.18316
ST6GAL2	2	106801600	106887108	-	ST6GAL2	ENSG00000144057	ST6 beta-galactoside alpha-2,6- sialyltransferase 2 [Source:HGNC Symbol;Acc:HGNC:10861]	-	gene	Name match	0	3.65145e-05	0.000877966	-1.91196	-0.890078	-0.607806	-0.28458	0.0982188	0.144088	1.72739	1.33224	2.15115	0.500307	0.256504	-2.67096	-1.63531	-2.37839	-1.03974	-0.698022	-0.582558
CCDC138	2	108786757	108885477	+	CCDC138	ENSG00000163006	coiled-coil domain containing 138 [Source:HGNC Symbol;Acc:HGNC:26531]	+	gene	Name match	0	7.50696e-05	0.00157961	-1.38677	-0.336174	0.590644	1.15057	0.515777	1.41118	2.05399	1.77102	1.77715	1.85734	1.2011	-1.06702	-0.472833	-0.75208	-0.16332	0.222951	0.516797
SH3RF3	2	109129348	109504632	+	SH3RF3	ENSG00000172985	SH3 domain containing ring finger 3 [Source:HGNC Symbol;Acc:HGNC:24699]	+	gene	Name match	0	0.00411983	0.0376036	-1.7792	1.94966	0.653998	-0.489131	-0.708357	-0.16005	-2.32671	-0.936279	-1.89108	-0.438939	-0.312352	-3.06876	-1.58018	-0.893546	-1.76143	-1.77879	-1.72822
SOWAHC	2	109614334	109618990	+	SOWAHC	ENSG00000198142	sosondowah ankyrin repeat domain family member C [Source:HGNC Symbol;Acc:HGNC:26149]	+	gene	Name match	0	8.2843e-06	0.000263605	2.52078	-1.97048	-3.70103	-4.78644	-0.362104	-5.22347	-3.79359	-2.64125	-2.29951	-3.40694	-2.19373	0.534042	0.033346	0.552436	-0.297189	0.168658	-1.44057
BUB1	2	110637698	110678114	-	BUB1	ENSG00000169679	BUB1 mitotic checkpoint serine/threonine kinase [Source:HGNC Symbol;Acc:HGNC:1148]	-	gene	Name match	0	5.78346e-27	7.88756e-24	-3.73916	2.55441	2.74751	3.10945	3.29557	3.51443	4.2529	3.76851	3.55089	3.98359	3.60841	-0.217705	-0.505174	-1.6621	-0.551372	0.165372	0.0524478
ANAPC1	2	111611639	111884690	-	ANAPC1	ENSG00000153107	anaphase promoting complex subunit 1 [Source:HGNC Symbol;Acc:HGNC:19988]	-	gene	Name match	0	0.00160782	0.018206	-1.02704	-0.485141	0.797165	0.518727	0.813031	1.69374	2.06826	1.7205	1.76217	1.67887	1.37493	-0.505084	0.0684065	-0.270618	0.0966743	0.513873	0.762898
EEF1E1P1	2	111887914	111888741	+	EEF1E1P1	ENSG00000236307	eukaryotic translation elongation factor 1 epsilon 1 pseudogene 1 [Source:HGNC Symbol;Acc:HGNC:51459]	+	gene	Name match	0	2.66117e-05	0.000682684	-3.25199	-2.99292	-0.942109	-0.0275229	-0.413398	-0.201519	-0.719163	0.255175	-0.562957	-0.747558	-1.63121	NaN	NaN	NaN	-1.81439	NaN	NaN
AC104651.1	2	111940302	111941036	-	AC104651.1	ENSG00000225496	No description	-	gene	Name match	0	0.00282728	0.0282122	-1.09322	1.5556	2.24796	3.77801	2.84294	2.79766	3.17581	3.26074	3.0899	3.02923	2.81777	1.61266	1.82494	0.204793	1.68522	2.39484	1.92346
POLR1B	2	112541915	112577150	+	POLR1B	ENSG00000125630	RNA polymerase I subunit B [Source:HGNC Symbol;Acc:HGNC:20454]	+	gene	Name match	0	0.000198433	0.00346437	-1.26167	0.236039	1.85639	1.73965	1.76593	2.39465	3.20309	2.73476	2.88839	2.82761	2.43174	0.533984	0.861221	0.524897	1.1557	0.801746	1.66889
AC079922.1	2	112621809	112622167	-	AC079922.1	ENSG00000231747	No description	-	gene	Name match	0	0.00520766	0.0447208	-1.85683	-1.73256	-3.00368	1.76888	-0.32297	-0.303736	1.05576	1.30402	0.504751	0.290402	-1.37086	NaN	-2.28426	-2.76145	-1.55404	-2.15636	-0.328183
FLJ42351	2	112641832	112645690	-	null					Not found	0	0.00105698	0.0130495	1.26981	-0.471403	-1.32749	0.566922	0.609567	-0.145387	-0.333628	-0.852668	-0.842135	-0.502885	0.105041	0.452258	0.976901	0.137144	2.20016	0.394302	0.604355
NT5DC4	2	112721486	112742879	+	NT5DC4	ENSG00000144130	5'-nucleotidase domain containing 4 [Source:HGNC Symbol;Acc:HGNC:27678]	+	gene	Name match	0	0.00135536	0.0159095	-1.68241	-0.431478	-1.65369	-0.945554	-0.857498	-0.785344	-0.122621	-0.94621	-0.501947	-0.359603	-1.19079	NaN	-2.0338	-1.07041	-3.11094	-3.39133	-4.56315
CKAP2L	2	112736607	112764677	-	CKAP2L	ENSG00000169607	cytoskeleton associated protein 2 like [Source:HGNC Symbol;Acc:HGNC:26877]	-	gene	Name match	0	1.13742e-27	1.58816e-24	-5.57257	2.45284	2.15141	2.54104	2.45194	2.96824	3.74248	2.94592	3.19213	3.54069	2.86018	NaN	-3.0305	-4.62316	-2.41576	-1.43312	-2.66634
PGM5P4	2	113541937	113563298	+	PGM5P4	ENSG00000225398	phosphoglucomutase 5 pseudogene 4 [Source:HGNC Symbol;Acc:HGNC:49605]	+	gene	Name match	0	0.00496079	0.0430738	1.92327	NaN	NaN	-1.81396	-1.63279	-2.42091	-0.406062	NaN	NaN	-2.01942	-2.26564	NaN	-0.00911812	-1.07127	-0.278899	-1.46619	0.531921
WASH2P	2	113588550	113599043	+	WASH2P	ENSG00000146556	WAS protein family homolog 2 pseudogene [Source:HGNC Symbol;Acc:HGNC:33145]	+	gene	Name match	0	0.00149416	0.0171778	1.04724	-0.489728	0.597605	0.934425	-0.0256866	0.416198	-0.264338	0.472962	1.13865	0.0722645	0.796029	1.54727	0.908391	1.9307	1.70717	0.324631	1.36396
RPL23AP7	2	113610502	113627090	-	RPL23AP7	ENSG00000240356	ribosomal protein L23a pseudogene 7 [Source:HGNC Symbol;Acc:HGNC:17336]	-	gene	Name match	0	0.000567409	0.00800133	1.52607	-1.49265	-0.571127	0.226102	0.679443	-0.154971	0.720981	-0.153794	-0.255336	0.906182	0.284092	-0.814103	0.912064	-0.00696048	0.878517	2.91282	2.30895
AL078621.1	2	113657908	113658675	+	AL078621.1	ENSG00000144158	No description	+	gene	Name match	0	0.000917043	0.0116609	-1.57225	0.0772045	1.5139	3.42849	2.00617	2.50603	2.8941	2.82934	2.49509	2.72726	2.03452	-2.15114	1.37351	0.141431	1.4918	1.13883	-0.518414
AC009404.1	2	117833937	117841658	+	AC009404.1	ENSG00000236255	No description	+	gene	Name match	0	0.00388416	0.0359732	1.11719	-3.23128	-2.41493	-3.58781	-3.36225	-3.28788	-2.67742	-2.85765	-2.409	-2.09283	-2.13261	-2.55273	-1.41374	-1.30596	-1.35231	-2.33315	-2.07201
MARCO	2	118942166	118994660	+	MARCO	ENSG00000019169	macrophage receptor with collagenous structure [Source:HGNC Symbol;Acc:HGNC:6895]	+	gene	Name match	0	2.83518e-06	0.000108509	2.70893	-2.09647	-2.36759	-0.131079	2.10898	-4.64493	0.941467	0.807665	0.448964	-0.542992	0.61887	3.11259	3.36843	3.39472	2.92335	2.57659	0.597415
STEAP3	2	119223831	119265652	+	STEAP3	ENSG00000115107	STEAP3 metalloreductase [Source:HGNC Symbol;Acc:HGNC:24592]	+	gene	Name match	0	9.93152e-13	2.16515e-10	-2.56302	2.37461	2.02567	2.58759	2.75593	2.86696	3.77875	4.09412	3.81769	3.34503	3.31908	-0.329308	0.720555	0.865564	0.793299	0.635456	-0.0532787
STEAP3-AS1	2	119244422	119249071	-	STEAP3-AS1	ENSG00000229867	STEAP3 antisense RNA 1 [Source:HGNC Symbol;Acc:HGNC:41053]	-	gene	Name match	0	1.25288e-06	5.47333e-05	-2.36056	0.0575243	-0.741528	-1.66824	0.0675099	0.631691	1.29765	1.48445	1.4581	0.863259	0.725561	-4.21812	-1.7114	-1.34059	-1.01771	-2.51312	-2.40483
TMEM37	2	119429901	119438520	+	TMEM37	ENSG00000171227	transmembrane protein 37 [Source:HGNC Symbol;Acc:HGNC:18216]	+	gene	Name match	0	6.12882e-06	0.000203983	-6.28669	-2.40711	NaN	-3.44172	3.07929	-5.78564	-0.986521	-1.61845	-1.07026	-0.414523	-0.875484	NaN	-5.54377	NaN	NaN	NaN	-5.00273
INHBB	2	120346143	120351808	+	INHBB	ENSG00000163083	inhibin beta B subunit [Source:HGNC Symbol;Acc:HGNC:6067]	+	gene	Name match	0	0.00509395	0.0439437	-3.203	0.413399	-3.83957	-5.24692	-1.95723	-5.26891	-4.83902	-2.40128	-2.87546	NaN	-4.52868	NaN	-4.21969	-4.3343	-5.29682	NaN	NaN
GLI2	2	120735623	120992653	+	GLI2	ENSG00000074047	GLI family zinc finger 2 [Source:HGNC Symbol;Acc:HGNC:4318]	+	gene	Name match	0	0.00162849	0.0183798	-4.77938	-5.08648	-7.35761	NaN	-5.09193	-5.46501	-7.62009	-3.9759	NaN	-4.64848	NaN	NaN	NaN	NaN	NaN	NaN	NaN
RNU4ATAC	2	121530881	121531007	+	RNU4ATAC	ENSG00000264229	RNA, U4atac small nuclear (U12-dependent splicing) [Source:HGNC Symbol;Acc:HGNC:34016]	+	gene	Name match	0	0.0051311	0.0442187	1.63422	-1.23341	2.08043	0.731985	3.26365	2.19542	-0.76701	0.555252	2.19655	0.789558	1.1283	3.44514	3.27379	3.69191	3.91474	-0.657209	2.25844
TSN	2	121737103	121767853	+	TSN	ENSG00000211460	translin [Source:HGNC Symbol;Acc:HGNC:12379]	+	gene	Name match	0	1.51722e-05	0.000427975	-1.18604	3.47624	4.31005	5.01127	4.39691	4.9267	5.22527	5.10502	4.98316	5.11145	4.85061	2.9793	3.34276	2.99802	3.33204	4.16253	3.75278
GYPC	2	126655933	126696670	+	GYPC	ENSG00000136732	glycophorin C (Gerbich blood group) [Source:HGNC Symbol;Acc:HGNC:4704]	+	gene	Name match	0	8.78759e-10	1.04531e-07	-2.08092	4.30706	5.09215	6.82265	4.92764	5.50729	5.31438	5.51758	5.79198	5.63708	5.49211	2.80428	2.89846	3.08036	3.25986	4.12689	3.66847
BIN1	2	127048027	127107355	-	BIN1	ENSG00000136717	bridging integrator 1 [Source:HGNC Symbol;Acc:HGNC:1052]	-	gene	Name match	0	0.00184029	0.0202404	1.04667	-0.1958	1.37318	3.05288	2.20895	1.75017	1.43766	1.68637	2.20816	1.34774	2.36605	2.37583	3.18268	3.21352	2.84307	2.29414	2.78169
POLR2D	2	127843551	127858157	-	POLR2D	ENSG00000144231	RNA polymerase II subunit D [Source:HGNC Symbol;Acc:HGNC:9191]	-	gene	Name match	0	0.000162845	0.0029605	-1.10269	1.5586	2.90745	3.79376	2.85093	3.46613	3.69036	3.33838	3.47037	3.48655	2.96353	1.5086	1.68076	1.93714	2.07149	2.39784	2.31596
AC006011.1	2	127846736	127847084	-	AC006011.1	ENSG00000244563	No description	-	gene	Name match	0	3.97815e-05	0.000942605	-1.65863	2.5936	3.84443	5.41518	4.00319	4.58072	4.78022	4.27676	4.45925	4.50108	4.1073	-0.0132583	2.38099	2.70558	2.83249	3.01367	3.01635
MZT2B	2	130181737	130190729	+	MZT2B	ENSG00000152082	mitotic spindle organizing protein 2B [Source:HGNC Symbol;Acc:HGNC:25886]	+	gene	Name match	0	3.01793e-05	0.000754726	-1.39386	4.16074	4.69869	6.61875	4.82896	5.26953	5.3399	5.11693	5.22212	5.0549	5.44013	3.51496	3.36462	3.59761	3.92822	4.5029	3.56992
RHOQP3	2	130212870	130213490	-	RHOQP3	ENSG00000230756	ras homolog family member Q pseudogene 3 [Source:HGNC Symbol;Acc:HGNC:37837]	-	gene	Name match	0	0.00117631	0.0142322	1.50251	-1.52317	-1.79429	-3.87971	0.0563453	-0.579772	-0.24942	-0.927158	-0.633782	-0.277815	-1.16147	0.96273	-1.07487	0.695872	0.157851	1.57659	0.273525
NOC2LP1	2	130229379	130232106	+	NOC2LP1	ENSG00000213225	NOC2 like nucleolar associated transcriptional repressor pseudogene 1 [Source:HGNC Symbol;Acc:HGNC:52285]	+	gene	Name match	0	0.00322533	0.0312174	-1.0141	-1.0145	-0.174585	1.34267	0.506129	0.996544	1.06543	1.14154	1.08449	0.99882	0.790817	-0.979803	-0.352066	-0.0725241	-0.110594	-0.834225	-0.187881
PTPN18	2	130356007	130375409	+	PTPN18	ENSG00000072135	protein tyrosine phosphatase, non-receptor type 18 [Source:HGNC Symbol;Acc:HGNC:9649]	+	gene	Name match	0	0.000224266	0.00381295	0.977847	4.1995	4.22302	3.54453	4.72751	3.37224	4.07006	4.13006	3.80167	3.74913	4.07695	4.68498	4.58449	4.96617	4.93363	5.25924	5.15465
NEK2P4	2	131177618	131178946	-	NEK2P4	ENSG00000230450	NEK2 pseudogene 4 [Source:HGNC Symbol;Acc:HGNC:37818]	-	gene	Name match	0	0.00275651	0.027685	-3.10416	-2.29892	-4.89197	-4.97738	-2.04133	-2.67745	-5.15445	-4.83219	-4.19089	-1.86092	-2.25914	NaN	-4.75751	NaN	NaN	NaN	NaN
MTND1P26	2	131385700	131386314	-	MTND1P26	ENSG00000234576	mitochondrially encoded NADH:ubiquinone oxidoreductase core subunit 1 pseudogene 26 [Source:HGNC Symbol;Acc:HGNC:42075]	-	gene	Name match	0	0.000221997	0.00378343	4.97998	NaN	NaN	NaN	NaN	NaN	NaN	NaN	NaN	NaN	NaN	-0.245655	-0.945385	NaN	NaN	NaN	-2.10478
MZT2A	2	131464900	131492743	-	MZT2A	ENSG00000173272	mitotic spindle organizing protein 2A [Source:HGNC Symbol;Acc:HGNC:33187]	-	gene	Name match	0	0.000132326	0.00250568	-1.17468	1.88562	2.37396	4.03189	2.70702	3.052	3.4014	2.78101	2.96437	2.79611	3.28796	1.10731	1.63648	1.76637	1.9646	1.87169	1.88863
CCDC74A	2	131527675	131533666	+	CCDC74A	ENSG00000163040	coiled-coil domain containing 74A [Source:HGNC Symbol;Acc:HGNC:25197]	+	gene	Name match	0	0.00174507	0.0193968	-3.75736	NaN	-5.10315	-2.18857	NaN	-3.4032	-4.78067	-5.04337	-5.40207	-4.0721	-3.73336	NaN	-6.96869	NaN	NaN	NaN	NaN
AC093724.1	2	131723253	131724279	-	AC093724.1	ENSG00000213222	No description	-	gene	Name match	0	1.3434e-06	5.77692e-05	-1.70637	1.47898	1.98773	3.71193	2.23746	3.32673	3.59249	3.06328	2.98837	3.31834	2.71762	0.889036	1.04066	1.21403	1.38901	0.971111	1.19983
CDC27P1	2	132262328	132263042	+	CDC27P1	ENSG00000233786	cell division cycle 27 pseudogene 1 [Source:HGNC Symbol;Acc:HGNC:38091]	+	gene	Name match	0	0.000707807	0.0095116	-3.63395	NaN	-2.41268	NaN	-1.995	-3.10505	-1.26012	-2.3529	-1.97464	-1.11859	-1.36482	NaN	-4.86318	NaN	NaN	NaN	NaN
ZRANB3	2	135136916	135531236	-	ZRANB3	ENSG00000121988	zinc finger RANBP2-type containing 3 [Source:HGNC Symbol;Acc:HGNC:25249]	-	gene	Name match	0	0.00166159	0.0186671	-1.04061	-1.0412	0.237019	0.776096	0.291613	1.11754	1.255	0.857515	1.00275	1.36118	0.577665	-1.39827	-0.541055	-0.98469	-0.337584	0.188676	-0.0343674
AC064850.1	2	135510546	135511943	-	AC064850.1	ENSG00000235651	No description	-	gene	Name match	0	8.79517e-05	0.00179082	-1.88348	-1.10891	-0.380031	-1.05041	-0.377388	-0.0723996	1.07631	0.416716	0.642978	0.602112	-0.332166	NaN	-3.5086	-1.26332	-1.39987	-1.79575	-1.58905
MCM6	2	135839626	135876426	-	MCM6	ENSG00000076003	minichromosome maintenance complex component 6 [Source:HGNC Symbol;Acc:HGNC:6949]	-	gene	Name match	0	1.66064e-17	6.81023e-15	-2.78576	3.51573	4.64133	5.46683	4.76077	5.48569	5.91958	5.46842	5.54383	5.89593	5.36231	2.12654	2.3741	1.46013	2.23895	2.8196	2.94635
DARS	2	135906677	135986100	-	DARS	ENSG00000115866	aspartyl-tRNA synthetase [Source:HGNC Symbol;Acc:HGNC:2678]	-	gene	Name match	0	2.80838e-05	0.000712655	-1.10042	3.86127	4.44923	4.70404	4.40897	5.04707	5.1131	5.13917	5.03019	5.17447	5.05955	3.38186	3.48384	2.72424	3.62949	4.04189	4.10172
AC112255.1	2	136230753	136233245	+	AC112255.1	ENSG00000279024	No description	+	gene	Name match	0	3.02861e-05	0.000757074	-6.2066	-1.52839	-5.79951	-1.02694	-5.1188	-1.81946	-3.47703	-4.73973	-4.51347	-3.50542	-3.42972	NaN	NaN	NaN	NaN	NaN	NaN
AHCYP4	2	138901433	138902747	-	AHCYP4	ENSG00000232992	adenosylhomocysteinase pseudogene 4 [Source:HGNC Symbol;Acc:HGNC:44996]	-	gene	Name match	0	0.000339547	0.00531848	-3.75038	NaN	-4.87669	-3.37714	-3.61101	-2.66217	-3.13917	-1.49498	-1.85368	-2.84564	-3.24386	NaN	-5.74223	NaN	NaN	NaN	NaN
AC013444.1	2	142854095	142855998	+	AC013444.1	ENSG00000229781	No description	+	gene	Name match	0	0.000156772	0.00287483	2.62015	NaN	-4.41066	NaN	-3.72995	-5.51807	-4.67314	NaN	-4.70958	NaN	-3.77784	-1.87603	-4.69124	-5.16842	-1.84554	-1.56334	-2.1502
KYNU	2	142877498	143055832	+	KYNU	ENSG00000115919	kynureninase [Source:HGNC Symbol;Acc:HGNC:6469]	+	gene	Name match	0	5.49814e-05	0.00122505	1.84653	-1.87228	-2.48985	-3.70455	0.170106	-2.45975	0.049124	-0.188664	0.000811702	-2.02736	-0.971355	1.53021	0.719902	0.662025	0.723307	1.05474	-0.500687
ZEB2	2	144364364	144524583	-	ZEB2	ENSG00000169554	zinc finger E-box binding homeobox 2 [Source:HGNC Symbol;Acc:HGNC:14881]	-	gene	Name match	0	0.000165395	0.00300014	1.05525	1.97281	2.09276	1.89755	3.27576	3.39426	3.45006	3.65568	3.63261	3.02583	2.99719	4.32715	4.24352	3.92016	3.84927	3.86379	3.33356
AC009951.2	2	144444848	144450450	+	AC009951.2	ENSG00000283118	No description	+	gene	Name match	0	0.000464176	0.00682919	2.59515	-1.99068	NaN	NaN	-4.16605	-2.95417	-4.10924	-1.78698	-2.56072	-4.13764	-2.7989	-1.89709	0.747133	-0.797168	-1.66015	NaN	-0.171259
AC009951.1	2	144494265	144496878	-	AC009951.1	ENSG00000279166	No description	-	gene	Name match	0	3.02469e-07	1.68292e-05	2.58256	-1.27484	-2.54596	-3.9533	-2.09971	-1.80537	-3.13037	-1.22314	-2.35945	-3.35141	-2.36059	1.12618	1.21494	-0.92521	-0.448618	0.30136	-1.19239
ZEB2-AS1	2	144517978	144521477	+	ZEB2-AS1	ENSG00000238057	ZEB2 antisense RNA 1 [Source:HGNC Symbol;Acc:HGNC:37149]	+	gene	Name match	0	8.89069e-07	4.10863e-05	1.73095	0.329471	0.555026	0.086893	2.47108	1.76112	1.87751	2.38363	2.02082	1.53185	1.34265	3.46925	3.31814	3.50951	3.172	3.30081	1.87494
RF01984	2	144518447	144518574	+	null					Not found	0	5.56838e-05	0.001236	2.13818	NaN	0.0691178	-0.0162957	2.55719	0.698677	0.221674	1.71386	0.507164	0.19328	0.53202	3.01879	3.39998	2.97432	2.74115	3.03192	1.32958
ACVR2A	2	147844517	147930826	+	ACVR2A	ENSG00000121989	activin A receptor type 2A [Source:HGNC Symbol;Acc:HGNC:173]	+	gene	Name match	0	2.4283e-06	9.54458e-05	1.64239	-2.96966	-1.45942	-0.176451	0.358793	-0.778335	-0.620623	-0.181003	-0.33025	-0.673679	0.00675204	1.3671	1.17213	1.20603	0.904668	0.806208	0.335584
AC009480.1	2	147899401	147902956	-	AC009480.1	ENSG00000223911	No description	-	gene	Name match	0	0.00118423	0.0143103	2.32719	NaN	-3.20235	NaN	-0.936668	-1.30975	-2.46483	-3.14256	NaN	-2.49322	-2.15448	1.06925	-0.897957	0.0398935	-2.33766	0.644975	-3.52684
TXNP5	2	149068596	149068910	-	TXNP5	ENSG00000228236	thioredoxin pseudogene 5 [Source:HGNC Symbol;Acc:HGNC:49485]	-	gene	Name match	0	0.000705409	0.0094859	-2.13014	-1.54393	0.184948	0.684496	-0.326983	0.247466	0.0923915	0.945168	0.207956	0.353503	-1.76719	NaN	-3.68059	-1.57281	-1.95037	NaN	-1.13955
MMADHC	2	149569634	149587816	-	MMADHC	ENSG00000168288	methylmalonic aciduria and homocystinuria, cblD type [Source:HGNC Symbol;Acc:HGNC:25221]	-	gene	Name match	0	1.40068e-05	0.000401071	-1.27219	5.79553	5.41745	5.43129	4.99379	5.08995	5.33862	5.35945	5.31548	5.55739	5.21272	3.55562	3.62322	3.56271	3.9571	4.70984	4.42093
RND3	2	150468195	150539011	-	RND3	ENSG00000115963	Rho family GTPase 3 [Source:HGNC Symbol;Acc:HGNC:671]	-	gene	Name match	0	2.17114e-05	0.000575868	-4.85236	-4.0561	-3.51986	NaN	0.430311	-6.43463	-1.34177	-1.68248	-1.81878	-2.15866	-2.81992	NaN	NaN	NaN	NaN	NaN	-4.65172
TNFAIP6	2	151357592	151380048	+	TNFAIP6	ENSG00000123610	TNF alpha induced protein 6 [Source:HGNC Symbol;Acc:HGNC:11898]	+	gene	Name match	0	0.000608603	0.00843956	-3.43798	5.25072	1.77822	-1.76662	1.43489	-3.24805	-0.0811929	1.27669	0.467331	1.91721	0.551081	-3.19097	0.297604	-0.898402	-1.1885	-0.833888	-0.710251
NEB	2	151485336	151734487	-	NEB	ENSG00000183091	nebulin [Source:HGNC Symbol;Acc:HGNC:7720]	-	gene	Name match	0	3.06683e-05	0.00076278	1.29688	-4.01513	-3.86094	-4.33102	-3.85217	-3.37319	-3.56949	-3.74104	-3.93309	-3.61894	-3.23838	-3.14393	-2.78122	-2.58833	-1.8366	-2.15882	-3.23224
AC012066.1	2	152389937	152390630	+	AC012066.1	ENSG00000213197	No description	+	gene	Name match	0	1.15415e-05	0.000344447	-1.99626	0.223375	0.68922	2.80544	1.50744	1.69284	2.1752	1.71985	1.87573	2.14681	1.55266	NaN	-0.119734	-1.12744	-0.2826	0.214612	0.113183
ARL6IP6	2	152717893	152761253	+	ARL6IP6	ENSG00000177917	ADP ribosylation factor like GTPase 6 interacting protein 6 [Source:HGNC Symbol;Acc:HGNC:24048]	+	gene	Name match	0	4.49108e-06	0.000157804	-1.19686	3.1647	3.41489	3.38271	3.19851	3.89966	3.65171	3.67047	3.61271	3.98461	3.67581	2.53167	1.84574	1.91775	2.57596	2.22929	2.48081
LINC01876	2	156011530	156254950	-	LINC01876	ENSG00000226383	long intergenic non-protein coding RNA 1876 [Source:HGNC Symbol;Acc:HGNC:52695]	-	gene	Name match	0	0.00163661	0.0184501	2.04399	NaN	-2.75319	-3.00853	-6.2424	-5.03052	-2.86367	-1.33977	-5.22203	-6.21399	-2.70532	-0.973443	-3.32922	-0.925986	-0.848977	-1.90587	-1.11833
ERMN	2	157318625	157327713	-	ERMN	ENSG00000136541	ermin [Source:HGNC Symbol;Acc:HGNC:29208]	-	gene	Name match	0	2.43165e-12	4.98608e-10	2.73323	-1.59083	-0.835476	-0.242817	-1.29226	0.182649	-1.87932	-0.775694	-0.766007	-1.20727	-1.14271	2.23972	2.69005	1.6861	0.763546	1.27488	0.643629
CYTIP	2	157414619	157488961	-	CYTIP	ENSG00000115165	cytohesin 1 interacting protein [Source:HGNC Symbol;Acc:HGNC:9506]	-	gene	Name match	0	0.000185899	0.00329064	1.4772	5.08292	2.61445	3.21401	3.81404	3.11136	2.67328	3.71666	3.2218	2.72159	3.84279	5.42369	5.16174	5.28245	5.00496	5.20027	4.03581
AC013731.1	2	157877683	157878565	+	AC013731.1	ENSG00000270557	No description	+	gene	Name match	0	0.00264362	0.0267763	2.85737	NaN	NaN	-3.38753	-2.6214	-4.40952	NaN	-4.24233	NaN	-3.59299	NaN	NaN	NaN	-1.73795	-0.530542	NaN	0.0738274
PKP4	2	158456964	158682879	+	PKP4	ENSG00000144283	plakophilin 4 [Source:HGNC Symbol;Acc:HGNC:9026]	+	gene	Name match	0	9.48262e-11	1.42956e-08	-1.76436	1.95351	2.68028	2.53989	2.65559	2.87778	3.26627	2.98375	2.77025	3.21418	2.88532	0.147059	0.656144	0.972415	1.12002	0.821331	1.56237
LINC01806	2	161244739	161249050	+	LINC01806	ENSG00000227403	long intergenic non-protein coding RNA 1806 [Source:HGNC Symbol;Acc:HGNC:52599]	+	gene	Name match	0	0.00566708	0.0476287	-1.032	-0.211722	1.40878	1.42222	0.0374062	1.33175	1.7683	1.92892	1.94759	1.07639	1.50692	-0.32167	-0.0417191	0.292827	-0.439824	0.923904	0.266659
PSMD14	2	161308038	161411717	+	PSMD14	ENSG00000115233	proteasome 26S subunit, non-ATPase 14 [Source:HGNC Symbol;Acc:HGNC:16889]	+	gene	Name match	0	2.03019e-09	2.18934e-07	-1.71518	2.00236	2.35361	3.35343	2.50015	3.01627	3.28295	3.30698	3.07506	3.39023	2.92096	0.381538	0.929937	0.935067	1.22973	1.69733	1.32353
TIMM8AP1	2	162077357	162077651	-	TIMM8AP1	ENSG00000231445	translocase of inner mitochondrial membrane 8A pseudogene 1 [Source:HGNC Symbol;Acc:HGNC:17802]	-	gene	Name match	0	0.00533238	0.0454325	-1.42373	-0.127367	0.864547	1.58649	0.867189	1.25964	2.37466	1.86293	1.37298	1.79606	1.23434	NaN	0.937609	-0.156249	0.144266	-0.288133	NaN
GCA	2	162318840	162371595	+	GCA	ENSG00000115271	grancalcin [Source:HGNC Symbol;Acc:HGNC:15990]	+	gene	Name match	0	0.00413955	0.0377336	-2.21513	8.59994	7.78849	3.3507	5.81074	3.56407	3.64339	4.57587	3.52345	5.39471	5.96253	4.77204	4.87118	4.2557	4.27202	3.82989	3.61737
GRB14	2	164492812	164621848	-	GRB14	ENSG00000115290	growth factor receptor bound protein 14 [Source:HGNC Symbol;Acc:HGNC:4565]	-	gene	Name match	0	6.25374e-05	0.00135831	2.6485	-5.77513	-4.46129	-1.88374	-1.23625	-2.69423	-3.72377	-3.40151	-4.02324	-2.75216	NaN	-1.51162	-0.502397	-3.48208	-2.59661	0.731806	0.706067
AC019197.1	2	164840672	165208261	+	AC019197.1	ENSG00000236283	No description	+	gene	Name match	0	1.27499e-05	0.000373294	2.55874	-7.09667	-4.78283	-3.75276	-7.68707	-4.89023	NaN	-4.98608	-5.66671	-4.33674	-3.51257	-1.51123	-3.9114	-1.45312	-3.59622	-2.82003	-2.88493
SLC38A11	2	164896186	164955525	-	SLC38A11	ENSG00000169507	solute carrier family 38 member 11 [Source:HGNC Symbol;Acc:HGNC:26836]	-	gene	Name match	0	0.000446594	0.0066195	4.34465	NaN	NaN	NaN	-7.27392	NaN	-7.21712	NaN	-4.08363	-7.24551	-3.09942	-0.0980763	NaN	-1.54247	-7.08995	-0.200426	NaN
SCN3A	2	165087522	165204067	-	SCN3A	ENSG00000153253	sodium voltage-gated channel alpha subunit 3 [Source:HGNC Symbol;Acc:HGNC:10590]	-	gene	Name match	0	1.15659e-05	0.000344825	2.36407	-6.50917	-2.0254	-1.26579	-4.64014	-1.10633	-3.04277	-3.26107	-2.12501	-3.61173	-2.03198	0.076273	-2.06086	0.904895	-1.36102	0.111427	-0.259295
CERS6	2	168455862	168775137	+	CERS6	ENSG00000172292	ceramide synthase 6 [Source:HGNC Symbol;Acc:HGNC:23826]	+	gene	Name match	0	0.00354557	0.0335799	-0.793715	2.22332	3.63085	3.72969	3.48053	4.40964	4.11866	4.0861	4.05588	4.56144	3.90788	3.21918	2.91364	2.63913	2.83179	3.10196	3.12314
CERS6-AS1	2	168771953	168786961	-	CERS6-AS1	ENSG00000227617	CERS6 antisense RNA 1 [Source:HGNC Symbol;Acc:HGNC:44485]	-	gene	Name match	0	0.00278315	0.0278619	-0.873119	1.80894	3.31306	4.19247	3.1497	4.0214	3.73336	3.8409	3.735	4.1528	3.59599	2.77276	2.60615	2.27799	2.5753	2.89764	2.7222
NOSTRIN	2	168786539	168865514	+	NOSTRIN	ENSG00000163072	nitric oxide synthase trafficking [Source:HGNC Symbol;Acc:HGNC:20203]	+	gene	Name match	0	7.399e-08	4.94763e-06	-3.16874	-2.35435	-1.96651	-2.63688	-0.250168	-1.93641	-1.49202	-2.72615	-2.41743	-1.16427	-1.46798	NaN	-3.65147	-6.63116	-5.00872	NaN	-4.87597
SPC25	2	168834132	168913371	-	SPC25	ENSG00000152253	SPC25, NDC80 kinetochore complex component [Source:HGNC Symbol;Acc:HGNC:24031]	-	gene	Name match	0	1.15634e-31	2.42188e-28	-5.71187	1.62325	2.12973	3.53831	2.34096	3.04223	3.71748	2.95505	2.86644	2.98363	2.87062	NaN	-2.4203	-5.11988	-2.49744	-2.5148	-3.10165
CCDC173	2	169645425	169694433	-	CCDC173	ENSG00000154479	coiled-coil domain containing 173 [Source:HGNC Symbol;Acc:HGNC:25064]	-	gene	Name match	0	0.00190448	0.0207634	-1.63718	-2.37143	-2.64255	-0.518509	-1.37687	-0.502028	-0.90503	-0.82788	-0.0588251	0.542309	-0.950828	-2.69288	-3.70073	-2.81535	-1.38555	-1.98787	-3.64512
KLHL23	2	169694488	169776989	+	KLHL23	ENSG00000213160	kelch like family member 23 [Source:HGNC Symbol;Acc:HGNC:27506]	+	gene	Name match	0	3.46442e-07	1.88818e-05	-1.91131	-0.543015	1.36036	1.38056	1.7652	2.29569	2.78704	2.24307	2.05687	2.66052	2.0988	-0.408787	-0.285394	-0.919821	0.150081	-0.0737314	0.737707
SSB	2	169791933	169812064	+	SSB	ENSG00000138385	Sjogren syndrome antigen B [Source:HGNC Symbol;Acc:HGNC:11316]	+	gene	Name match	0	0.000937624	0.0118841	-0.873828	3.51481	4.16631	5.02313	4.54449	4.99233	5.27839	5.40389	5.05109	5.36117	4.7824	3.47142	4.00257	3.45765	4.16267	3.94521	4.1349
METTL5	2	169810081	169824931	-	METTL5	ENSG00000138382	methyltransferase like 5 [Source:HGNC Symbol;Acc:HGNC:25006]	-	gene	Name match	0	1.03195e-05	0.000313564	-1.29598	2.91481	3.24776	4.68591	3.70153	4.03709	4.31006	4.38941	4.15213	4.30048	3.98581	1.7824	2.62615	2.20208	3.01934	2.88058	2.89934
MYO3B	2	170178145	170655171	+	MYO3B	ENSG00000071909	myosin IIIB [Source:HGNC Symbol;Acc:HGNC:15576]	+	gene	Name match	0	0.00056661	0.00799911	2.82956	-4.93052	NaN	NaN	-7.84286	-6.63098	-5.78605	-7.46379	-7.82249	NaN	-5.47571	-5.5739	-2.08533	-5.69637	-5.07393	-4.09129	-6.26311
AC012594.1	2	170332085	170408564	-	AC012594.1	ENSG00000231898	No description	-	gene	Name match	0	0.00351792	0.0333935	4.20767	NaN	NaN	NaN	NaN	NaN	NaN	NaN	NaN	NaN	NaN	NaN	-4.28033	NaN	NaN	NaN	-4.87679
EIF2S2P4	2	170751805	170752788	+	EIF2S2P4	ENSG00000128692	eukaryotic translation initiation factor 2 subunit 2 beta pseudogene 4 [Source:HGNC Symbol;Acc:HGNC:37626]	+	gene	Name match	0	0.00158181	0.017974	-0.882558	3.54068	3.6291	4.66812	3.98058	3.99266	4.35062	4.44063	4.11	4.6017	4.22613	2.73924	2.78463	2.80625	3.55607	3.60813	3.43631
AC007405.2	2	170816293	170818037	-	AC007405.2	ENSG00000235934	No description	-	gene	Name match	0	0.0012564	0.0150001	-3.26292	-1.94516	NaN	NaN	-3.53557	-1.32369	-1.67141	-1.34915	-1.34528	-2.50716	-0.998495	NaN	NaN	NaN	-3.3516	NaN	NaN
GORASP2	2	170928464	170967129	+	GORASP2	ENSG00000115806	golgi reassembly stacking protein 2 [Source:HGNC Symbol;Acc:HGNC:17500]	+	gene	Name match	0	0.000648709	0.00886987	-0.907591	2.56495	3.14319	3.58977	3.45644	3.90026	4.17946	4.16974	4.14191	4.08037	3.7353	2.5669	2.50278	2.20796	2.64745	3.12378	3.10346
AC007969.1	2	171517270	171517716	-	AC007969.1	ENSG00000233762	No description	-	gene	Name match	0	0.00490366	0.0427296	-0.929261	5.77132	6.55654	8.57153	6.90087	7.15193	7.28559	7.19102	7.46724	7.15899	7.43525	5.78957	5.64262	6.11456	6.4531	6.85826	6.33137
HAT1	2	171922448	171983682	+	HAT1	ENSG00000128708	histone acetyltransferase 1 [Source:HGNC Symbol;Acc:HGNC:4821]	+	gene	Name match	0	0.000179121	0.00319038	-1.01782	2.57297	2.90344	3.8451	2.88688	3.66227	3.73922	3.75652	3.7275	4.01963	3.6134	2.59337	2.28817	1.54409	2.34586	2.62465	2.6902
DLX1	2	172084740	172089677	+	DLX1	ENSG00000144355	distal-less homeobox 1 [Source:HGNC Symbol;Acc:HGNC:2914]	+	gene	Name match	0	0.00267407	0.0270105	-4.99186	NaN	-6.35189	-6.43731	NaN	NaN	-2.52691	-3.29211	-3.32889	-3.47285	NaN	NaN	NaN	NaN	NaN	NaN	NaN
CDCA7	2	173354820	173368997	+	CDCA7	ENSG00000144354	cell division cycle associated 7 [Source:HGNC Symbol;Acc:HGNC:14628]	+	gene	Name match	0	2.68172e-07	1.51694e-05	-2.13115	2.31334	4.64501	5.28112	4.6624	5.86254	5.79879	5.73947	5.22574	5.6005	5.29154	1.24693	3.16065	1.6975	3.12815	3.14458	3.99513
AC073465.1	2	173431349	173431812	-	AC073465.1	ENSG00000213148	No description	-	gene	Name match	0	6.91027e-05	0.00147738	-2.75386	0.356727	-0.566471	0.628224	-0.885756	-0.0218002	-0.314378	0.685956	-0.213313	-0.20527	-0.518606	NaN	-4.23936	-2.13159	NaN	-0.941543	-3.69832
OLA1	2	174072447	174248698	-	OLA1	ENSG00000138430	Obg like ATPase 1 [Source:HGNC Symbol;Acc:HGNC:28833]	-	gene	Name match	0	0.00197044	0.0213458	-0.87164	2.3481	3.00496	4.14889	3.11971	3.60871	4.04743	4.03611	3.78682	3.91503	3.61474	2.53871	2.26561	1.98785	2.56866	3.14705	3.06181
GPR155	2	174431571	174487094	-	GPR155	ENSG00000163328	G protein-coupled receptor 155 [Source:HGNC Symbol;Acc:HGNC:22951]	-	gene	Name match	0	3.51121e-05	0.000852635	1.478	-0.583274	-0.884769	-2.13245	1.29392	-0.347092	0.458033	0.257048	0.401274	0.531861	0.64193	1.97792	1.50246	1.48236	1.71765	1.14943	1.31296
AC010894.1	2	174501952	174502312	+	AC010894.1	ENSG00000179997	No description	+	gene	Name match	0	2.67974e-06	0.000103798	-5.65576	-1.15562	-1.42674	0.487849	-1.33099	0.340326	-2.27418	-0.144563	-0.725656	0.397865	-0.641907	NaN	NaN	NaN	NaN	NaN	NaN
AC010894.3	2	174547141	174774827	+	AC010894.3	ENSG00000236449	No description	+	gene	Name match	0	5.36333e-05	0.00120462	2.60355	-4.51346	-6.36954	-6.45496	-5.68883	NaN	NaN	NaN	-5.66846	-5.07546	-5.32168	-2.41987	-3.14762	-4.54234	-3.69751	-2.71487	-4.37211
ATP5MC3	2	175176258	175184607	-	null					Not found	0	2.39424e-07	1.36983e-05	-1.36649	3.31938	3.8359	4.77987	4.08661	4.31057	4.78376	4.58546	4.56342	4.7168	4.32802	2.71238	2.64644	2.71529	2.86256	3.5113	2.66741
LNPK	2	175923892	176002839	-	LNPK	ENSG00000144320	lunapark, ER junction formation factor [Source:HGNC Symbol;Acc:HGNC:21610]	-	gene	Name match	0	6.78856e-05	0.0014572	-1.45907	2.4995	2.71919	0.978317	2.16075	1.57034	1.69772	1.77466	1.60564	2.04517	2.45236	-0.592026	1.07635	0.372159	0.533553	0.676187	0.559112
AC016739.1	2	176200908	176201252	-	AC016739.1	ENSG00000218175	No description	-	gene	Name match	0	0.0010399	0.0128902	-1.05156	7.93308	8.93558	10.856	9.25258	9.69596	9.59313	9.90037	9.88471	9.585	9.63927	8.26312	7.96912	8.19454	8.4022	9.18816	8.68667
MTX2	2	176269395	176338025	+	MTX2	ENSG00000128654	metaxin 2 [Source:HGNC Symbol;Acc:HGNC:7506]	+	gene	Name match	0	0.000261761	0.00431659	-1.04485	2.57184	2.50003	3.43114	3.2201	3.56771	3.82251	3.88573	3.72033	3.69316	3.38254	1.64235	1.98147	2.2845	2.90237	2.01207	2.4529
AC019080.5	2	177317715	177318471	-	AC019080.5	ENSG00000280374	No description	-	gene	Name match	0	0.00295955	0.0291992	-1.36924	-1.48695	0.241934	0.478448	0.185683	0.456456	0.242487	0.372104	0.264943	-0.67043	-0.0321297	NaN	-2.94553	-1.51583	-0.893384	-1.64771	-0.317029
AGPS	2	177392644	177559299	+	AGPS	ENSG00000018510	alkylglycerone phosphate synthase [Source:HGNC Symbol;Acc:HGNC:327]	+	gene	Name match	0	0.00104177	0.0129085	-0.938865	3.28072	3.98615	2.80781	3.16084	3.64487	4.04251	4.0559	3.62405	3.79409	3.48608	2.07852	3.08891	2.02885	2.21027	2.68722	3.05886
AC009948.2	2	178454716	178455428	+	AC009948.2	ENSG00000238082	No description	+	gene	Name match	0	0.00225393	0.0236815	-1.31402	0.525446	0.761285	3.39672	1.68711	2.14692	2.35863	2.2361	2.29244	2.62241	1.69812	1.4155	0.185254	0.496563	0.571518	0.760608	0.891353
FKBP7	2	178463664	178478600	-	FKBP7	ENSG00000079150	FK506 binding protein 7 [Source:HGNC Symbol;Acc:HGNC:3723]	-	gene	Name match	0	0.000618287	0.00854153	-1.68504	-1.133	0.27048	1.01948	0.775827	1.2143	1.67735	1.92101	1.25473	1.21927	1.06225	NaN	-1.72217	-1.16188	-0.21751	0.169026	-0.200238
AC010680.2	2	178578790	178580906	+	AC010680.2	ENSG00000270574	No description	+	gene	Name match	0	0.00428879	0.0386763	-1.81751	1.92664	2.97938	-0.0641013	0.592797	0.47869	-0.211421	-0.218467	0.366249	0.503026	1.51764	NaN	0.0302443	-0.414521	0.231769	-1.13137	-1.13326
LINC01934	2	181086076	181409321	+	LINC01934	ENSG00000234663	long intergenic non-protein coding RNA 1934 [Source:HGNC Symbol;Acc:HGNC:52757]	+	gene	Name match	0	7.57421e-07	3.62007e-05	2.99201	-6.08511	-5.77127	-8.44164	-4.76862	-6.46364	-7.03375	-6.29645	-5.65515	NaN	-3.84893	-2.5992	-1.52828	-3.47013	-3.90658	-3.80847	-3.3588
SAP18P2	2	181694442	181694900	+	SAP18P2	ENSG00000223873	SAP18 pseudogene 2 [Source:HGNC Symbol;Acc:HGNC:51568]	+	gene	Name match	0	1.2957e-06	5.61191e-05	-1.70286	1.61337	2.06807	2.74622	1.99494	2.62186	2.42372	2.28655	2.47217	2.74325	2.08199	-0.408525	0.2357	0.343475	0.676412	0.948557	0.776739
FRZB	2	182833275	182867162	-	FRZB	ENSG00000162998	frizzled-related protein [Source:HGNC Symbol;Acc:HGNC:3959]	-	gene	Name match	0	0.00192216	0.0208983	-4.23495	0.173049	-2.23558	NaN	0.266168	-4.66491	-3.23502	1.15572	0.113204	-6.43334	-1.14041	NaN	NaN	NaN	NaN	-2.29515	NaN
NUP35	2	183117513	183161680	+	NUP35	ENSG00000163002	nucleoporin 35 [Source:HGNC Symbol;Acc:HGNC:29797]	+	gene	Name match	0	3.79322e-05	0.000905003	-1.35536	-0.249724	0.651622	1.50392	1.11333	1.57438	1.93983	1.79528	1.66648	1.68673	1.17179	0.451544	-0.649417	-0.325149	0.0104127	-0.127243	-0.108378
CACYBPP2	2	183607442	183608119	-	CACYBPP2	ENSG00000177855	calcyclin binding protein pseudogene 2 [Source:HGNC Symbol;Acc:HGNC:45123]	-	gene	Name match	0	2.15859e-07	1.25459e-05	-1.66784	3.72517	3.89919	5.13571	4.30276	4.78539	5.18286	5.47195	4.88338	5.23108	4.4932	2.72912	2.2247	2.73064	3.45149	2.92633	3.62488
RPL21P32	2	185956587	185957063	-	RPL21P32	ENSG00000224019	ribosomal protein L21 pseudogene 32 [Source:HGNC Symbol;Acc:HGNC:36978]	-	gene	Name match	0	0.00294314	0.0290666	3.05067	NaN	NaN	NaN	NaN	-3.5211	NaN	NaN	NaN	-2.1196	NaN	-0.46402	NaN	NaN	-0.741654	-2.56637	-0.568263
ASNSD1	2	189661385	189670831	+	ASNSD1	ENSG00000138381	asparagine synthetase domain containing 1 [Source:HGNC Symbol;Acc:HGNC:24910]	+	gene	Name match	0	0.00283507	0.0282659	-0.790089	3.56065	4.11002	4.31452	3.74829	4.39507	4.67481	4.59932	4.54985	4.86254	4.34266	3.82329	2.86388	3.12986	3.35114	3.54528	3.79148
ORMDL1	2	189770323	189784371	-	ORMDL1	ENSG00000128699	ORMDL sphingolipid biosynthesis regulator 1 [Source:HGNC Symbol;Acc:HGNC:16036]	-	gene	Name match	0	0.00230371	0.0240989	0.680654	3.49122	3.66803	4.3015	4.2918	4.41984	4.1937	4.58348	4.40084	4.34863	4.56303	4.7383	4.91777	4.74954	4.94276	4.64888	4.86553
C2orf88	2	189879609	190203484	+	C2orf88	ENSG00000187699	chromosome 2 open reading frame 88 [Source:HGNC Symbol;Acc:HGNC:28191]	+	gene	Name match	0	0.00532019	0.0453682	1.42349	0.404923	0.343521	0.706698	3.97514	1.26967	3.21275	3.02733	2.70265	2.63761	1.65088	2.62527	2.80076	1.84525	1.94092	4.8596	5.03354
HNRNPCP2	2	189923336	189924216	+	HNRNPCP2	ENSG00000204253	heterogeneous nuclear ribonucleoprotein C pseudogene 2 [Source:HGNC Symbol;Acc:HGNC:48814]	+	gene	Name match	0	0.000103905	0.00204545	-1.05184	5.04374	5.65244	6.38227	5.88172	6.48781	6.7396	6.27762	6.39942	6.80099	6.17843	4.87965	4.76636	4.6542	4.97735	5.49684	5.46014
HIBCH	2	190189735	190344193	-	HIBCH	ENSG00000198130	3-hydroxyisobutyryl-CoA hydrolase [Source:HGNC Symbol;Acc:HGNC:4908]	-	gene	Name match	0	0.00571454	0.0479501	-0.796986	0.225494	1.13125	2.16922	1.39428	1.84697	1.97569	1.78915	1.59366	2.00147	1.5991	0.503863	0.723703	0.178578	0.889017	0.470777	1.33238
AC067945.3	2	191021526	191032314	+	AC067945.3	ENSG00000231858	No description	+	gene	Name match	0	4.5791e-05	0.00105723	1.64894	-0.459736	-0.368287	1.02023	0.727464	0.261272	0.591624	0.521569	-0.0297765	0.871352	0.75758	0.99642	3.06386	2.19588	1.7859	1.216	1.04418
STAT4	2	191029576	191151596	-	STAT4	ENSG00000138378	signal transducer and activator of transcription 4 [Source:HGNC Symbol;Acc:HGNC:11365]	-	gene	Name match	0	1.88715e-07	1.12584e-05	1.84209	0.388954	-0.125438	0.354348	0.817083	0.707035	1.35052	0.58642	0.73572	1.22164	1.62513	2.37945	3.72074	2.46788	2.20135	1.09586	1.87493
MYO1B	2	191245185	191425389	+	MYO1B	ENSG00000128641	myosin IB [Source:HGNC Symbol;Acc:HGNC:7596]	+	gene	Name match	0	3.60492e-05	0.000870885	-2.00314	-1.93988	-1.37701	-1.26538	-1.23367	-0.538185	-1.58765	0.170712	-1.50992	-0.607582	-1.08678	-3.46296	-2.98539	-4.90736	-5.06252	-1.75796	-3.01466
CAVIN2	2	191834302	191847255	-	CAVIN2	ENSG00000168497	caveolae associated protein 2 [Source:HGNC Symbol;Acc:HGNC:10690]	-	gene	Name match	0	0.000774468	0.0101994	1.92715	1.72776	2.46391	3.00396	6.94523	3.07743	4.82749	5.39733	4.89905	4.2963	4.16171	5.95437	5.66479	4.93371	4.29374	7.85451	7.68324
CCDC150	2	196639554	196763490	+	CCDC150	ENSG00000144395	coiled-coil domain containing 150 [Source:HGNC Symbol;Acc:HGNC:26834]	+	gene	Name match	0	1.42354e-10	2.05621e-08	-3.31037	-1.0597	-0.6278	0.549821	-0.328176	0.416281	0.649321	0.179215	0.04203	0.121966	-0.423816	NaN	-3.26507	-4.51484	-3.03442	-5.90976	-1.9523
C2orf66	2	196805002	196810276	-	C2orf66	ENSG00000187944	chromosome 2 open reading frame 66 [Source:HGNC Symbol;Acc:HGNC:33809]	-	gene	Name match	0	1.68545e-09	1.86151e-07	4.41938	NaN	NaN	NaN	NaN	NaN	-4.48309	-4.16083	-4.51953	-3.92653	NaN	NaN	-1.69383	-2.65645	-0.186006	-0.913861	0.0398516
ANKRD44	2	196967017	197311173	-	ANKRD44	ENSG00000065413	ankyrin repeat domain 44 [Source:HGNC Symbol;Acc:HGNC:25259]	-	gene	Name match	0	0.000100466	0.00199314	1.35234	3.01609	2.63406	0.800545	2.08084	1.9746	1.39334	1.89014	1.53851	1.60053	2.60523	3.77577	3.72735	3.41311	3.24703	3.07632	3.03496
NPM1P46	2	197379701	197380892	-	NPM1P46	ENSG00000213104	nucleophosmin 1 pseudogene 46 [Source:HGNC Symbol;Acc:HGNC:45225]	-	gene	Name match	0	0.00240541	0.0249404	-4.21596	NaN	-4.2724	-2.77285	-3.00672	-2.37981	-2.21295	NaN	-2.24939	-2.56328	NaN	NaN	NaN	NaN	NaN	NaN	NaN
SF3B1	2	197389784	197435091	-	SF3B1	ENSG00000115524	splicing factor 3b subunit 1 [Source:HGNC Symbol;Acc:HGNC:10768]	-	gene	Name match	0	0.0035121	0.033349	0.647646	5.704	5.87242	5.41331	5.71467	6.17	6.00791	6.08381	6.03357	6.18634	6.08783	6.48091	6.4226	6.28701	6.77415	6.14753	6.75523
HSPD1	2	197486581	197516737	-	HSPD1	ENSG00000144381	heat shock protein family D (Hsp60) member 1 [Source:HGNC Symbol;Acc:HGNC:5261]	-	gene	Name match	0	2.34448e-09	2.45956e-07	-1.83031	4.49081	5.35853	6.21814	5.58423	6.27028	6.79925	6.57304	6.33948	6.84	5.94604	3.56219	4.0808	3.61589	4.34714	4.43601	4.81935
HSPE1	2	197499994	197503457	+	HSPE1	ENSG00000115541	heat shock protein family E (Hsp10) member 1 [Source:HGNC Symbol;Acc:HGNC:5269]	+	gene	Name match	0	3.80013e-07	2.0352e-05	-1.5964	3.04458	3.87268	5.52446	4.27512	4.92151	5.29979	5.08469	4.94436	5.33231	4.62184	2.97658	3.11039	2.8052	3.30963	3.13727	3.18784
HSPE1-MOB4	2	197500413	197550726	+	HSPE1-MOB4	ENSG00000270757	HSPE1-MOB4 readthrough [Source:HGNC Symbol;Acc:HGNC:49184]	+	gene	Name match	0	2.24995e-05	0.000591686	-1.14144	4.87349	5.22759	6.15183	5.34878	5.83175	6.24658	5.98587	5.91993	6.32562	5.63824	4.80609	4.25975	4.32105	4.47004	4.70374	4.64277
LINC01923	2	198299363	198375116	-	LINC01923	ENSG00000236653	long intergenic non-protein coding RNA 1923 [Source:HGNC Symbol;Acc:HGNC:52742]	-	gene	Name match	0	0.00567842	0.0477017	3.35987	NaN	NaN	NaN	-4.89447	NaN	NaN	NaN	NaN	NaN	NaN	-4.21048	-4.70376	NaN	NaN	NaN	-2.23672
FTCDNL1	2	199760544	199851173	-	FTCDNL1	ENSG00000226124	formiminotransferase cyclodeaminase N- terminal like [Source:HGNC Symbol;Acc:HGNC:48661]	-	gene	Name match	0	0.0018026	0.0199081	-1.41926	-1.58719	0.283044	0.839177	0.973345	0.8048	1.09553	1.05652	1.13035	1.24717	0.641249	NaN	-0.880574	-1.11857	-0.621661	-0.398014	0.0695778
SGO2	2	200510008	200583782	+	SGO2	ENSG00000163535	shugoshin 2 [Source:HGNC Symbol;Acc:HGNC:30812]	+	gene	Name match	0	8.94818e-15	2.61073e-12	-2.42863	1.54798	1.57559	1.6756	2.2545	2.25535	3.05043	2.56723	2.18763	2.39381	2.61985	-0.215311	-0.767484	-0.922742	-0.0272807	0.023376	0.0630621
AOX1	2	200585868	200677064	+	AOX1	ENSG00000138356	aldehyde oxidase 1 [Source:HGNC Symbol;Acc:HGNC:553]	+	gene	Name match	0	2.01246e-07	1.18379e-05	-3.30245	-4.36263	-0.297464	-0.533294	-1.34422	-0.571229	0.103772	0.587922	-0.499707	-1.0968	-0.737886	NaN	-2.57329	-6.71344	-4.28364	-3.78643	-4.95825
NIF3L1	2	200889327	200903930	+	NIF3L1	ENSG00000196290	NGG1 interacting factor 3 like 1 [Source:HGNC Symbol;Acc:HGNC:13390]	+	gene	Name match	0	0.00323232	0.0312656	-0.876756	1.75455	2.20871	3.05115	2.7018	3.01054	3.46887	3.24723	2.96841	3.3125	3.19915	1.60818	1.43848	1.97114	2.78193	1.64334	1.87716
NDUFB3	2	201071433	201085750	+	NDUFB3	ENSG00000119013	NADH:ubiquinone oxidoreductase subunit B3 [Source:HGNC Symbol;Acc:HGNC:7698]	+	gene	Name match	0	1.97368e-06	8.04338e-05	-1.34322	4.5788	4.39096	5.27166	4.59293	4.37544	4.69942	4.82258	4.35879	4.90305	4.78015	2.94132	2.92079	3.17377	3.63394	3.54619	3.25701
CASP8	2	201233443	201287711	+	CASP8	ENSG00000064012	caspase 8 [Source:HGNC Symbol;Acc:HGNC:1509]	+	gene	Name match	0	0.000746033	0.00991622	1.02759	4.07246	3.65967	2.91064	2.64285	3.24088	2.93749	3.14783	3.02375	3.39258	3.60598	4.32054	4.56484	4.57379	4.45016	3.43243	4.19215
ALS2CR12	2	201288271	201357398	-	ALS2CR12	ENSG00000155749	amyotrophic lateral sclerosis 2 chromosome region 12 [Source:HGNC Symbol;Acc:HGNC:14439]	-	gene	Name match	0	0.00247214	0.0254478	1.31394	-2.43839	-2.17899	-3.96485	-1.19872	-1.81691	-1.81998	-2.81965	-1.59339	-1.21611	-1.66164	-1.12241	-0.369929	-0.882306	0.0937743	-3.03211	-0.476009
STRADB	2	201387858	201480846	+	STRADB	ENSG00000082146	STE20-related kinase adaptor beta [Source:HGNC Symbol;Acc:HGNC:13205]	+	gene	Name match	0	0.000492636	0.00715811	-1.22289	2.36407	2.23088	2.88582	2.46799	2.9429	3.85363	3.30123	3.68496	3.69048	3.17996	-0.228843	1.83553	1.57943	1.74145	2.42369	2.24853
TMEM237	2	201620184	201643570	-	TMEM237	ENSG00000155755	transmembrane protein 237 [Source:HGNC Symbol;Acc:HGNC:14432]	-	gene	Name match	0	1.8643e-06	7.64546e-05	-1.76941	-0.287421	0.67094	1.22598	0.84162	1.83362	2.00399	1.83061	1.6465	1.6369	1.50171	-2.29693	-0.48116	-1.3163	-0.0204597	-0.638465	0.388262
AC069148.1	2	202032770	202033537	-	AC069148.1	ENSG00000273209	No description	-	gene	Name match	0	0.000825675	0.010734	3.92359	NaN	NaN	NaN	NaN	-3.20821	NaN	NaN	-3.39973	NaN	NaN	1.01879	NaN	-3.85857	-1.65116	NaN	-2.84034
PSMA2P3	2	202179297	202179971	+	PSMA2P3	ENSG00000227890	proteasome subunit alpha 2 pseudogene 3 [Source:HGNC Symbol;Acc:HGNC:43834]	+	gene	Name match	0	2.0473e-06	8.26871e-05	-1.88233	0.526458	0.943393	2.08746	0.81052	1.40427	1.46679	1.46712	1.4012	1.18685	1.04017	-1.96492	-0.458197	-0.67235	-1.46494	-1.06727	-0.0691613
SUMO1	2	202206180	202238608	-	SUMO1	ENSG00000116030	small ubiquitin-like modifier 1 [Source:HGNC Symbol;Acc:HGNC:12502]	-	gene	Name match	0	1.476e-05	0.000418157	-1.21094	4.58868	4.72547	5.81461	4.54993	4.82181	4.91037	5.09107	4.86147	5.14859	4.74486	3.30854	3.46987	3.5111	3.66381	4.18273	3.6576
NOP58	2	202265716	202303666	+	NOP58	ENSG00000055044	NOP58 ribonucleoprotein [Source:HGNC Symbol;Acc:HGNC:29926]	+	gene	Name match	0	1.3573e-05	0.000390758	-1.29676	3.86188	4.75779	6.18945	4.86076	5.8676	6.03246	6.15017	5.99428	6.07319	5.46351	4.1167	4.2823	3.85876	4.30938	4.33715	4.41436
AC098831.1	2	202773720	202773935	-	AC098831.1	ENSG00000240761	No description	-	gene	Name match	0	0.0012738	0.0151462	2.75303	-1.99961	NaN	NaN	NaN	-2.37814	-1.53321	NaN	NaN	NaN	-2.22287	1.2639	-0.328914	-0.0284935	NaN	-1.42341	-1.01027
WDR12	2	202874782	203014798	-	WDR12	ENSG00000138442	WD repeat domain 12 [Source:HGNC Symbol;Acc:HGNC:14098]	-	gene	Name match	0	1.78982e-07	1.07875e-05	-1.6366	0.970265	1.7122	2.26978	1.76173	2.74013	2.98323	2.91812	2.81854	2.91923	2.38631	0.259771	0.596568	0.0344919	1.12824	0.379814	1.328
RAPH1	2	203394345	203535410	-	RAPH1	ENSG00000173166	Ras association (RalGDS/AF-6) and pleckstrin homology domains 1 [Source:HGNC Symbol;Acc:HGNC:14436]	-	gene	Name match	0	9.91676e-05	0.00197272	1.53058	-3.43665	-2.30177	-3.53015	-0.326613	-1.58251	-1.34966	-1.64799	-1.65619	-1.51322	-2.05109	0.129428	-0.317804	0.000445538	-0.697408	-0.0843433	-1.32077
CD28	2	203706475	203738912	+	CD28	ENSG00000178562	CD28 molecule [Source:HGNC Symbol;Acc:HGNC:1653]	+	gene	Name match	0	0.00229246	0.0240113	2.40671	-4.9139	-2.18502	-5.27044	-0.294857	-6.87739	-3.44751	-2.06635	-2.26155	-1.56901	2.17269	2.67154	1.13926	1.77603	0.626076	0.32526	1.73524
KRT18P39	2	203764295	203765593	-	KRT18P39	ENSG00000224791	keratin 18 pseudogene 39 [Source:HGNC Symbol;Acc:HGNC:33408]	-	gene	Name match	0	0.00139989	0.0163244	4.13885	NaN	NaN	NaN	NaN	NaN	NaN	NaN	NaN	NaN	NaN	NaN	-2.55464	NaN	-3.40939	NaN	-4.18353
CTLA4	2	203867771	203873965	+	CTLA4	ENSG00000163599	cytotoxic T-lymphocyte associated protein 4 [Source:HGNC Symbol;Acc:HGNC:2505]	+	gene	Name match	0	0.000299724	0.00480904	3.36466	-5.30812	NaN	NaN	-0.472261	NaN	-5.84172	-2.9345	-4.87816	-3.06276	0.658449	0.893992	2.4948	1.83292	0.285442	-1.14696	0.305716
ICOS	2	203936748	203961577	+	ICOS	ENSG00000163600	inducible T-cell costimulator [Source:HGNC Symbol;Acc:HGNC:5351]	+	gene	Name match	0	0.00523821	0.0448759	2.50424	NaN	-3.56297	NaN	-0.956255	NaN	-5.14738	-2.50319	-4.59885	-1.04649	1.1742	1.61936	1.29396	1.20283	-0.137572	-2.45261	0.73312
NDUFS1	2	206114817	206159603	-	NDUFS1	ENSG00000023228	NADH:ubiquinone oxidoreductase core subunit S1 [Source:HGNC Symbol;Acc:HGNC:7707]	-	gene	Name match	0	5.79715e-05	0.00127663	-1.00439	2.1034	2.50887	2.59585	2.36444	2.73885	3.30883	2.7719	2.83444	3.22538	2.90288	1.41346	1.44963	1.23389	1.7634	1.93374	1.98325
AC007383.3	2	206115547	206122323	+	AC007383.3	ENSG00000231955	No description	+	gene	Name match	0	0.00020909	0.00360531	-1.21744	0.578176	1.49739	1.59445	1.1781	1.38998	1.9291	1.27126	1.08029	1.51214	1.46184	-0.0286773	-0.258922	-0.566183	0.0562598	-0.131027	0.86708
EEF1B2	2	206159585	206162928	+	EEF1B2	ENSG00000114942	eukaryotic translation elongation factor 1 beta 2 [Source:HGNC Symbol;Acc:HGNC:3208]	+	gene	Name match	0	0.000659408	0.00898474	-1.01494	5.78952	6.78254	8.20642	6.88402	7.3349	7.682	7.96934	7.84804	7.33489	7.71486	5.88825	5.71443	5.98566	6.52252	6.7615	6.83301
DYTN	2	206651621	206718396	-	DYTN	ENSG00000232125	dystrotelin [Source:HGNC Symbol;Acc:HGNC:23279]	-	gene	Name match	0	0.000179314	0.00319141	1.34243	-2.29154	-0.447188	0.485777	0.0355866	-0.285408	0.447872	0.0551111	0.5832	-0.531613	0.0431944	0.465007	0.272237	0.849498	1.65565	0.94762	2.13274
AC009226.1	2	207239864	207529795	-	AC009226.1	ENSG00000223725	No description	-	gene	Name match	0	0.00527401	0.0450924	1.82034	-1.24923	-1.67235	NaN	-0.16156	-2.94968	-3.51979	-3.19753	-3.14119	-5.13315	-0.987055	0.107395	-2.24838	0.444358	-0.119611	-0.535522	0.325081
METTL21A	2	207580631	207625928	-	METTL21A	ENSG00000144401	methyltransferase like 21A [Source:HGNC Symbol;Acc:HGNC:30476]	-	gene	Name match	0	1.55955e-05	0.000437391	-1.23085	1.01874	2.32122	1.92994	1.87484	2.36182	2.31574	2.24349	2.25686	2.41949	2.48061	0.287893	0.449966	0.29928	1.35603	1.20049	0.991005
PPP1R14BP2	2	207681590	207682033	+	PPP1R14BP2	ENSG00000213082	protein phosphatase 1 regulatory inhibitor subunit 14B pseudogene 2 [Source:HGNC Symbol;Acc:HGNC:16329]	+	gene	Name match	0	0.00583834	0.0487533	-1.93838	-2.03914	-1.31026	1.92625	-2.04458	0.830261	0.234614	0.0714489	0.390821	0.568789	0.197036	NaN	NaN	-0.746094	-1.44558	-0.877978	-2.0498
FZD5	2	207762586	207769563	-	FZD5	ENSG00000163251	frizzled class receptor 5 [Source:HGNC Symbol;Acc:HGNC:4043]	-	gene	Name match	0	1.8376e-06	7.55712e-05	-2.31619	0.0322941	0.240094	-1.6405	0.266984	0.0314042	0.997847	0.815263	0.687888	1.22645	0.608255	NaN	-1.52319	-2.34142	-1.34046	-1.85663	-1.79712
PKP4P1	2	209178966	209181123	+	PKP4P1	ENSG00000229670	plakophilin 4 pseudogene 1 [Source:HGNC Symbol;Acc:HGNC:42661]	+	gene	Name match	0	1.29943e-07	8.09817e-06	-2.87413	-2.3202	-1.4214	-1.9763	-0.866215	-1.2393	-0.568403	-0.487148	-0.642315	-0.752916	-0.636569	NaN	-4.45686	NaN	-5.72664	-4.744	-2.21538
RPE	2	210002565	210022259	+	RPE	ENSG00000197713	ribulose-5-phosphate-3-epimerase [Source:HGNC Symbol;Acc:HGNC:10293]	+	gene	Name match	0	8.03764e-05	0.00167149	-1.11648	2.13297	3.10712	3.01531	3.29708	3.267	3.52297	3.60096	3.2088	3.92877	3.58115	1.43301	2.05318	1.75157	2.2069	1.92434	2.79322
CPS1	2	210477682	210679107	+	CPS1	ENSG00000021826	carbamoyl-phosphate synthase 1 [Source:HGNC Symbol;Acc:HGNC:2323]	+	gene	Name match	0	0.000750993	0.00995733	-2.54227	-5.05516	-4.74132	-4.29622	-2.70697	-3.16067	-1.74746	-4.04411	-3.96224	-2.20212	-4.05603	-4.96158	-5.07634	-7.66901	NaN	-4.742	NaN
BARD1	2	214725646	214809711	-	BARD1	ENSG00000138376	BRCA1 associated RING domain 1 [Source:HGNC Symbol;Acc:HGNC:952]	-	gene	Name match	0	1.14379e-06	5.08156e-05	-1.55097	1.19413	1.98617	2.07515	1.42465	2.79298	1.88613	1.99398	2.01293	2.26495	1.92525	0.699947	0.598745	-0.711091	-0.151841	0.303867	0.797461
ATIC	2	215311817	215349773	+	ATIC	ENSG00000138363	5-aminoimidazole-4-carboxamide ribonucleotide formyltransferase/IMP cyclohydrolase [Source:HGNC Symbol;Acc:HGNC:794]	+	gene	Name match	0	1.20607e-05	0.000356676	-1.45791	2.37029	3.56694	4.99929	3.96591	4.51998	5.16283	4.82776	5.0514	5.03342	4.3738	2.49425	2.90183	2.40152	2.86047	3.06785	3.69378
MREG	2	215942805	216034096	-	MREG	ENSG00000118242	melanoregulin [Source:HGNC Symbol;Acc:HGNC:25478]	-	gene	Name match	0	1.96182e-07	1.1586e-05	-1.52928	1.5354	1.26428	1.99124	1.18735	1.79932	1.61579	1.69443	1.57359	1.49849	1.82496	-0.443164	-0.0639928	-0.266072	0.214352	0.0394489	0.282668
XRCC5	2	216107464	216206303	+	XRCC5	ENSG00000079246	X-ray repair cross complementing 5 [Source:HGNC Symbol;Acc:HGNC:12833]	+	gene	Name match	0	1.22793e-07	7.72806e-06	-1.35366	6.5225	6.47873	6.29997	5.96417	6.28616	6.56806	6.41198	6.30041	6.59658	6.37408	4.73087	4.89902	4.43051	5.03172	5.31634	5.18686
2004-03-01	2	216257865	216372027	-	2004-03-01	ENSG00000144583	membrane associated ring-CH-type finger 4 [Source:HGNC Symbol;Acc:HGNC:29269]	-	gene	Name match	0	0.000136265	0.00256372	-5.85959	NaN	NaN	-4.71987	-1.63182	-4.41994	-3.57501	-4.98972	-2.84592	-4.11798	NaN	NaN	NaN	NaN	NaN	NaN	NaN
RPL37A	2	216498189	216579180	+	RPL37A	ENSG00000197756	ribosomal protein L37a [Source:HGNC Symbol;Acc:HGNC:10348]	+	gene	Name match	0	0.00344617	0.0328762	-0.920969	5.45693	6.39566	8.21663	6.60797	6.85275	7.21178	7.26606	7.23605	6.7719	6.95623	5.37771	5.68659	5.58678	6.12159	6.63297	6.23455
IGFBP2	2	216632828	216664436	+	IGFBP2	ENSG00000115457	insulin like growth factor binding protein 2 [Source:HGNC Symbol;Acc:HGNC:5471]	+	gene	Name match	0	1.47311e-09	1.65496e-07	-4.28314	-1.60561	0.513217	3.83898	1.76618	2.86869	1.45402	2.41253	1.90595	3.78257	2.84454	NaN	-2.43032	-0.96891	-3.4106	-1.63946	-1.03684
IGFBP5	2	216672105	216695525	-	IGFBP5	ENSG00000115461	insulin like growth factor binding protein 5 [Source:HGNC Symbol;Acc:HGNC:5474]	-	gene	Name match	0	8.35281e-05	0.00171633	-5.244	-1.06513	0.205902	-4.66959	1.83125	-6.27654	-0.344156	3.58848	1.98109	-1.48273	1.0386	-3.21947	NaN	NaN	NaN	NaN	-1.93905
AC007563.2	2	216694464	216994079	+	AC007563.2	ENSG00000236886	No description	+	gene	Name match	0	4.33489e-05	0.001012	-6.54445	-4.0649	-1.75106	NaN	0.344691	NaN	-2.5985	1.30872	-0.175511	-4.6269	-0.828728	NaN	NaN	NaN	NaN	NaN	NaN
RUFY4	2	218034960	218090581	+	RUFY4	ENSG00000188282	RUN and FYVE domain containing 4 [Source:HGNC Symbol;Acc:HGNC:24804]	+	gene	Name match	0	9.11704e-05	0.00184112	2.15467	-1.16392	-1.14553	-1.8324	1.14184	0.0290968	-2.77998	-1.25978	-1.41203	0.968347	-1.16478	0.251596	3.06575	1.8122	1.67335	0.350881	-0.453729
GPBAR1	2	218259496	218263859	+	GPBAR1	ENSG00000179921	G protein-coupled bile acid receptor 1 [Source:HGNC Symbol;Acc:HGNC:19680]	+	gene	Name match	0	1.89761e-07	1.12978e-05	2.42543	-0.551723	-0.910307	-1.04152	1.87369	-1.31727	-0.713356	0.378293	-0.749795	-0.528758	0.676716	1.9701	1.82778	2.82779	2.76816	3.07144	0.742475
CATIP	2	218356856	218368099	+	CATIP	ENSG00000158428	ciliogenesis associated TTC17 interacting protein [Source:HGNC Symbol;Acc:HGNC:25062]	+	gene	Name match	0	1.96169e-07	1.1586e-05	1.90032	-0.752141	-1.32812	-1.33107	-1.09101	-1.82255	-1.39266	-1.65536	-1.7145	-1.75226	-1.9754	0.926408	0.273473	0.499085	0.932918	-0.614063	-0.125367
CATIP-AS1	2	218366665	218367835	-	CATIP-AS1	ENSG00000225062	CATIP antisense RNA 1 [Source:HGNC Symbol;Acc:HGNC:41080]	-	gene	Name match	0	2.17393e-08	1.65569e-06	1.96952	0.616656	-0.207006	0.555577	0.210673	-0.0513784	0.378509	0.115809	0.110746	0.054659	-0.159142	2.22809	2.02057	2.39513	2.60877	1.12574	1.56161
SLC11A1	2	218382029	218396894	+	SLC11A1	ENSG00000018280	solute carrier family 11 member 1 [Source:HGNC Symbol;Acc:HGNC:10907]	+	gene	Name match	0	2.77587e-05	0.000705431	2.61662	5.52187	3.05955	0.686615	3.27927	0.321841	1.61459	2.37401	2.36804	1.73435	2.47711	5.55864	6.82874	6.24245	6.18824	5.00438	4.25986
AC021016.3	2	218398743	218399219	-	AC021016.3	ENSG00000273361	No description	-	gene	Name match	0	3.06928e-07	1.69967e-05	1.90967	3.16121	2.51705	1.25578	2.35449	1.64883	2.90879	2.20068	2.17003	1.819	2.38906	4.02783	4.80026	4.2464	4.41678	3.70042	3.49063
USP37	2	218450251	218568361	-	USP37	ENSG00000135913	ubiquitin specific peptidase 37 [Source:HGNC Symbol;Acc:HGNC:20063]	-	gene	Name match	0	0.00292041	0.0289021	-0.971405	0.158776	1.29987	0.889704	1.70108	2.11713	2.29169	2.16176	2.14205	2.46303	2.14822	0.00724957	0.724868	0.533616	1.02224	0.104209	1.58367
STK36	2	218672026	218702716	+	STK36	ENSG00000163482	serine/threonine kinase 36 [Source:HGNC Symbol;Acc:HGNC:17209]	+	gene	Name match	0	0.00522322	0.0447953	0.821651	0.258276	0.634639	0.636688	1.35035	1.53686	2.06465	1.59787	1.23227	1.50219	1.42589	1.16927	1.6465	2.17543	2.66351	1.22919	2.48293
AC097468.3	2	219069354	219069809	-	AC097468.3	ENSG00000272644	No description	-	gene	Name match	0	0.00514091	0.0442837	-1.92834	NaN	-0.348735	2.0577	-0.346092	0.351214	0.0892242	0.617937	0.159701	0.0608295	-0.493515	NaN	-2.62931	-0.784568	-1.16212	NaN	-1.3513
ANKZF1	2	219229757	219236669	+	ANKZF1	ENSG00000163516	ankyrin repeat and zinc finger domain containing 1 [Source:HGNC Symbol;Acc:HGNC:25527]	+	gene	Name match	0	1.84853e-06	7.58608e-05	1.2519	2.66805	3.13149	3.60184	2.91222	3.00712	2.91988	2.70632	2.84097	2.74219	3.32689	3.90731	4.15198	4.41	4.69791	3.19326	4.28794
DNAJB2	2	219279267	219286900	+	DNAJB2	ENSG00000135924	DnaJ heat shock protein family (Hsp40) member B2 [Source:HGNC Symbol;Acc:HGNC:5228]	+	gene	Name match	0	0.000859456	0.0110798	1.01644	1.85426	1.61214	2.60189	2.68619	1.29662	1.29106	1.56776	1.57505	1.21324	2.3241	2.70517	2.34584	2.99936	3.05458	2.77995	3.07642
STK11IP	2	219597860	219616451	+	STK11IP	ENSG00000144589	serine/threonine kinase 11 interacting protein [Source:HGNC Symbol;Acc:HGNC:19184]	+	gene	Name match	0	0.00185434	0.020353	0.804634	2.98049	3.04373	3.43922	3.02056	3.17299	2.8392	3.14017	3.09371	2.80153	3.09571	3.43027	3.69125	4.29351	4.26055	3.2867	3.38314
AC010980.1	2	222318275	222352989	+	AC010980.1	ENSG00000237732	No description	+	gene	Name match	0	0.00205615	0.0220642	-3.57996	-2.76324	-3.25675	-5.92713	NaN	-5.94912	-3.51923	-3.19697	-6.14063	-5.13259	-3.79385	NaN	NaN	NaN	-5.97703	NaN	NaN
FARSB	2	222570536	222656337	-	FARSB	ENSG00000116120	phenylalanyl-tRNA synthetase beta subunit [Source:HGNC Symbol;Acc:HGNC:17800]	-	gene	Name match	0	6.0079e-08	4.14991e-06	-1.67647	2.541	3.3826	4.36801	3.58247	4.17237	4.69154	4.42853	4.39565	4.70038	4.04993	2.15866	2.47794	1.55518	2.28178	2.22808	2.93741
IRS1	2	226731317	226799759	-	IRS1	ENSG00000169047	insulin receptor substrate 1 [Source:HGNC Symbol;Acc:HGNC:6125]	-	gene	Name match	0	0.00400919	0.0368464	1.58373	-2.24024	-3.88987	-4.71225	-0.436566	-2.85977	-3.05924	-2.27755	-1.94593	-3.00017	-1.7045	-1.9402	-2.13874	-2.55452	-1.66529	0.831919	0.0734986
COL4A4	2	227002711	227164453	-	COL4A4	ENSG00000081052	collagen type IV alpha 4 chain [Source:HGNC Symbol;Acc:HGNC:2206]	-	gene	Name match	0	2.26666e-05	0.000595546	2.57921	-1.87093	-3.29092	-4.89989	-2.6102	-4.75196	-4.26961	-5.43277	-2.04731	-4.93543	-1.93373	-2.86481	-2.61393	-1.73935	0.110898	0.141365	0.818124
COL4A3	2	227164565	227314792	+	COL4A3	ENSG00000169031	collagen type IV alpha 3 chain [Source:HGNC Symbol;Acc:HGNC:2204]	+	gene	Name match	0	7.87175e-07	3.73186e-05	3.39777	-1.78546	-3.97086	-6.75671	-3.29014	-6.19374	-3.68585	-6.02655	-2.5779	-5.96217	-1.164	0.635926	-2.14452	-0.660872	0.232305	0.231307	1.59853
PID1	2	228850526	229271285	-	PID1	ENSG00000153823	phosphotyrosine interaction domain containing 1 [Source:HGNC Symbol;Acc:HGNC:26084]	-	gene	Name match	0	1.78983e-06	7.39364e-05	3.21435	-2.37572	-2.64684	-3.31722	2.19374	-5.33921	-1.5874	0.569442	-0.464637	-2.27475	0.208375	3.24142	2.10967	3.32558	3.08409	3.21914	1.86996
SLC16A14	2	230034974	230068999	-	SLC16A14	ENSG00000163053	solute carrier family 16 member 14 [Source:HGNC Symbol;Acc:HGNC:26417]	-	gene	Name match	0	0.00565119	0.0475478	-1.78799	1.21115	1.51132	-0.0531257	-1.08481	-0.194858	-1.80244	-2.33579	-1.91689	-1.75684	0.686238	-0.838222	-2.44397	-1.7383	-1.75328	-2.48114	-1.5578
AC009950.1	2	230121370	230174223	+	AC009950.1	ENSG00000225963	No description	+	gene	Name match	0	0.000449081	0.00664377	1.4591	0.73426	-0.0604227	-1.66041	0.814063	0.928095	-0.557369	-1.19329	-1.25501	0.963398	0.523495	1.47421	2.12498	1.53231	1.77235	0.940703	1.36461
SP140	2	230203110	230313215	+	SP140	ENSG00000079263	SP140 nuclear body protein [Source:HGNC Symbol;Acc:HGNC:17133]	+	gene	Name match	0	0.00357368	0.0338024	1.78415	2.34213	-0.377448	-2.18984	0.265198	-2.31493	-2.47	-1.99574	-1.33059	-0.407796	0.86024	1.97594	1.64373	1.89454	2.15494	2.55025	1.85264
SP140L	2	230327184	230403732	+	SP140L	ENSG00000185404	SP140 nuclear body protein like [Source:HGNC Symbol;Acc:HGNC:25105]	+	gene	Name match	0	2.83068e-05	0.000716453	0.991341	2.0824	2.11815	2.77391	2.37149	2.69079	2.62183	2.33964	2.35238	2.59343	2.61488	3.69771	3.35303	3.2339	3.26851	3.03737	3.42354
RN7SL834P	2	230507101	230507386	+	RN7SL834P	ENSG00000243650	RNA, 7SL, cytoplasmic 834, pseudogene [Source:HGNC Symbol;Acc:HGNC:46850]	+	gene	Name match	0	0.00141421	0.0164391	1.55579	3.18037	2.75055	-0.176167	1.91189	3.21688	0.968694	1.70599	1.61033	2.42573	1.89571	4.02884	4.5983	3.94156	2.77393	2.41953	3.47552
AC010149.1	2	230520594	230580006	-	AC010149.1	ENSG00000235419	No description	-	gene	Name match	0	0.000304898	0.00487846	2.4659	-1.35742	-2.95047	NaN	-2.26976	-2.05788	-4.21295	NaN	-4.24939	-2.65639	-3.90261	NaN	0.271453	-0.708234	-0.385351	-0.295798	-0.690008
BANF1P3	2	230725143	230725403	-	BANF1P3	ENSG00000237758	barrier to autointegration factor 1 pseudogene 3 [Source:HGNC Symbol;Acc:HGNC:43883]	-	gene	Name match	0	0.000242252	0.00406717	-1.63075	2.0493	3.2636	4.80546	2.78082	3.80827	4.00112	3.92542	3.56672	3.75034	3.7709	-0.594081	2.4976	0.505843	1.71325	2.21046	2.77561
AC012507.2	2	230886500	230897091	+	AC012507.2	ENSG00000232520	No description	+	gene	Name match	0	0.00441194	0.0394772	3.89865	NaN	NaN	NaN	NaN	NaN	NaN	NaN	NaN	NaN	NaN	NaN	NaN	-4.4189	-5.79646	NaN	-3.17828
GPR55	2	230907318	230961066	-	GPR55	ENSG00000135898	G protein-coupled receptor 55 [Source:HGNC Symbol;Acc:HGNC:4511]	-	gene	Name match	0	3.91664e-09	3.80277e-07	3.0307	-3.93472	-2.62088	-4.29126	-0.188845	-4.05021	-2.39793	-2.14606	-2.18283	-2.17479	-1.62193	0.421899	0.735975	-0.92798	0.243802	1.76249	1.52277
AC012507.1	2	230908852	230910102	+	AC012507.1	ENSG00000230385	No description	+	gene	Name match	0	1.1398e-08	9.6454e-07	3.79119	NaN	-2.74466	NaN	0.183978	NaN	-2.42218	-2.68488	-1.72165	-1.71361	-1.6968	0.789969	1.29669	-0.502425	1.02691	2.65725	2.91952
SPATA3-AS1	2	230984368	230996032	-	SPATA3-AS1	ENSG00000238062	SPATA3 antisense RNA 1 (head to head) [Source:HGNC Symbol;Acc:HGNC:28013]	-	gene	Name match	0	0.00491157	0.0427858	3.93158	NaN	NaN	NaN	NaN	NaN	NaN	NaN	NaN	NaN	-6.31856	NaN	-2.647	NaN	NaN	NaN	-5.69092
PSMD1	2	231056864	231172827	+	PSMD1	ENSG00000173692	proteasome 26S subunit, non-ATPase 1 [Source:HGNC Symbol;Acc:HGNC:9554]	+	gene	Name match	0	2.70724e-06	0.000104656	-1.16063	3.41036	3.65818	4.05241	3.92944	3.96606	4.53294	4.30194	4.30654	4.55347	4.10572	3.012	2.84874	2.32529	2.95798	2.82684	2.93662
AC017104.1	2	231388976	231394991	+	AC017104.1	ENSG00000224376	No description	+	gene	Name match	0	0.00551403	0.0466683	1.67421	NaN	-2.57203	-2.65744	-1.66892	-1.45704	-3.09755	-3.09721	-2.64856	-2.64051	-1.40869	NaN	-3.43757	0.129639	0.16712	-0.987745	-0.781051
NCL	2	231453531	231483641	-	NCL	ENSG00000115053	nucleolin [Source:HGNC Symbol;Acc:HGNC:7667]	-	gene	Name match	0	9.50373e-07	4.33725e-05	-1.41187	5.58016	6.5175	7.59737	6.72879	7.62131	7.86932	7.68769	7.64431	7.76867	7.07093	5.56033	5.77513	5.36644	5.64484	6.04065	6.15392
NMUR1	2	231523160	231530495	-	NMUR1	ENSG00000171596	neuromedin U receptor 1 [Source:HGNC Symbol;Acc:HGNC:4518]	-	gene	Name match	0	0.000408724	0.00616969	2.28114	-3.34714	-1.88129	-2.8292	-1.20058	-2.50327	-2.55881	-3.55848	-3.18021	-2.90913	-0.869954	NaN	0.140696	1.26784	0.333887	-5.3559	0.0114406
PTMA	2	231706895	231713541	+	PTMA	ENSG00000187514	prothymosin, alpha [Source:HGNC Symbol;Acc:HGNC:9623]	+	gene	Name match	0	0.00154381	0.0176257	-0.896466	6.26904	7.40842	8.79447	7.57373	8.4022	8.34976	8.17216	8.24213	8.25933	7.98655	7.04055	6.75533	6.63607	6.98402	7.48277	7.14582
MIR1244-1	2	231713314	231713398	+	MIR1244-1	ENSG00000284378	microRNA 1244-1 [Source:HGNC Symbol;Acc:HGNC:35310]	+	gene	Name match	0	2.12419e-09	2.26082e-07	-3.05116	5.36825	6.44109	9.1878	6.85877	7.74215	7.6888	7.8419	7.60557	7.72347	7.10562	4.93132	3.99059	3.22389	3.33176	5.41394	4.70446
NPPC	2	231921820	231926403	-	NPPC	ENSG00000163273	natriuretic peptide C [Source:HGNC Symbol;Acc:HGNC:7941]	-	gene	Name match	0	0.00421267	0.0381929	-5.6604	NaN	NaN	0.655927	NaN	-0.295676	-4.84307	NaN	-4.87951	-4.87146	-3.53272	NaN	NaN	NaN	NaN	NaN	NaN
ECEL1P1	2	232415818	232419816	-	ECEL1P1	ENSG00000204121	endothelin converting enzyme like 1 pseudogene 1 [Source:HGNC Symbol;Acc:HGNC:14017]	-	gene	Name match	0	0.000665258	0.00905394	2.06107	NaN	-2.47502	-3.36779	-0.846772	-1.80482	-2.54485	-3.63763	-1.05773	-2.25132	-0.986582	-0.162779	-1.50405	-2.71821	-0.208238	-1.26513	1.80252
RN7SL32P	2	233205199	233205479	+	RN7SL32P	ENSG00000263941	RNA, 7SL, cytoplasmic 32, pseudogene [Source:HGNC Symbol;Acc:HGNC:46048]	+	gene	Name match	0	1.59599e-05	0.000446115	1.85469	0.428205	0.671657	-0.735684	1.11791	0.701754	0.409176	1.21687	0.372738	-1.35618	0.857025	1.88436	3.11355	2.29241	1.85827	1.89749	1.93212
HJURP	2	233833416	233854566	-	HJURP	ENSG00000123485	Holliday junction recognition protein [Source:HGNC Symbol;Acc:HGNC:25444]	-	gene	Name match	0	5.46664e-23	4.33224e-20	-3.96035	2.93769	2.93093	3.69868	2.98965	3.5658	3.2571	3.11791	3.08963	3.66423	3.77567	-0.880947	-0.423135	-2.71391	-1.34144	0.213101	-0.717709
ARL4C	2	234493041	234497053	-	ARL4C	ENSG00000188042	ADP ribosylation factor like GTPase 4C [Source:HGNC Symbol;Acc:HGNC:698]	-	gene	Name match	0	0.000147665	0.00273523	1.42373	2.13796	2.9167	1.68566	4.3568	3.56868	1.63491	3.40794	3.24406	3.22141	4.54312	4.42914	5.21943	4.79553	4.87971	3.86484	4.29248
SH3BP4	2	234951973	235055714	+	SH3BP4	ENSG00000130147	SH3 domain binding protein 4 [Source:HGNC Symbol;Acc:HGNC:10826]	+	gene	Name match	0	0.00161428	0.018258	-1.22462	-1.18623	1.46275	0.925687	0.599005	2.22472	1.21985	1.20388	1.63842	1.3938	1.42602	-0.278196	-0.673071	-0.518501	-1.04126	0.273458	0.914762
ESPNL	2	238100157	238133287	+	ESPNL	ENSG00000144488	espin like [Source:HGNC Symbol;Acc:HGNC:27937]	+	gene	Name match	0	1.46659e-05	0.000416205	1.99852	-6.63328	-5.9044	-3.53038	-4.22369	-3.55237	-5.16688	-4.52269	-4.20332	-3.28838	-3.85654	-1.78481	-3.12608	-2.96172	-2.6474	-3.05708	-1.16281
ERFE	2	238158982	238168900	+	ERFE	ENSG00000178752	erythroferrone [Source:HGNC Symbol;Acc:HGNC:26727]	+	gene	Name match	0	2.77375e-05	0.000705431	-3.25337	1.00804	-0.435718	-3.23385	-0.830292	-2.96634	-0.277061	0.707205	0.124187	0.968192	-3.10057	NaN	-4.59894	-5.07612	-4.13175	-2.66369	-1.88797
HES6	2	238238267	238240662	-	HES6	ENSG00000144485	hes family bHLH transcription factor 6 [Source:HGNC Symbol;Acc:HGNC:18254]	-	gene	Name match	0	1.55071e-05	0.000435536	-1.81827	2.74604	1.42266	2.10695	1.7576	1.81078	3.41184	3.62317	3.53508	2.91186	1.68954	0.965157	0.648756	0.0917157	1.401	1.06717	0.0743179
MIR4441	2	239085827	239085926	-	MIR4441	ENSG00000264810	microRNA 4441 [Source:HGNC Symbol;Acc:HGNC:41728]	-	gene	Name match	0	0.00520539	0.0447078	3.98896	0.11142	-1.1597	NaN	NaN	NaN	NaN	NaN	NaN	NaN	NaN	4.2494	-2.02524	-0.917462	-1.29502	NaN	NaN
RNPEPL1	2	240565804	240581372	+	RNPEPL1	ENSG00000142327	arginyl aminopeptidase like 1 [Source:HGNC Symbol;Acc:HGNC:10079]	+	gene	Name match	0	0.00190031	0.0207373	0.823901	3.8263	3.63333	3.90474	3.89879	2.91695	3.38468	3.22256	3.5497	3.19639	3.52411	4.17873	4.04989	4.69993	4.34093	4.29451	4.09611
CAPN10-DT	2	240582700	240586699	-	null					Not found	0	0.00172823	0.0192498	1.40009	-2.51007	-1.83777	-1.24511	-2.89402	-1.58904	-2.10025	-2.33438	-2.38823	-1.18754	-1.47957	0.555504	-1.48919	-1.84707	0.110973	-3.04935	-0.147915
CAPN10	2	240586716	240617705	+	CAPN10	ENSG00000142330	calpain 10 [Source:HGNC Symbol;Acc:HGNC:1477]	+	gene	Name match	0	2.42143e-06	9.53037e-05	1.2595	1.49864	1.7432	2.57	2.09	2.13114	1.89897	1.90749	1.95782	1.70283	2.28824	3.18087	2.95124	3.5214	3.77579	2.3975	2.67462
GPR35	2	240605431	240631259	+	GPR35	ENSG00000178623	G protein-coupled receptor 35 [Source:HGNC Symbol;Acc:HGNC:4492]	+	gene	Name match	0	4.97157e-19	2.47079e-16	2.78537	-0.513496	-0.922121	-0.0196069	0.155484	0.161615	-0.716453	0.113413	-0.359746	-0.8531	-0.166437	2.75728	2.1572	2.98118	2.03285	2.48183	1.53649
CROCC2	2	240906330	240993311	+	CROCC2	ENSG00000226321	ciliary rootlet coiled-coil, rootletin family member 2 [Source:HGNC Symbol;Acc:HGNC:51677]	+	gene	Name match	0	9.50559e-10	1.12162e-07	5.7305	-6.79017	-0.871467	NaN	-2.17112	NaN	-5.73881	-3.19416	-4.77525	NaN	-5.01343	2.19216	-0.192119	3.3683	3.35414	2.01485	0.647633
AC104809.2	2	240954617	240967451	-	AC104809.2	ENSG00000233392	No description	-	gene	Name match	0	6.08699e-09	5.57758e-07	5.57741	-4.0348	1.74574	-4.39134	-0.187802	-5.99829	-4.5684	-0.5457	-3.60484	NaN	-3.03566	4.49341	2.26317	5.70781	5.53413	4.52819	2.75328
AC104809.1	2	240981515	240986072	-	AC104809.1	ENSG00000223991	No description	-	gene	Name match	0	2.23029e-07	1.28661e-05	4.88727	NaN	NaN	NaN	-4.0305	NaN	NaN	NaN	NaN	NaN	NaN	NaN	-1.87631	-2.14705	-1.32297	-0.957006	-5.03571
SNED1	2	240998838	241095568	+	SNED1	ENSG00000162804	sushi, nidogen and EGF like domains 1 [Source:HGNC Symbol;Acc:HGNC:24696]	+	gene	Name match	0	2.15314e-06	8.60141e-05	1.33573	-0.680573	-0.196466	-0.498838	0.655987	-0.203974	0.242748	0.0755614	0.474357	-0.362265	0.612121	0.912808	0.486201	1.64338	1.7164	1.10085	1.61778
BOK	2	241551424	241574138	+	BOK	ENSG00000176720	BOK, BCL2 family apoptosis regulator [Source:HGNC Symbol;Acc:HGNC:1087]	+	gene	Name match	0	0.00205848	0.0220811	1.86784	-5.64933	-3.59853	-4.00587	-2.23974	-2.85794	-2.7235	-1.95378	-3.21937	-5.21133	-2.41316	0.552778	-1.7416	-1.21878	-2.88585	-5.07313	-2.15749
THAP4	2	241584405	241637449	-	THAP4	ENSG00000176946	THAP domain containing 4 [Source:HGNC Symbol;Acc:HGNC:23187]	-	gene	Name match	0	0.00304746	0.0298556	-0.916848	2.16894	2.80103	4.48979	3.06867	3.70681	4.05003	3.82956	3.9318	4.08131	3.37169	2.39903	1.96464	2.72134	2.99586	2.70607	2.80434
DTYMK	2	241675742	241686991	-	DTYMK	ENSG00000168393	deoxythymidylate kinase [Source:HGNC Symbol;Acc:HGNC:3061]	-	gene	Name match	0	6.60933e-12	1.25031e-09	-2.28759	3.10345	3.11374	4.84522	3.49443	3.81977	4.30792	3.92141	4.03852	3.98397	3.69703	0.566988	1.37627	1.39798	2.29914	1.41217	1.48547
AC114730.1	2	241734715	241735498	-	AC114730.1	ENSG00000215692	No description	-	gene	Name match	0	0.000794298	0.0103905	0.930998	2.3962	2.68898	2.95904	2.95465	3.45989	3.23385	2.81104	3.32496	2.72003	3.40426	3.97745	3.70176	3.80954	4.24755	3.20372	3.96351
PDCD1	2	241849881	241858908	-	PDCD1	ENSG00000188389	programmed cell death 1 [Source:HGNC Symbol;Acc:HGNC:8760]	-	gene	Name match	0	0.000189619	0.00334336	2.14296	-2.96856	-1.75425	-5.64702	-1.71096	-3.34708	-4.23912	-0.91686	-0.216667	-2.39305	-0.606849	-0.44201	1.63895	-0.618926	-0.526998	-0.321967	0.47145
RTP5	2	241869600	241873823	+	RTP5	ENSG00000188011	receptor transporter protein 5 (putative) [Source:HGNC Symbol;Acc:HGNC:26585]	+	gene	Name match	0	7.62595e-05	0.00159948	2.60341	NaN	-3.05611	-1.36392	-2.48231	-3.64894	-4.54098	-3.21872	-3.57742	NaN	-2.8156	-0.913796	0.900354	-2.03626	-0.57252	-2.69422	-1.86604
LINC01237	2	241881363	242078722	+	LINC01237	ENSG00000233806	long intergenic non-protein coding RNA 1237 [Source:HGNC Symbol;Acc:HGNC:49793]	+	gene	Name match	0	0.000169777	0.00306157	1.34423	-0.802018	1.06822	0.277546	1.353	2.14984	0.685441	0.706534	1.01621	0.0079539	1.22711	2.21533	2.01278	2.104	1.98948	1.59361	2.88122
AC093642.1	2	242025183	242026176	-	AC093642.1	ENSG00000226423	No description	-	gene	Name match	0	2.8581e-05	0.00072246	4.9783	NaN	NaN	NaN	NaN	NaN	NaN	NaN	NaN	NaN	-2.61009	1.29172	NaN	-0.415713	-2.79327	NaN	0.265478
AC069277.1	3	6490479	6736129	+	AC069277.1	ENSG00000189229	No description	+	gene	Name match	0	0.00360482	0.0340146	-5.48542	-2.63656	NaN	-1.40814	NaN	-5.18502	-3.75513	NaN	NaN	NaN	-3.22239	NaN	NaN	NaN	NaN	NaN	NaN
RAD18	3	8775402	8963773	-	RAD18	ENSG00000070950	RAD18, E3 ubiquitin protein ligase [Source:HGNC Symbol;Acc:HGNC:18278]	-	gene	Name match	0	3.29593e-07	1.8098e-05	-1.5137	0.968639	1.84381	2.33301	2.16342	2.97453	3.04637	2.84711	2.81755	2.7845	2.57457	0.218783	0.851802	0.622099	1.12224	1.04566	1.19416
OGG1	3	9749944	9788219	+	OGG1	ENSG00000114026	8-oxoguanine DNA glycosylase [Source:HGNC Symbol;Acc:HGNC:8125]	+	gene	Name match	0	1.69214e-05	0.000467862	1.1773	1.82289	1.42532	1.4613	2.50828	1.41634	2.01968	2.15558	2.27537	1.68033	1.92156	2.96727	2.91222	3.38149	3.27408	2.87402	2.1733
CAMK1	3	9757342	9769992	-	CAMK1	ENSG00000134072	calcium/calmodulin dependent protein kinase I [Source:HGNC Symbol;Acc:HGNC:1459]	-	gene	Name match	0	8.4567e-06	0.000267639	1.65843	2.16606	1.26459	1.6404	3.76531	1.07588	2.61964	2.93221	3.04497	2.17621	2.13944	4.21426	3.85758	4.50806	4.2074	4.12176	2.63291
RPUSD3	3	9837849	9844602	-	RPUSD3	ENSG00000156990	RNA pseudouridylate synthase domain containing 3 [Source:HGNC Symbol;Acc:HGNC:28437]	-	gene	Name match	0	0.00147207	0.0169871	-1.00441	1.07785	1.66923	3.09744	2.50971	2.67145	3.22706	2.94215	2.73267	2.76269	2.46465	0.634004	0.90626	1.3246	2.15635	1.29542	2.051
JAGN1	3	9890572	9894349	+	JAGN1	ENSG00000171135	jagunal homolog 1 [Source:HGNC Symbol;Acc:HGNC:26926]	+	gene	Name match	0	0.00119561	0.0144152	-1.00697	2.7577	3.11614	4.71921	3.40532	3.86599	3.98354	3.7256	3.66056	4.2403	3.90347	2.63535	2.16	2.10783	2.83114	3.27447	2.89257
AC018809.1	3	9935706	9936258	+	AC018809.1	ENSG00000269894	No description	+	gene	Name match	0	0.00265022	0.026815	1.85463	-2.35586	-1.04202	-1.39047	-0.946266	NaN	NaN	-0.982236	-2.9259	-2.33289	-0.994153	-0.0923481	0.8998	-0.799779	-0.592373	-2.77966	0.748962
EMC3-AS1	3	9986893	10006990	+	EMC3-AS1	ENSG00000180385	EMC3 antisense RNA 1 [Source:HGNC Symbol;Acc:HGNC:49223]	+	gene	Name match	0	1.70322e-06	7.08395e-05	-1.55171	0.496431	1.13319	1.07137	1.10053	2.34454	1.94035	2.21266	2.27485	1.94185	1.70117	-0.424933	-0.206717	-0.274383	0.34806	-0.00372056	0.558287
AC022007.1	3	10006418	10011209	-	AC022007.1	ENSG00000206567	No description	-	gene	Name match	0	0.00214619	0.0227888	-1.44543	-1.02779	-0.0411163	1.7856	0.284503	0.496382	0.272595	0.559233	0.698784	0.34608	0.269783	NaN	-0.906653	-1.8798	-0.372832	-1.27472	-0.264331
FANCD2	3	10026414	10101930	+	FANCD2	ENSG00000144554	Fanconi anemia complementation group D2 [Source:HGNC Symbol;Acc:HGNC:3585]	+	gene	Name match	0	5.50652e-12	1.05877e-09	-1.82016	2.13863	2.58234	2.61902	2.59294	2.83621	3.44903	2.76893	2.88586	3.02508	2.98546	0.909229	0.400009	0.993212	1.24126	0.814785	0.834626
FANCD2OS	3	10081317	10108231	-	FANCD2OS	ENSG00000163705	FANCD2 opposite strand [Source:HGNC Symbol;Acc:HGNC:28623]	-	gene	Name match	0	2.0122e-08	1.5692e-06	-1.92969	0.53972	0.766098	0.868312	1.18378	1.13262	1.75154	1.0989	1.15524	1.49512	1.19863	-0.869195	-1.80993	-1.46115	-0.181593	-1.09707	-0.442922
SLC6A1	3	10992186	11039249	+	SLC6A1	ENSG00000157103	solute carrier family 6 member 1 [Source:HGNC Symbol;Acc:HGNC:11042]	+	gene	Name match	0	0.00261376	0.0265422	-5.06752	-7.40239	-8.67351	NaN	-5.82287	NaN	NaN	-4.2918	-6.38746	NaN	-6.62564	NaN	NaN	NaN	NaN	NaN	NaN
ACTG1P12	3	12070195	12071360	+	ACTG1P12	ENSG00000226642	actin gamma 1 pseudogene 12 [Source:HGNC Symbol;Acc:HGNC:44496]	+	gene	Name match	0	0.00176642	0.0195711	-1.41703	-0.344613	-0.615734	-0.329179	-0.774555	-0.72314	-0.321821	-1.18398	-1.00212	-0.601755	-0.954893	NaN	-2.39881	-2.46096	-2.83852	-1.27091	-1.56826
TIMP4	3	12153051	12159351	-	TIMP4	ENSG00000157150	TIMP metallopeptidase inhibitor 4 [Source:HGNC Symbol;Acc:HGNC:11823]	-	gene	Name match	0	0.000839199	0.0108712	-3.74741	-1.61105	-3.20409	NaN	-1.52338	NaN	-2.88161	0.281951	-0.373731	-3.49497	-3.57127	NaN	-3.7477	NaN	NaN	NaN	NaN
IQSEC1	3	12897220	13283281	-	IQSEC1	ENSG00000144711	IQ motif and Sec7 domain 1 [Source:HGNC Symbol;Acc:HGNC:29112]	-	gene	Name match	0	1.25357e-05	0.000367756	1.63479	4.41595	4.22819	3.00237	3.14824	2.96878	2.50204	2.51152	2.96902	2.5951	3.31737	5.20738	5.11903	5.35795	4.80897	4.82531	4.0309
NUP210	3	13316235	13420309	-	NUP210	ENSG00000132182	nucleoporin 210 [Source:HGNC Symbol;Acc:HGNC:30052]	-	gene	Name match	0	0.00469694	0.0413709	-0.726464	4.20154	5.05269	4.79951	4.98661	5.73661	6.02343	5.72156	5.7649	5.79414	5.73299	4.24937	4.42552	4.58808	4.89194	4.77463	4.61546
CHCHD4	3	14112077	14124870	-	CHCHD4	ENSG00000163528	coiled-coil-helix-coiled-coil-helix domain containing 4 [Source:HGNC Symbol;Acc:HGNC:26467]	-	gene	Name match	0	0.000637328	0.00874894	-1.1793	0.719001	1.63551	2.96513	2.2806	2.57994	3.0994	2.79169	2.80346	3.31501	2.66567	0.812587	1.07538	1.04376	2.12753	0.78824	1.49778
LSM3	3	14178358	14201119	+	LSM3	ENSG00000170860	LSM3 homolog, U6 small nuclear RNA and mRNA degradation associated [Source:HGNC Symbol;Acc:HGNC:17874]	+	gene	Name match	0	1.83293e-06	7.54319e-05	-1.41843	2.89123	3.27669	4.69295	3.38634	3.68995	3.81406	3.85226	3.80248	3.89387	3.77154	1.51364	1.9996	1.94787	2.51207	2.78274	2.37071
GALNT15	3	16174649	16231992	+	GALNT15	ENSG00000131386	polypeptide N- acetylgalactosaminyltransferase 15 [Source:HGNC Symbol;Acc:HGNC:21531]	+	gene	Name match	0	0.000244023	0.00408872	-4.80255	-4.47666	NaN	-7.15513	0.385788	-4.36977	-2.2878	-3.10304	-4.56128	-3.77563	-2.43689	NaN	NaN	NaN	NaN	-5.22239	-6.39421
AC090948.2	3	16339308	16339871	+	AC090948.2	ENSG00000272498	No description	+	gene	Name match	0	6.00427e-06	0.000200635	2.69741	-3.38427	-2.6554	NaN	-1.16733	-1.44087	-2.33291	-0.595615	-1.95432	-1.94627	-0.800177	NaN	1.31196	1.87224	0.853142	-0.486148	0.827461
AC090948.3	3	16345126	16346440	+	AC090948.3	ENSG00000272529	No description	+	gene	Name match	0	0.00011088	0.00216171	1.70557	-1.76567	-1.03679	-1.1222	-1.13368	-0.144197	-1.56231	0.0229907	-0.750747	-1.32767	0.596036	1.49784	1.46691	0.527376	1.05028	0.684999	-0.138896
DAZL	3	16586792	16670306	-	DAZL	ENSG00000092345	deleted in azoospermia like [Source:HGNC Symbol;Acc:HGNC:2685]	-	gene	Name match	0	0.000542249	0.00772023	4.00047	NaN	NaN	NaN	NaN	NaN	NaN	NaN	NaN	-6.63287	NaN	NaN	-6.20753	-4.51479	-4.15539	-3.17275	NaN
AC090644.1	3	17141015	17205165	+	null					Not found	0	0.000704562	0.00947669	2.99104	-4.65411	-3.34027	NaN	NaN	NaN	NaN	NaN	-5.22415	-5.21611	NaN	NaN	-3.46884	-3.683	-2.2532	-3.07792	-1.07981
AC140076.1	3	17465150	17465510	+	AC140076.1	ENSG00000227309	No description	+	gene	Name match	0	0.00260888	0.026511	-1.38738	0.429346	0.573263	3.48785	1.91694	2.23845	1.97375	2.37001	2.54736	2.47878	1.79105	-0.06203	0.823203	0.552467	0.17491	1.15755	0.91173
AC104297.1	3	17871729	17872598	-	AC104297.1	ENSG00000213383	No description	-	gene	Name match	0	0.000369914	0.00567842	-1.44718	0.449836	0.806747	2.15743	0.984961	2.38006	2.21169	2.08285	2.09279	2.1833	1.74443	-2.33105	-0.561291	-0.231123	0.793419	0.566604	1.03864
KCNH8	3	19148454	19535646	+	KCNH8	ENSG00000183960	potassium voltage-gated channel subfamily H member 8 [Source:HGNC Symbol;Acc:HGNC:18864]	+	gene	Name match	0	7.39389e-08	4.94763e-06	2.24326	-3.83063	-3.10175	-2.93923	-4.61368	-1.78289	-3.27676	-2.58253	-1.8157	-3.14469	-1.53032	-0.397189	-1.87982	-0.173007	-0.810799	0.120614	-0.403876
HSPA8P18	3	19940269	19943310	-	HSPA8P18	ENSG00000232953	heat shock protein family A (Hsp70) member 8 pseudogene 18 [Source:HGNC Symbol;Acc:HGNC:44933]	-	gene	Name match	0	0.00320686	0.0310745	4.27563	NaN	NaN	NaN	NaN	NaN	NaN	NaN	NaN	NaN	NaN	NaN	NaN	-2.60153	NaN	NaN	-3.16827
SGO1	3	20160593	20186292	-	SGO1	ENSG00000129810	shugoshin 1 [Source:HGNC Symbol;Acc:HGNC:25088]	-	gene	Name match	0	1.73348e-15	5.64769e-13	-3.06156	1.18382	0.95682	1.87141	1.32319	1.78271	2.17417	1.7605	1.62716	2.35968	1.82932	-0.381087	-1.32956	-2.26909	-2.23161	-1.66401	-1.3504
SGO1-AS1	3	20174244	21145967	+	SGO1-AS1	ENSG00000231304	SGO1 antisense RNA 1 [Source:HGNC Symbol;Acc:HGNC:41081]	+	gene	Name match	0	0.00546053	0.0462757	-1.24835	-1.71717	-1.73831	-1.40051	-1.49466	-1.28278	-0.87526	-1.20722	-1.51938	-0.668438	-1.10548	-1.07815	-2.70573	-3.63358	-3.7481	-3.02849	-2.8218
VENTXP7	3	21405737	21406508	+	VENTXP7	ENSG00000236380	VENT homeobox pseudogene 7 [Source:HGNC Symbol;Acc:HGNC:13638]	+	gene	Name match	0	1.25344e-06	5.47333e-05	5.2265	NaN	NaN	NaN	NaN	NaN	NaN	NaN	NaN	NaN	NaN	NaN	-2.65191	-0.866063	-2.65866	-1.67602	-2.4328
HMGB1P5	3	22381819	22382929	+	HMGB1P5	ENSG00000132967	high mobility group box 1 pseudogene 5 [Source:HGNC Symbol;Acc:HGNC:4997]	+	gene	Name match	0	0.00136614	0.0160103	-0.861751	4.43853	5.08419	5.77095	4.8817	5.87565	5.70858	5.75047	5.53214	5.76476	5.6623	4.19882	4.35584	3.94414	4.57549	4.86129	4.95341
UBE2E1	3	23805903	23891316	+	UBE2E1	ENSG00000170142	ubiquitin conjugating enzyme E2 E1 [Source:HGNC Symbol;Acc:HGNC:12477]	+	gene	Name match	0	0.000870798	0.0111842	-0.818249	3.88018	4.48697	5.18244	4.70244	5.1043	5.11505	5.15771	5.03031	5.28422	4.86573	4.17884	3.87664	3.59582	3.86228	4.14645	4.13218
RARB	3	25174332	25597932	+	RARB	ENSG00000077092	retinoic acid receptor beta [Source:HGNC Symbol;Acc:HGNC:9865]	+	gene	Name match	0	0.00152926	0.0175023	-2.54768	NaN	-3.78302	-0.69851	-3.36534	-2.22746	-3.30854	-3.13828	-3.49698	-3.33693	-3.32012	NaN	-4.23352	-6.12575	NaN	NaN	-4.69248
TOP2B	3	25597905	25664907	-	TOP2B	ENSG00000077097	topoisomerase (DNA) II beta [Source:HGNC Symbol;Acc:HGNC:11990]	-	gene	Name match	0	0.00443466	0.0396321	-0.995912	4.35386	5.43807	7.48508	5.61551	7.1673	6.42774	6.10451	6.09994	6.41755	6.02415	4.50189	5.07848	4.56118	5.39765	5.38352	5.89242
NGLY1	3	25718944	25790039	-	NGLY1	ENSG00000151092	N-glycanase 1 [Source:HGNC Symbol;Acc:HGNC:17646]	-	gene	Name match	0	0.00355949	0.0337062	-0.720546	2.54083	2.64066	3.71128	2.92773	3.50499	3.48598	3.56561	3.40262	3.3504	3.15427	2.06863	2.3392	2.26714	2.57336	2.60039	2.66079
MINOS1P3	3	27214816	27215018	-	MINOS1P3	ENSG00000224237	mitochondrial inner membrane organizing system 1 pseudogene 3 [Source:HGNC Symbol;Acc:HGNC:44093]	-	gene	Name match	0	0.00196468	0.021293	-5.08885	NaN	0.988745	NaN	-1.50047	-2.28859	1.87827	-2.1214	NaN	-1.47206	1.18861	NaN	NaN	NaN	NaN	NaN	NaN
LINC02084	3	27712910	27714005	+	LINC02084	ENSG00000272282	long intergenic non-protein coding RNA 2084 [Source:HGNC Symbol;Acc:HGNC:52934]	+	gene	Name match	0	0.000103472	0.0020383	3.64768	NaN	NaN	NaN	-2.12581	NaN	NaN	NaN	-4.9128	NaN	-0.758657	-0.664207	0.608049	-0.201713	1.27317	-2.76656	-1.23793
EOMES	3	27715949	27722711	-	EOMES	ENSG00000163508	eomesodermin [Source:HGNC Symbol;Acc:HGNC:3372]	-	gene	Name match	0	6.60897e-05	0.00142544	3.0728	-5.08077	-3.54454	NaN	-1.76429	-6.4593	-5.61438	-3.70715	-6.65081	-4.32084	-0.421387	-0.402225	0.967443	0.0602686	0.307203	-2.33465	-0.301353
AC096921.2	3	30697661	30699576	+	AC096921.2	ENSG00000261468	No description	+	gene	Name match	0	0.000613918	0.00849919	1.52885	-0.241715	0.438255	-1.92018	-0.27958	-1.13482	-1.87485	-1.03802	-1.25921	-1.62314	-0.564507	0.436834	0.914409	1.45187	0.984114	-0.112975	0.0371354
STT3B	3	31532638	31637622	+	STT3B	ENSG00000163527	STT3B, catalytic subunit of the oligosaccharyltransferase complex [Source:HGNC Symbol;Acc:HGNC:30611]	+	gene	Name match	0	0.00463574	0.0410228	-0.713024	4.5798	5.57101	6.11355	5.58494	6.2385	6.26548	6.08526	6.09067	6.25125	6.04054	5.42458	4.8345	4.68434	4.85492	5.37848	5.23481
OSBPL10	3	31657890	32077580	-	OSBPL10	ENSG00000144645	oxysterol binding protein like 10 [Source:HGNC Symbol;Acc:HGNC:16395]	-	gene	Name match	0	8.35896e-08	5.55156e-06	2.28019	-2.12016	-3.10951	-3.90119	-2.3169	-2.26422	-2.68233	-2.17103	-1.52973	-3.03265	-1.28792	-0.0696394	-2.10906	-0.938821	-0.731416	0.938435	0.623026
OSBPL10-AS1	3	31704058	31721652	+	OSBPL10-AS1	ENSG00000232490	OSBPL10 antisense RNA 1 [Source:HGNC Symbol;Acc:HGNC:40767]	+	gene	Name match	0	0.000728936	0.00973974	4.60324	NaN	NaN	NaN	NaN	NaN	NaN	NaN	-5.98657	NaN	NaN	NaN	NaN	-2.27548	NaN	NaN	-1.61983
ZNF860	3	31981771	31991628	+	ZNF860	ENSG00000197385	zinc finger protein 860 [Source:HGNC Symbol;Acc:HGNC:34513]	+	gene	Name match	0	4.4087e-06	0.000155281	3.7332	NaN	-5.18783	NaN	-3.92215	-6.29523	-4.86535	-5.12805	-4.48675	-6.4787	-1.68053	NaN	-3.88344	-0.858127	-0.440503	0.41438	0.453458
GPD1L	3	32105689	32168713	+	GPD1L	ENSG00000152642	glycerol-3-phosphate dehydrogenase 1 like [Source:HGNC Symbol;Acc:HGNC:28956]	+	gene	Name match	0	4.28084e-05	0.00100178	-1.14727	1.62914	2.20602	2.33925	2.77937	2.80554	3.1559	3.07773	3.00021	2.91806	2.95186	1.08705	1.75989	1.23168	1.16927	1.82998	1.44199
CMTM8	3	32238679	32370325	+	CMTM8	ENSG00000170293	CKLF like MARVEL transmembrane domain containing 8 [Source:HGNC Symbol;Acc:HGNC:19179]	+	gene	Name match	0	0.00481838	0.042206	-2.00647	-1.85698	-0.320744	4.11142	0.215581	1.32928	0.233911	-0.193848	0.71594	0.696503	1.50473	-1.76339	-0.534204	-0.770383	-0.204524	0.304184	-1.33712
ARPP21	3	35638945	35794496	+	ARPP21	ENSG00000172995	cAMP regulated phosphoprotein 21 [Source:HGNC Symbol;Acc:HGNC:16968]	+	gene	Name match	0	0.000883049	0.0113093	-4.59193	NaN	-4.64684	2.80345	-7.13605	2.05167	-5.07925	-5.17203	-3.94576	-2.97836	-0.974489	NaN	-6.68231	-3.48707	-3.36712	-4.96945	-4.68184
STAC	3	36380344	36548007	+	STAC	ENSG00000144681	SH3 and cysteine rich domain [Source:HGNC Symbol;Acc:HGNC:11353]	+	gene	Name match	0	0.00538129	0.0457496	-1.19931	-1.48872	-0.0179074	0.446513	-0.0182428	0.578554	1.45062	1.38448	1.55494	0.872664	0.130484	-2.66815	-0.663178	-1.56823	-0.486352	0.295589	-0.434524
HSPD1P6	3	36767117	36784167	-	HSPD1P6	ENSG00000230067	heat shock protein family D (Hsp60) member 1 pseudogene 6 [Source:HGNC Symbol;Acc:HGNC:5267]	-	gene	Name match	0	0.000274723	0.00448896	-1.66551	-2.16425	-1.08173	-1.44278	-1.0666	-0.542776	0.0629613	-0.223586	-0.231789	0.126197	-0.65054	NaN	-2.07851	-3.04113	-3.15565	-1.58805	-1.92979
AC105749.1	3	36823151	36825158	-	AC105749.1	ENSG00000281100	No description	-	gene	Name match	0	9.88094e-06	0.00030257	1.91247	-3.21627	-3.16546	-2.76545	-2.34724	-1.78744	-2.42794	-1.84264	-1.78631	-2.31883	-2.85456	-3.53772	-1.105	-1.07522	-0.196442	0.11482	0.0950045
TRANK1	3	36826820	36945098	-	TRANK1	ENSG00000168016	tetratricopeptide repeat and ankyrin repeat containing 1 [Source:HGNC Symbol;Acc:HGNC:29011]	-	gene	Name match	0	0.00250116	0.0256834	0.819337	1.36864	1.24803	1.86477	2.01331	3.02077	2.63315	1.75542	1.9558	2.55767	2.30923	1.99159	3.00891	2.51243	3.06849	2.875	3.34345
AC011816.1	3	36880184	36880729	-	AC011816.1	ENSG00000234073	No description	-	gene	Name match	0	1.0803e-05	0.000325724	4.39799	NaN	NaN	NaN	-3.92789	NaN	NaN	NaN	NaN	NaN	NaN	NaN	-0.889176	-3.36636	-0.936565	-2.76128	-1.12574
MLH1	3	36993332	37050918	+	MLH1	ENSG00000076242	mutL homolog 1 [Source:HGNC Symbol;Acc:HGNC:7127]	+	gene	Name match	0	7.2614e-07	3.4962e-05	-1.24855	3.15388	3.61824	4.16033	3.68352	4.04683	4.3468	4.14137	4.19176	4.19736	4.14449	2.348	2.45806	2.35798	2.76469	2.93322	2.83077
MYD88	3	38138478	38143022	+	MYD88	ENSG00000172936	myeloid differentiation primary response 88 [Source:HGNC Symbol;Acc:HGNC:7562]	+	gene	Name match	0	0.000207289	0.0035817	1.15262	5.19274	5.31635	4.06629	5.16632	4.8584	4.00554	4.58915	4.00396	4.99924	4.70335	6.17159	6.16572	5.88482	5.90764	5.69046	4.98003
XYLB	3	38346760	38421348	+	XYLB	ENSG00000093217	xylulokinase [Source:HGNC Symbol;Acc:HGNC:12839]	+	gene	Name match	0	2.68498e-07	1.51694e-05	-1.84965	-1.51242	-0.748779	-1.29577	-0.471698	-0.0390498	0.667885	0.204087	-0.163891	-0.137352	-0.139036	-2.8695	-2.17374	-2.19842	-1.99101	-2.70881	-1.91101
GORASP1	3	39096659	39108363	-	GORASP1	ENSG00000114745	golgi reassembly stacking protein 1 [Source:HGNC Symbol;Acc:HGNC:16769]	-	gene	Name match	0	0.00225422	0.0236815	0.737667	2.01462	2.26974	2.77782	2.79583	2.94314	3.1095	3.05833	3.07903	2.76713	2.89397	3.40023	3.26144	3.71342	3.81195	2.77573	3.30018
TTC21A	3	39107704	39138903	+	TTC21A	ENSG00000168026	tetratricopeptide repeat domain 21A [Source:HGNC Symbol;Acc:HGNC:30761]	+	gene	Name match	0	1.5693e-09	1.74962e-07	2.37656	-3.24416	-2.29289	-0.240799	-1.38391	-0.27219	-2.25839	-2.07699	-2.04867	-1.25362	-0.999268	-0.385039	0.513191	1.20808	1.38795	0.917002	1.23632
AC092053.3	3	39148281	39172952	+	AC092053.3	ENSG00000284669	No description	+	gene	Name match	0	0.00172391	0.0192091	1.27981	-0.258418	-1.27276	-2.02376	0.809201	0.725625	-0.701254	-0.586797	-0.313885	-1.0872	-1.50053	1.06023	1.08297	1.25327	0.238281	0.47726	0.402739
AC092053.2	3	39152906	39154723	+	AC092053.2	ENSG00000283849	No description	+	gene	Name match	0	0.00540086	0.0458827	1.17113	0.734495	-0.820419	-0.0370772	1.46602	1.32997	-0.284534	0.142065	0.26399	-0.505574	-0.903799	1.19065	1.48397	2.18366	0.768628	1.65309	0.723838
XIRP1	3	39183210	39192596	-	XIRP1	ENSG00000168334	xin actin binding repeat containing 1 [Source:HGNC Symbol;Acc:HGNC:14301]	-	gene	Name match	0	0.000953141	0.0120414	-5.17536	-6.9036	NaN	NaN	-4.90905	-5.28213	-5.43721	-6.11494	-2.66629	-4.4656	NaN	NaN	NaN	NaN	NaN	NaN	NaN
CX3CR1	3	39263494	39281735	-	CX3CR1	ENSG00000168329	C-X3-C motif chemokine receptor 1 [Source:HGNC Symbol;Acc:HGNC:2558]	-	gene	Name match	0	6.02411e-07	3.01947e-05	3.19847	-1.62095	-0.925236	-4.85195	2.38721	-2.87394	-0.636701	-0.204256	-2.00656	-1.05741	0.685049	3.65345	2.28281	2.94602	4.0972	2.47881	1.97505
CCR8	3	39329706	39333511	+	CCR8	ENSG00000179934	C-C motif chemokine receptor 8 [Source:HGNC Symbol;Acc:HGNC:1609]	+	gene	Name match	0	0.00423672	0.0383423	3.96129	NaN	NaN	NaN	NaN	NaN	NaN	NaN	NaN	NaN	NaN	NaN	-2.57559	-4.63774	-4.0153	NaN	NaN
RPSA	3	39406689	39412542	+	RPSA	ENSG00000168028	ribosomal protein SA [Source:HGNC Symbol;Acc:HGNC:6502]	+	gene	Name match	0	0.00119376	0.0143987	-0.997815	4.98143	5.97	7.64806	5.86531	6.24681	6.6912	6.69748	6.66294	6.44044	6.64597	5.03241	4.97101	5.16758	5.54619	6.01239	5.41927
VIPR1	3	42489299	42537573	+	VIPR1	ENSG00000114812	vasoactive intestinal peptide receptor 1 [Source:HGNC Symbol;Acc:HGNC:12694]	+	gene	Name match	0	2.04673e-08	1.58558e-06	3.01697	-0.212267	-1.9066	-3.75101	-0.719533	-3.47344	-2.07392	-0.798455	-1.27263	-2.33498	0.5827	2.09143	1.25225	2.85777	2.21461	1.45857	0.00991026
VIPR1-AS1	3	42506465	42533258	-	VIPR1-AS1	ENSG00000232354	VIPR1 antisense RNA 1 [Source:HGNC Symbol;Acc:HGNC:40610]	-	gene	Name match	0	4.10889e-10	5.31924e-08	3.46225	-2.34026	-4.05195	NaN	-3.71916	-4.96671	-3.95186	-4.21456	-3.9883	-4.34283	-2.35201	0.0903617	-0.73616	0.677551	-0.124262	-0.842063	-1.66024
NKTR	3	42600614	42648741	+	NKTR	ENSG00000114857	natural killer cell triggering receptor [Source:HGNC Symbol;Acc:HGNC:7833]	+	gene	Name match	0	0.000173294	0.0031088	0.981664	3.33791	4.17085	2.6726	3.78714	4.49649	4.223	3.80786	4.05592	3.76455	4.06841	4.82388	5.03364	4.70748	4.70734	4.10086	5.09627
LINC02158	3	42770612	42773635	+	LINC02158	ENSG00000225611	long intergenic non-protein coding RNA 2158 [Source:HGNC Symbol;Acc:HGNC:53019]	+	gene	Name match	0	0.000514333	0.00739822	2.22856	-4.05369	-2.73985	-2.82526	-1.47417	-4.43222	-3.00233	NaN	-4.62373	-3.03072	-1.95502	NaN	-0.798028	-0.0825703	-1.0007	0.222951	-2.06434
HIGD1A	3	42784298	42804531	-	HIGD1A	ENSG00000181061	HIG1 hypoxia inducible domain family member 1A [Source:HGNC Symbol;Acc:HGNC:29527]	-	gene	Name match	0	0.00235119	0.0244951	-0.887992	4.25235	4.04334	4.69863	4.66924	4.39982	5.08821	5.11939	5.08816	5.20015	4.64385	3.23167	3.46709	3.38277	3.22761	4.59881	4.0681
POMGNT2	3	43079232	43106076	-	POMGNT2	ENSG00000144647	protein O-linked mannose N- acetylglucosaminyltransferase 2 (beta 1,4-) [Source:HGNC Symbol;Acc:HGNC:25902]	-	gene	Name match	0	0.000203544	0.00353678	-1.149	1.43982	1.92916	1.72456	1.73752	2.16513	2.92494	2.35715	2.67097	2.51564	2.43588	-0.0408273	0.576925	1.31064	1.24342	1.30748	0.967939
ANO10	3	43354859	43691594	-	ANO10	ENSG00000160746	anoctamin 10 [Source:HGNC Symbol;Acc:HGNC:25519]	-	gene	Name match	0	0.00370068	0.0347034	-1.20248	3.6326	3.42653	1.83141	2.48314	1.66315	2.20438	2.01491	2.19204	1.71074	2.615	1.73802	1.39504	0.958073	1.37292	1.49462	0.936082
AC006058.4	3	44115818	44117487	-	AC006058.4	ENSG00000280435	No description	-	gene	Name match	0	0.000313676	0.00498785	4.79028	NaN	NaN	NaN	NaN	NaN	NaN	NaN	NaN	NaN	NaN	NaN	NaN	-2.65731	-1.89736	-4.37416	NaN
AC006058.1	3	44117299	44122365	+	AC006058.1	ENSG00000261786	No description	+	gene	Name match	0	0.00181884	0.0200534	2.75283	NaN	NaN	NaN	-4.55708	NaN	NaN	NaN	-6.12168	NaN	-3.96754	NaN	-5.6883	-2.99556	-3.25764	-3.39048	-2.89933
KIF15	3	44761717	44873376	+	KIF15	ENSG00000163808	kinesin family member 15 [Source:HGNC Symbol;Acc:HGNC:17273]	+	gene	Name match	0	2.8026e-45	6.60278e-41	-4.96016	2.28543	2.61432	3.1884	2.91223	3.41207	3.95596	3.488	3.14734	3.60038	3.51748	-1.76394	-1.59932	-2.18186	-1.43389	-2.12932	-2.03811
EXOSC7	3	44975241	45036066	+	EXOSC7	ENSG00000075914	exosome component 7 [Source:HGNC Symbol;Acc:HGNC:28112]	+	gene	Name match	0	0.00259567	0.0264043	-0.846163	1.55715	2.29494	3.4353	2.63096	2.90541	3.09194	2.84901	2.90271	3.0144	2.72564	1.29411	1.9733	1.67549	1.63272	1.98927	2.22506
TMEM158	3	45224466	45226278	-	TMEM158	ENSG00000249992	transmembrane protein 158 (gene/pseudogene) [Source:HGNC Symbol;Acc:HGNC:30293]	-	gene	Name match	0	8.36634e-07	3.90945e-05	3.15056	-1.89896	-3.34001	-1.96599	0.148061	-2.12549	-2.60249	-0.32603	-2.317	-0.586489	-1.70718	0.93159	0.438311	-1.29041	-2.3054	3.43213	2.5595
LARS2	3	45388506	45549421	+	LARS2	ENSG00000011376	leucyl-tRNA synthetase 2, mitochondrial [Source:HGNC Symbol;Acc:HGNC:17095]	+	gene	Name match	0	0.000575781	0.00807828	-1.0798	0.525612	1.22648	1.83121	1.54894	2.44181	2.65539	2.48596	2.32429	2.59153	2.06836	0.477726	0.443402	0.255722	0.977701	1.16387	1.53072
SLC6A20	3	45755450	45796535	-	SLC6A20	ENSG00000163817	solute carrier family 6 member 20 [Source:HGNC Symbol;Acc:HGNC:30927]	-	gene	Name match	0	0.000733098	0.00977976	4.51169	NaN	NaN	NaN	NaN	NaN	NaN	NaN	NaN	NaN	NaN	NaN	NaN	-6.97296	-5.35052	NaN	-3.95474
CCR9	3	45886504	45903177	+	CCR9	ENSG00000173585	C-C motif chemokine receptor 9 [Source:HGNC Symbol;Acc:HGNC:1610]	+	gene	Name match	0	8.52774e-10	1.02061e-07	2.76201	-3.70056	-1.97169	-2.35666	-2.70601	-3.75716	-2.6492	-2.58998	-3.46325	-3.6776	-2.33886	-2.02202	-1.41096	0.628105	-0.200113	0.161037	0.498232
CCR1	3	46201709	46208396	-	CCR1	ENSG00000163823	C-C motif chemokine receptor 1 [Source:HGNC Symbol;Acc:HGNC:1602]	-	gene	Name match	0	0.000157061	0.00287744	1.93901	2.50999	0.863358	1.36723	5.17487	0.972763	1.71935	2.86004	2.08744	3.32689	3.09122	4.82918	5.72476	4.62066	4.49396	4.94279	3.32376
CCR2	3	46353734	46360928	+	CCR2	ENSG00000121807	C-C motif chemokine receptor 2 [Source:HGNC Symbol;Acc:HGNC:1603]	+	gene	Name match	0	5.23958e-07	2.69063e-05	1.81852	1.10833	1.06925	0.117585	2.013	0.876951	0.764946	1.60855	1.01956	2.17578	2.64889	3.89862	3.52068	2.36807	3.53936	2.80075	2.48829
CCR5	3	46370854	46376206	+	CCR5	ENSG00000160791	C-C motif chemokine receptor 5 (gene/pseudogene) [Source:HGNC Symbol;Acc:HGNC:1606]	+	gene	Name match	0	0.000361484	0.00557865	1.89663	-3.76515	-1.55084	-1.53672	1.06399	-0.336318	-2.37275	-2.29841	-0.61272	0.469871	0.655454	0.720758	2.3836	1.79693	0.696311	0.371768	0.674859
LINC02009	3	46416524	46423591	-	LINC02009	ENSG00000283646	long intergenic non-protein coding RNA 2009 [Source:HGNC Symbol;Acc:HGNC:52845]	-	gene	Name match	0	0.00190298	0.0207547	-4.90144	4.02757	5.53081	-2.12825	3.39444	-4.56528	-3.98339	-2.66112	-2.09382	2.96321	2.90288	NaN	0.669059	-2.99324	NaN	NaN	NaN
LTF	3	46435645	46485234	-	LTF	ENSG00000012223	lactotransferrin [Source:HGNC Symbol;Acc:HGNC:6720]	-	gene	Name match	0	0.000585458	0.00818831	-5.74031	11.2832	12.2896	4.97587	9.42549	1.11894	2.91596	4.51269	4.0414	8.64562	9.67224	NaN	6.59507	3.14584	0.843503	-4.72075	0.118656
LRRC2	3	46515423	46580099	-	LRRC2	ENSG00000163827	leucine rich repeat containing 2 [Source:HGNC Symbol;Acc:HGNC:14676]	-	gene	Name match	0	0.00418786	0.0380343	-2.04447	-5.70159	-3.51328	-4.05813	-3.59156	-2.03572	-2.02574	-3.4535	-2.9497	-2.05413	-3.01796	NaN	-4.66832	NaN	-7.10803	-3.12539	-7.29721
ALS2CL	3	46668997	46693704	-	ALS2CL	ENSG00000178038	ALS2 C-terminal like [Source:HGNC Symbol;Acc:HGNC:20605]	-	gene	Name match	0	0.0010526	0.013001	1.25743	-2.26026	-1.45121	-0.964716	0.685388	-1.3418	-0.128727	-0.69399	-0.646698	-1.33683	0.232692	0.748439	-0.164255	1.46727	0.423188	0.0570226	0.128582
PTH1R	3	46877746	46903799	+	PTH1R	ENSG00000160801	parathyroid hormone 1 receptor [Source:HGNC Symbol;Acc:HGNC:9608]	+	gene	Name match	0	0.00559205	0.0471517	1.40074	-5.67413	-4.94525	-4.03066	-2.67957	-3.4677	-4.20773	-2.07811	-2.24417	-4.65116	-4.89739	-1.41062	-2.64086	-3.11805	-1.91064	-2.51297	-1.56931
NRADDP	3	47010824	47013465	+	NRADDP	ENSG00000236409	neurotrophin receptor associated death domain, pseudogene [Source:HGNC Symbol;Acc:HGNC:19337]	+	gene	Name match	0	0.000271279	0.00444259	1.58068	-0.751684	-1.10081	-1.65571	-0.26809	-1.29068	-1.44575	-0.687389	-1.04609	-1.31368	-1.63791	0.678937	-0.644416	1.05897	1.34884	-1.83845	0.212125
CDC25A	3	48157146	48188402	-	CDC25A	ENSG00000164045	cell division cycle 25A [Source:HGNC Symbol;Acc:HGNC:1725]	-	gene	Name match	0	4.14357e-22	2.92766e-19	-4.25528	1.75913	2.18758	2.58366	2.15467	3.07327	3.52718	3.18042	3.06355	3.62261	2.62004	-3.57355	-1.8038	-3.28098	-1.10395	-1.15234	-0.525792
NDUFB1P1	3	48181547	48181726	+	NDUFB1P1	ENSG00000231884	NADH:ubiquinone oxidoreductase subunit B1 pseudogene 1 [Source:HGNC Symbol;Acc:HGNC:30893]	+	gene	Name match	0	0.0053421	0.0454889	-1.41565	2.65574	2.74719	4.59339	3.48037	3.09435	3.01522	2.22201	3.18524	3.09374	2.43248	NaN	2.21423	1.0419	0.178912	2.42458	2.36824
CAMP	3	48223347	48225491	+	CAMP	ENSG00000164047	cathelicidin antimicrobial peptide [Source:HGNC Symbol;Acc:HGNC:1472]	+	gene	Name match	0	0.000382036	0.00582381	-5.7594	10.3352	11.6673	4.25852	9.02278	0.835652	1.58747	3.47857	3.37206	7.3277	9.73397	NaN	5.8597	2.70886	1.4516	-1.20962	-4.38144
ZNF589	3	48241100	48299253	+	ZNF589	ENSG00000164048	zinc finger protein 589 [Source:HGNC Symbol;Acc:HGNC:16747]	+	gene	Name match	0	0.00523404	0.0448544	0.737361	2.33299	2.49638	2.05549	2.04249	2.18683	2.13304	2.55201	1.94928	2.13543	2.17812	3.04751	2.48367	3.04555	3.2975	2.61844	2.61769
P4HTM	3	48989886	49007154	+	P4HTM	ENSG00000178467	prolyl 4-hydroxylase, transmembrane [Source:HGNC Symbol;Acc:HGNC:28858]	+	gene	Name match	0	0.00243016	0.0251259	0.769224	1.14113	1.63173	2.31137	2.04832	2.37807	2.26024	2.19706	2.28004	1.91395	2.37225	2.29583	2.5224	3.03995	3.26947	2.07217	2.90667
IMPDH2	3	49024325	49029408	-	IMPDH2	ENSG00000178035	inosine monophosphate dehydrogenase 2 [Source:HGNC Symbol;Acc:HGNC:6053]	-	gene	Name match	0	7.58744e-05	0.00159342	-1.27098	4.63884	6.0515	7.41362	5.99208	6.64882	7.23733	6.82951	6.90835	6.70842	6.52707	4.43954	4.81801	4.73418	5.39441	5.73973	5.83291
AC135506.1	3	49140086	49160851	-	AC135506.1	ENSG00000270441	No description	-	gene	Name match	0	0.00179992	0.019886	1.1027	-2.25035	-1.32882	-0.770381	-1.25579	-0.52934	-1.19899	-0.745481	-0.820388	-1.71281	-1.11103	-0.379155	-0.946433	-0.386146	-0.254689	0.0420579	0.772943
RHOA-IT1	3	49365145	49367006	-	RHOA-IT1	ENSG00000235908	RHOA intronic transcript 1 [Source:HGNC Symbol;Acc:HGNC:41308]	-	gene	Name match	0	0.00277476	0.0278064	1.78646	-0.673782	-0.529865	NaN	-0.527223	0.0631683	-0.622421	-0.0106523	-0.506856	-1.49881	-3.482	2.32669	0.604598	1.10469	1.1928	-1.68254	-1.04701
NICN1	3	49422946	49429326	-	NICN1	ENSG00000145029	nicolin 1 [Source:HGNC Symbol;Acc:HGNC:18317]	-	gene	Name match	0	0.00467323	0.0412512	0.720455	2.61412	2.58635	2.65404	2.99962	2.9795	3.1893	2.98775	2.84895	2.75657	3.02145	3.02616	3.30822	3.55672	4.02617	2.81528	3.90203
DAG1	3	49468703	49535618	+	DAG1	ENSG00000173402	dystroglycan 1 [Source:HGNC Symbol;Acc:HGNC:2666]	+	gene	Name match	0	0.00118034	0.0142722	-1.10953	0.739562	1.08892	0.870379	2.4589	1.91189	3.02291	2.14431	2.58793	2.41767	1.83823	0.168496	0.214584	0.634548	1.08751	1.33585	1.12699
APEH	3	49674002	49683963	+	APEH	ENSG00000164062	acylaminoacyl-peptide hydrolase [Source:HGNC Symbol;Acc:HGNC:586]	+	gene	Name match	0	0.00147834	0.0170442	-0.80578	3.8804	4.19839	4.81625	4.30969	4.32292	5.0384	4.69878	4.75415	4.7306	4.7306	2.95229	3.16866	3.6796	4.19199	3.95315	3.69527
MST1	3	49683947	49689501	-	MST1	ENSG00000173531	macrophage stimulating 1 [Source:HGNC Symbol;Acc:HGNC:7380]	-	gene	Name match	0	8.0974e-05	0.00167733	1.18161	0.115953	-0.542191	0.487873	0.0819399	0.284169	0.0997507	0.243416	0.412647	0.148318	1.05316	1.2306	0.545275	1.34538	2.19696	0.787911	1.5961
UBA7	3	49805207	49813946	-	UBA7	ENSG00000182179	ubiquitin like modifier activating enzyme 7 [Source:HGNC Symbol;Acc:HGNC:12471]	-	gene	Name match	0	0.000777948	0.0102291	0.864018	4.34668	4.82845	6.12883	5.60492	5.74558	5.21627	5.09778	5.13156	5.67689	5.34015	5.79551	6.10959	6.41907	6.55784	5.51792	6.12415
TRAIP	3	49828599	49856574	-	TRAIP	ENSG00000183763	TRAF interacting protein [Source:HGNC Symbol;Acc:HGNC:30764]	-	gene	Name match	0	1.48812e-10	2.13896e-08	-3.04306	0.622452	1.61307	2.86375	1.75498	2.27462	2.6918	2.18937	2.20325	2.27618	1.96856	NaN	-1.22047	-1.13823	0.0862448	-1.88108	-0.581589
CAMKV	3	49857988	49870222	-	CAMKV	ENSG00000164076	CaM kinase like vesicle associated [Source:HGNC Symbol;Acc:HGNC:28788]	-	gene	Name match	0	0.00323245	0.0312656	1.64142	NaN	-4.12318	-2.36059	-4.44246	-2.74515	-4.12262	-3.2154	-3.42209	-1.48805	-4.39724	-3.49543	-2.06271	-1.81055	-0.825534	-3.27586	-0.703512
MON1A	3	49907160	49930173	-	MON1A	ENSG00000164077	MON1 homolog A, secretory trafficking associated [Source:HGNC Symbol;Acc:HGNC:28207]	-	gene	Name match	0	0.000289515	0.00468238	-1.45105	-1.09156	-0.777716	0.499441	0.245391	0.284803	1.17111	0.497078	0.485244	0.819862	0.125759	-2.89844	-1.99118	-0.997057	-0.398461	-2.62227	-0.461108
RBM5	3	50088908	50119021	+	RBM5	ENSG00000003756	RNA binding motif protein 5 [Source:HGNC Symbol;Acc:HGNC:9902]	+	gene	Name match	0	0.00418775	0.0380343	0.664417	3.74802	3.90211	3.97141	3.78248	4.0847	4.07935	3.70493	3.91316	3.95245	4.00955	4.34546	4.46844	4.38936	4.99162	3.74401	4.75608
RBM5-AS1	3	50099603	50100988	-	RBM5-AS1	ENSG00000281691	RBM5 antisense RNA 1 [Source:HGNC Symbol;Acc:HGNC:48871]	-	gene	Name match	0	0.00571802	0.0479587	0.99305	3.12592	3.37836	0.209958	2.64702	3.24382	3.1901	2.94012	2.9482	3.05578	3.27023	3.65533	4.07065	3.51368	4.16005	2.91713	4.53512
SEMA3F-AS1	3	50116022	50156085	-	SEMA3F-AS1	ENSG00000235016	SEMA3F antisense RNA 1 [Source:HGNC Symbol;Acc:HGNC:40518]	-	gene	Name match	0	0.00408222	0.037365	0.746048	3.11496	3.11043	3.76906	3.18768	3.30812	3.15919	2.93679	3.14907	3.01157	2.99753	3.92462	3.85582	3.99805	4.16601	3.30929	3.68757
U73169.1	3	50239618	50239984	+	U73169.1	ENSG00000213600	No description	+	gene	Name match	0	0.00245156	0.0252892	2.10288	1.8795	1.28645	NaN	-1.35477	-1.14289	-1.29796	-1.9757	-0.164475	-1.74139	0.334312	2.72154	2.78548	2.69861	1.68718	0.396802	1.16358
SEMA3B	3	50267558	50277546	+	SEMA3B	ENSG00000012171	semaphorin 3B [Source:HGNC Symbol;Acc:HGNC:10724]	+	gene	Name match	0	0.000755687	0.0100037	1.39086	-2.49065	-3.10281	-3.63568	-1.93667	-2.59354	-2.87986	-4.36496	-3.50126	-1.97865	-3.37687	-0.890105	-1.48292	-2.06702	-1.01574	-2.25549	-1.69034
LSMEM2	3	50279027	50288114	+	LSMEM2	ENSG00000179564	leucine rich single-pass membrane protein 2 [Source:HGNC Symbol;Acc:HGNC:26781]	+	gene	Name match	0	3.74477e-05	0.000895055	-1.7764	0.795274	1.14864	4.10171	2.1277	2.74467	3.2729	3.19373	3.07906	2.94752	2.54164	-0.526177	0.565507	1.37125	1.34303	0.786511	1.25855
IFRD2	3	50287732	50292918	-	IFRD2	ENSG00000214706	interferon related developmental regulator 2 [Source:HGNC Symbol;Acc:HGNC:5457]	-	gene	Name match	0	1.87079e-05	0.000510144	-1.36698	2.25924	2.98373	4.68606	3.50901	4.27616	4.67601	4.36632	4.56745	4.45034	3.92197	2.09941	2.52717	2.5619	2.8896	2.38038	3.0599
HYAL3	3	50292831	50299468	-	HYAL3	ENSG00000186792	hyaluronoglucosaminidase 3 [Source:HGNC Symbol;Acc:HGNC:5322]	-	gene	Name match	0	3.51332e-05	0.000852795	-1.45466	2.29939	2.42763	3.78652	3.75503	3.74704	3.94177	4.08023	4.19233	3.88901	3.92846	0.616486	1.75548	1.24692	2.51132	2.68406	2.79078
RASSF1-AS1	3	50337511	50338300	+	RASSF1-AS1	ENSG00000281358	RASSF1 antisense RNA 1 [Source:HGNC Symbol;Acc:HGNC:49091]	+	gene	Name match	0	1.65844e-05	0.000460719	1.1502	2.98755	3.68499	3.56745	3.58355	4.04106	4.18842	4.06797	4.20699	3.73248	3.7518	4.70293	4.83054	5.01955	5.45275	4.01865	4.68623
ZMYND10	3	50341110	50346852	-	ZMYND10	ENSG00000004838	zinc finger MYND-type containing 10 [Source:HGNC Symbol;Acc:HGNC:19412]	-	gene	Name match	0	0.00296189	0.0292124	0.969892	-1.25955	-0.993018	-1.04672	-1.75976	-1.13285	-0.914462	-1.47089	-1.57434	-0.942857	-1.11508	-1.07577	-0.373128	-0.176543	0.37981	-0.993695	-0.25478
CACNA2D2	3	50362799	50504244	-	CACNA2D2	ENSG00000007402	calcium voltage-gated channel auxiliary subunit alpha2delta 2 [Source:HGNC Symbol;Acc:HGNC:1400]	-	gene	Name match	0	6.5568e-06	0.000215778	1.79214	-2.78343	-1.33466	-1.16133	-0.817439	-1.14089	-0.834635	-1.59038	-0.965196	-1.47869	-0.450289	-1.28545	1.68942	0.376353	0.542851	-0.972762	0.499276
CYB561D2	3	50365334	50368197	+	CYB561D2	ENSG00000114395	cytochrome b561 family member D2 [Source:HGNC Symbol;Acc:HGNC:30253]	+	gene	Name match	0	5.00876e-06	0.000172582	1.61391	-1.30602	-0.939711	0.121717	-0.365912	-0.767009	-0.309107	-0.687284	0.311567	-0.645624	0.510252	1.10949	1.70933	1.32806	1.18371	0.348182	0.97283
C3orf18	3	50558025	50571027	-	C3orf18	ENSG00000088543	chromosome 3 open reading frame 18 [Source:HGNC Symbol;Acc:HGNC:24837]	-	gene	Name match	0	0.00161025	0.018223	1.01813	-0.624657	-0.859252	0.090958	0.597566	0.569394	0.878267	0.551026	0.58599	0.142654	1.06636	0.292051	1.22941	0.931423	1.85843	0.774664	1.98216
LINC02019	3	50669989	50672048	+	LINC02019	ENSG00000273356	long intergenic non-protein coding RNA 2019 [Source:HGNC Symbol;Acc:HGNC:52854]	+	gene	Name match	0	9.31008e-06	0.000289185	1.64293	-0.498265	-0.570077	0.297204	-0.115638	-1.04672	-0.832558	-0.335209	-0.46564	0.272314	-0.569518	1.74732	1.23955	1.816	1.14776	-0.507028	0.795085
MANF	3	51385047	51389397	+	MANF	ENSG00000145050	mesencephalic astrocyte derived neurotrophic factor [Source:HGNC Symbol;Acc:HGNC:15461]	+	gene	Name match	0	3.54559e-07	1.9217e-05	-1.57811	3.15877	3.60098	5.33563	4.66826	4.55479	4.78365	5.18879	4.94753	4.82803	4.56849	3.08563	2.48486	2.32161	3.19905	3.33208	3.14811
RAD54L2	3	51541144	51668667	+	RAD54L2	ENSG00000164080	RAD54 like 2 (S. cerevisiae) [Source:HGNC Symbol;Acc:HGNC:29123]	+	gene	Name match	0	0.00206511	0.0221287	0.750224	1.41337	1.77388	1.27079	1.81435	2.51201	2.28186	1.92271	2.14748	1.902	1.91377	2.62356	2.67788	2.72397	2.49113	2.20352	2.58097
GRM2	3	51707070	51718613	+	GRM2	ENSG00000164082	glutamate metabotropic receptor 2 [Source:HGNC Symbol;Acc:HGNC:4594]	+	gene	Name match	0	3.19939e-05	0.000787347	1.80567	-4.23016	-3.13871	-3.00173	-2.87303	-1.43876	-2.81623	-3.4415	-3.43763	-4.27758	-2.13149	-1.89953	-0.80785	-0.379896	-1.01769	-1.55442	-2.50385
RRP9	3	51933430	51941941	-	RRP9	ENSG00000114767	ribosomal RNA processing 9, U3 small nucleolar RNA binding protein [Source:HGNC Symbol;Acc:HGNC:16829]	-	gene	Name match	0	0.00345056	0.0329032	-0.973283	2.34085	2.59498	4.54305	3.40208	3.90769	4.71284	4.37744	4.45617	4.27503	3.85942	2.20226	2.96915	2.83043	3.19256	2.82654	3.13197
ABHD14A-ACY1	3	51974706	51989183	+	ABHD14A-ACY1	ENSG00000114786	ABHD14A-ACY1 readthrough [Source:HGNC Symbol;Acc:HGNC:38856]	+	gene	Name match	0	0.000262962	0.00433057	-1.28372	0.582622	1.85207	3.49571	2.41746	2.97988	3.40444	2.95806	3.31137	3.20865	2.55338	0.502178	1.05621	1.09431	1.98977	1.63799	1.84348
ACY1	3	51983278	51989202	+	ACY1	ENSG00000243989	aminoacylase 1 [Source:HGNC Symbol;Acc:HGNC:177]	+	gene	Name match	0	0.0011234	0.0137366	-1.2524	0.296446	1.57907	3.09357	2.00932	2.5399	3.16584	2.65231	2.96244	2.86108	2.17845	-0.886299	0.800995	0.728198	1.74387	1.33328	1.74
POC1A	3	52075253	52154690	-	POC1A	ENSG00000164087	POC1 centriolar protein A [Source:HGNC Symbol;Acc:HGNC:24488]	-	gene	Name match	0	1.76689e-22	1.29522e-19	-3.26442	2.31498	2.4589	4.01985	2.99975	3.2681	3.75323	3.61228	3.3666	3.50036	3.31411	-0.240528	-0.0722226	-0.237465	0.323577	0.00504608	-0.246206
ALAS1	3	52198086	52214327	+	ALAS1	ENSG00000023330	5'-aminolevulinate synthase 1 [Source:HGNC Symbol;Acc:HGNC:396]	+	gene	Name match	0	0.0048053	0.042147	-0.883026	3.44412	3.60627	3.60807	4.27544	3.06841	3.29704	3.63648	3.26491	4.50057	4.19953	3.31531	2.59337	2.80607	2.97419	2.32692	2.39048
DNAH1	3	52316319	52400491	+	DNAH1	ENSG00000114841	dynein axonemal heavy chain 1 [Source:HGNC Symbol;Acc:HGNC:2940]	+	gene	Name match	0	0.000298275	0.00479234	1.1685	2.75777	2.32418	0.921942	1.72013	2.27686	1.61407	1.48449	1.65777	1.23429	2.18152	2.93368	3.15479	3.24147	3.39147	2.3741	3.03231
STAB1	3	52495338	52524495	+	STAB1	ENSG00000010327	stabilin 1 [Source:HGNC Symbol;Acc:HGNC:18628]	+	gene	Name match	0	6.60241e-10	8.11722e-08	2.50281	2.8507	2.08986	1.89588	5.03433	2.12555	3.35933	3.14893	2.89658	2.49821	3.84663	5.7933	5.86852	6.09593	6.19998	4.80447	4.62576
NT5DC2	3	52524385	52535054	-	NT5DC2	ENSG00000168268	5'-nucleotidase domain containing 2 [Source:HGNC Symbol;Acc:HGNC:25717]	-	gene	Name match	0	6.87278e-05	0.00147151	-1.38689	1.3839	2.77574	4.30431	3.17249	3.45904	4.32062	4.1438	4.1965	3.8084	3.69844	2.47749	2.16087	1.17318	2.60195	2.18791	2.11021
GNL3	3	52681156	52694492	+	GNL3	ENSG00000163938	G protein nucleolar 3 [Source:HGNC Symbol;Acc:HGNC:29931]	+	gene	Name match	0	0.000724743	0.00969255	-1.00524	3.32127	4.58572	5.35683	4.57664	5.5652	5.84271	5.62715	5.63188	5.88035	5.30607	3.9809	4.12831	3.5121	4.36096	4.16481	4.63973
ITIH1	3	52777592	52792068	+	ITIH1	ENSG00000055957	inter-alpha-trypsin inhibitor heavy chain 1 [Source:HGNC Symbol;Acc:HGNC:6166]	+	gene	Name match	0	3.14262e-09	3.16659e-07	3.47177	-4.80951	-5.66559	-6.751	-4.98488	NaN	-6.92807	-4.60581	NaN	-6.95647	-5.61773	-1.90857	-2.77624	-1.83839	-2.10047	-4.23331	-2.66816
ITIH4	3	52812975	52831479	-	ITIH4	ENSG00000055955	inter-alpha-trypsin inhibitor heavy chain family member 4 [Source:HGNC Symbol;Acc:HGNC:6169]	-	gene	Name match	0	0.000391251	0.00594475	1.28499	2.93065	2.98781	1.81008	1.59515	2.12644	1.47889	1.6085	1.42107	1.63293	1.83105	3.10076	3.35315	3.89989	3.71498	2.43982	3.02057
AC006254.1	3	52813282	52835729	-	AC006254.1	ENSG00000243696	No description	-	gene	Name match	0	0.000492235	0.00715811	1.26636	3.13493	3.21274	2.01258	1.85772	2.25998	1.66589	1.77112	1.58858	1.721	2.01598	3.2522	3.41717	4.10605	3.94948	2.67845	3.16262
ITIH4-AS1	3	52823935	52825314	+	ITIH4-AS1	ENSG00000239799	ITIH4 antisense RNA 1 [Source:HGNC Symbol;Acc:HGNC:40310]	+	gene	Name match	0	0.000910036	0.0115892	1.49367	2.83001	2.6658	0.580388	0.931478	2.03644	1.29641	0.618668	1.01896	1.32246	1.76429	3.6661	3.11185	3.52695	3.38134	2.75016	2.3413
CACNA2D3	3	54122547	55074557	+	CACNA2D3	ENSG00000157445	calcium voltage-gated channel auxiliary subunit alpha2delta 3 [Source:HGNC Symbol;Acc:HGNC:15460]	+	gene	Name match	0	0.000247363	0.00412934	1.86284	-1.47973	-1.4956	-2.46854	-1.70241	-2.81246	-3.79761	-1.78729	-1.95958	-2.24104	-0.317337	1.31071	-1.98563	0.45605	0.0665207	-0.3983	-1.78162
ARHGEF3	3	56727418	57079329	-	ARHGEF3	ENSG00000163947	Rho guanine nucleotide exchange factor 3 [Source:HGNC Symbol;Acc:HGNC:683]	-	gene	Name match	0	0.000984602	0.0123352	0.95962	1.98123	1.7368	1.46335	3.4263	2.00042	1.96519	2.31233	2.17778	2.61225	2.49793	2.88644	3.48146	3.1545	3.29852	2.72669	3.33148
ARF4	3	57571363	57598220	-	ARF4	ENSG00000168374	ADP ribosylation factor 4 [Source:HGNC Symbol;Acc:HGNC:655]	-	gene	Name match	0	0.000275458	0.00449721	-0.963152	4.90461	4.86971	5.1664	5.21083	5.09457	5.29959	5.65877	5.38433	5.80195	5.24103	4.23186	4.10126	3.86869	3.76054	4.93247	4.00177
FLNB	3	58008400	58172251	+	FLNB	ENSG00000136068	filamin B [Source:HGNC Symbol;Acc:HGNC:3755]	+	gene	Name match	0	0.000439408	0.00655004	-0.958698	3.14381	2.81991	2.7456	2.65348	3.61594	3.05154	2.97604	2.62955	3.00441	3.05501	2.35564	1.96548	1.14803	1.90483	2.04912	2.02538
DNASE1L3	3	58192257	58214697	-	DNASE1L3	ENSG00000163687	deoxyribonuclease 1 like 3 [Source:HGNC Symbol;Acc:HGNC:2959]	-	gene	Name match	0	0.000779447	0.0102443	-2.51597	0.284804	-1.38118	0.721036	4.22149	-0.719909	1.54982	1.2275	0.714764	1.15802	1.70622	-0.485955	-2.67967	-3.89383	-2.02346	-0.288744	0.572861
AC116036.2	3	58490830	58491291	-	AC116036.2	ENSG00000272360	No description	-	gene	Name match	0	0.00132455	0.0156323	2.95668	NaN	NaN	NaN	-2.68688	NaN	NaN	NaN	NaN	-3.65847	NaN	-0.417924	-3.23313	NaN	-2.50291	-1.52027	-1.10713
THOC7	3	63833870	63863903	-	THOC7	ENSG00000163634	THO complex 7 [Source:HGNC Symbol;Acc:HGNC:29874]	-	gene	Name match	0	0.000105033	0.00206419	-1.13387	3.89689	4.31625	5.86111	4.60357	5.1043	5.28264	5.17349	5.12833	5.13721	4.93691	3.72039	3.36654	3.08537	3.94882	4.26529	3.96794
SUCLG2-AS1	3	67654697	67947713	+	SUCLG2-AS1	ENSG00000241316	SUCLG2 antisense RNA 1 (head to head) [Source:HGNC Symbol;Acc:HGNC:49643]	+	gene	Name match	0	0.00182101	0.0200661	3.53801	NaN	NaN	NaN	-3.73858	NaN	NaN	NaN	-4.94061	NaN	NaN	-0.692019	-4.50723	NaN	-3.77701	NaN	-2.96619
FAM19A1	3	68004216	68545625	+	FAM19A1	ENSG00000183662	family with sequence similarity 19 member A1, C-C motif chemokine like [Source:HGNC Symbol;Acc:HGNC:21587]	+	gene	Name match	0	0.000705966	0.00949122	4.39105	NaN	NaN	NaN	NaN	NaN	NaN	NaN	NaN	NaN	NaN	NaN	-4.31458	NaN	-3.16932	NaN	-5.3585
COPS8P2	3	68145004	68145630	+	COPS8P2	ENSG00000214552	COP9 signalosome subunit 8 pseudogene 2 [Source:HGNC Symbol;Acc:HGNC:45270]	+	gene	Name match	0	0.000345412	0.0053859	-1.16802	1.74836	1.65127	2.19388	2.3644	2.54386	2.68424	2.29601	2.56534	2.79578	2.17044	-0.273534	1.18428	1.38827	1.37844	0.498585	1.11526
PSMC1P1	3	68635705	68637024	+	PSMC1P1	ENSG00000241506	proteasome 26S subunit, ATPase 1 pseudogene 1 [Source:HGNC Symbol;Acc:HGNC:30147]	+	gene	Name match	0	0.00102322	0.0127265	-0.837352	4.24382	4.35624	4.65447	4.20582	4.43459	4.61856	4.79967	4.58875	4.8863	4.43482	3.63736	3.4763	3.34307	3.90436	3.48872	3.68512
AC139700.1	3	70125070	70126609	-	AC139700.1	ENSG00000271034	No description	-	gene	Name match	0	0.000769223	0.0101463	1.2595	-0.374007	-0.104559	-2.60501	-0.066293	-0.124503	-1.04511	-0.237423	-0.545497	-0.694995	0.36957	1.16704	0.277831	0.838119	0.90987	0.497648	0.96326
GPR27	3	71754050	71756496	+	GPR27	ENSG00000170837	G protein-coupled receptor 27 [Source:HGNC Symbol;Acc:HGNC:4482]	+	gene	Name match	0	1.07721e-06	4.82227e-05	-2.25196	3.79539	4.32275	1.62576	2.7122	3.13397	2.6962	3.5398	1.76764	1.99718	3.203	0.761989	0.939249	0.491963	0.873398	1.16214	0.833596
LINC00877	3	72035300	72279503	-	LINC00877	ENSG00000241163	long intergenic non-protein coding RNA 877 [Source:HGNC Symbol;Acc:HGNC:27706]	-	gene	Name match	0	1.56331e-07	9.54988e-06	2.67499	-0.56606	-0.745551	-1.80894	1.0777	-2.87533	-2.70847	-0.642048	-0.937555	-2.35835	-0.837411	2.59114	0.894021	2.10732	2.22088	1.77984	0.407429
AC105265.3	3	72061061	72069933	+	AC105265.3	ENSG00000273461	No description	+	gene	Name match	0	4.09095e-08	2.96185e-06	4.30694	NaN	NaN	NaN	-3.78933	NaN	NaN	-2.41026	NaN	NaN	NaN	-0.520371	-1.52822	0.35716	-0.0203968	-1.62272	-1.79454
AC105265.4	3	72080564	72084641	-	AC105265.4	ENSG00000276471	No description	-	gene	Name match	0	0.000250252	0.00417044	3.41453	NaN	NaN	NaN	-2.09252	NaN	NaN	NaN	NaN	NaN	-2.72537	NaN	-0.831415	-1.53099	0.261374	NaN	-0.0977303
AC105265.2	3	72086888	72087725	+	AC105265.2	ENSG00000242609	No description	+	gene	Name match	0	0.00445059	0.0397173	2.03604	-3.95553	-4.22665	-4.31206	-3.54594	-1.74909	-2.90417	-4.16687	-4.52557	-4.51753	-4.17879	0.530373	-2.09219	-2.98441	-1.77701	-1.37933	NaN
SHQ1	3	72749277	72861914	-	SHQ1	ENSG00000144736	SHQ1, H/ACA ribonucleoprotein assembly factor [Source:HGNC Symbol;Acc:HGNC:25543]	-	gene	Name match	0	6.43869e-06	0.000212847	-1.43256	0.209061	1.64811	2.28762	1.93364	2.51401	2.60903	2.64296	2.4147	2.85496	2.51987	0.754715	0.437535	0.312426	0.859205	0.463332	1.29871
PSMD12P	3	72876737	72878102	-	null					Not found	0	0.00427657	0.0385916	-1.24665	-1.20103	-1.12423	0.230928	-0.495985	0.00540131	-0.609105	0.80062	-0.143043	0.449963	-0.883722	-1.98192	-0.66784	-2.10439	-2.0669	-2.08427	-1.55564
GXYLT2	3	72888073	72998138	+	GXYLT2	ENSG00000172986	glucoside xylosyltransferase 2 [Source:HGNC Symbol;Acc:HGNC:33383]	+	gene	Name match	0	1.61745e-05	0.000450398	-1.74119	-0.530519	-0.29014	-2.11971	-0.546232	0.136277	-0.760729	0.445019	0.017277	0.134255	-0.00458408	-2.08463	-2.22177	-1.72167	-2.24362	-2.04948	-2.2213
PPP4R2	3	72996785	73069199	+	PPP4R2	ENSG00000163605	protein phosphatase 4 regulatory subunit 2 [Source:HGNC Symbol;Acc:HGNC:18296]	+	gene	Name match	0	0.000181662	0.00322634	-1.0932	4.3925	4.04931	3.46308	3.38685	3.84031	3.69293	3.86373	3.57907	4.3931	3.74066	2.85176	2.88149	2.41074	2.62055	2.809	2.69708
PDZRN3	3	73382433	73624940	-	PDZRN3	ENSG00000121440	PDZ domain containing ring finger 3 [Source:HGNC Symbol;Acc:HGNC:17704]	-	gene	Name match	0	4.60764e-05	0.00106177	-5.70263	-6.82781	-6.09893	-7.18434	-2.41821	NaN	-4.03948	-4.71722	-3.93841	-6.3898	-3.88114	NaN	NaN	NaN	NaN	NaN	NaN
HNRNPA3P6	3	75214631	75215636	+	HNRNPA3P6	ENSG00000213300	heterogeneous nuclear ribonucleoprotein A3 pseudogene 6 [Source:HGNC Symbol;Acc:HGNC:48495]	+	gene	Name match	0	0.00316083	0.0307403	-0.799906	4.19871	4.91701	5.01678	5.00904	5.79894	5.78739	5.36556	5.59345	5.96622	5.32909	4.3049	4.46916	4.25977	4.1946	4.56651	4.73406
GBE1	3	81489699	81762161	-	GBE1	ENSG00000114480	1,4-alpha-glucan branching enzyme 1 [Source:HGNC Symbol;Acc:HGNC:4180]	-	gene	Name match	0	1.81597e-05	0.000498109	-1.34707	3.40915	3.74225	2.58411	2.85378	2.89695	2.65528	3.00213	2.72553	3.15167	3.15289	1.93049	1.41167	1.55507	1.63832	1.4131	1.95786
CADM2	3	84958981	86074429	+	CADM2	ENSG00000175161	cell adhesion molecule 2 [Source:HGNC Symbol;Acc:HGNC:29849]	+	gene	Name match	0	0.00190384	0.0207602	2.98478	-7.53099	-6.21715	NaN	-4.53644	NaN	NaN	NaN	-5.29368	NaN	NaN	NaN	-6.08269	-6.55988	-4.478	-2.19991	-2.76906
VGLL3	3	86876388	86991119	-	VGLL3	ENSG00000206538	vestigial like family member 3 [Source:HGNC Symbol;Acc:HGNC:24327]	-	gene	Name match	0	0.000180519	0.00320993	-4.20367	-3.79139	-3.29199	NaN	-4.00983	-6.67242	-4.02014	-0.804792	-1.77647	-5.27093	-4.64268	NaN	NaN	NaN	NaN	-5.71769	-5.88951
ARMC10P1	3	94506766	94507620	-	ARMC10P1	ENSG00000178660	armadillo repeat containing 10 pseudogene 1 [Source:HGNC Symbol;Acc:HGNC:43646]	-	gene	Name match	0	0.000176919	0.00316125	-1.61159	0.969692	1.23623	1.61316	2.09751	2.41833	2.78567	2.57234	2.41124	2.72029	2.3314	NaN	0.0487627	0.793968	0.563253	0.39905	1.30252
HNRNPKP4	3	96349554	96350939	+	HNRNPKP4	ENSG00000243547	heterogeneous nuclear ribonucleoprotein K pseudogene 4 [Source:HGNC Symbol;Acc:HGNC:42377]	+	gene	Name match	0	0.00542863	0.0460718	-0.730493	4.53531	4.81066	4.63446	5.01472	5.51652	5.54651	5.55224	5.44288	5.60441	5.16005	4.22593	4.12295	4.24968	4.08455	4.91713	4.44062
MTRNR2L12	3	96617188	96618236	-	MTRNR2L12	ENSG00000269028	MT-RNR2-like 12 [Source:HGNC Symbol;Acc:HGNC:37169]	-	gene	Name match	0	1.18756e-08	9.95097e-07	3.70235	-4.27952	-3.55064	-3.63606	-1.4105	-0.95761	-3.22816	-1.68351	-3.2646	-4.84152	NaN	1.20638	1.27032	-1.13848	-2.101	1.94053	1.60059
CRYBG3	3	97822040	97944963	+	CRYBG3	ENSG00000080200	crystallin beta-gamma domain containing 3 [Source:HGNC Symbol;Acc:HGNC:34427]	+	gene	Name match	0	0.000169374	0.00305673	1.03964	-0.573134	0.150431	-0.171642	0.771364	1.17762	0.583878	0.899552	0.589542	0.216198	0.844067	1.83813	1.25395	1.50528	1.60892	0.887145	1.33997
AC110491.2	3	97836986	97874691	-	AC110491.2	ENSG00000279658	No description	-	gene	Name match	0	0.00298877	0.0294273	1.62399	-1.58011	-1.52931	NaN	-1.58556	0.211284	-1.52875	-1.46953	-2.56519	-2.55715	-0.633446	1.26836	-0.629309	0.391004	0.0134467	-1.41895	0.283699
CLDND1	3	98497912	98523066	-	CLDND1	ENSG00000080822	claudin domain containing 1 [Source:HGNC Symbol;Acc:HGNC:1322]	-	gene	Name match	0	0.000544166	0.00774189	0.798747	2.70319	2.8967	2.91237	3.09548	3.4582	3.27248	3.25967	3.19927	3.5105	3.53616	3.96134	3.97005	3.83785	3.88324	3.3961	4.17369
AC021660.2	3	98522570	98525334	+	AC021660.2	ENSG00000248839	No description	+	gene	Name match	0	2.08877e-06	8.39335e-05	1.83597	-0.259674	-0.115757	0.383791	-0.435043	0.864299	0.429117	0.113949	-0.607322	-0.236708	0.739462	2.41887	1.74663	2.21394	2.10648	0.731563	1.68903
CPOX	3	98579446	98593723	-	CPOX	ENSG00000080819	coproporphyrinogen oxidase [Source:HGNC Symbol;Acc:HGNC:2321]	-	gene	Name match	0	3.79824e-05	0.000905831	-1.29754	3.37784	3.30976	2.7629	3.2798	3.27696	4.15685	3.84137	3.98748	4.35045	4.64365	1.9049	1.98277	2.01655	2.91221	2.26572	2.94853
CMSS1	3	99817834	100181732	+	CMSS1	ENSG00000184220	cms1 ribosomal small subunit homolog (yeast) [Source:HGNC Symbol;Acc:HGNC:28666]	+	gene	Name match	0	2.2814e-05	0.000598883	-1.61439	-0.431151	0.985785	2.66111	1.45761	2.13272	2.41712	2.228	2.08026	2.58451	1.71059	0.747324	-0.489806	-0.899565	0.226541	0.398335	0.731891
TOMM70	3	100363431	100401398	-	TOMM70	ENSG00000154174	translocase of outer mitochondrial membrane 70 [Source:HGNC Symbol;Acc:HGNC:11985]	-	gene	Name match	0	0.0055212	0.0467088	-0.7572	2.32579	3.28241	3.74999	3.49582	4.08543	4.17735	4.19716	4.15301	4.5399	3.89081	3.14708	2.7951	2.52342	2.95639	2.97513	3.41185
ADGRG7	3	100609589	100695479	+	ADGRG7	ENSG00000144820	adhesion G protein-coupled receptor G7 [Source:HGNC Symbol;Acc:HGNC:19241]	+	gene	Name match	0	0.00467448	0.0412536	-9.2422	NaN	2.77363	NaN	NaN	-6.62149	NaN	NaN	NaN	NaN	NaN	NaN	NaN	NaN	NaN	NaN	NaN
TRMT10C	3	101561862	101566446	+	TRMT10C	ENSG00000174173	tRNA methyltransferase 10C, mitochondrial RNase P subunit [Source:HGNC Symbol;Acc:HGNC:26022]	+	gene	Name match	0	4.45336e-05	0.00103349	-1.2922	2.64082	3.54109	4.41546	3.51824	4.37216	4.59877	4.54241	4.40326	4.56567	4.18076	3.10577	2.29056	2.19248	2.15968	3.21702	3.10038
AC073861.1	3	101576489	101576947	-	AC073861.1	ENSG00000242299	No description	-	gene	Name match	0	0.000344854	0.00538005	-1.16845	7.79557	8.57328	10.6543	8.9521	9.47508	9.6569	9.72361	9.82405	9.57569	9.79345	7.74122	7.64509	8.18153	8.19605	8.94445	8.50311
NFKBIZ	3	101827991	101861022	+	NFKBIZ	ENSG00000144802	NFKB inhibitor zeta [Source:HGNC Symbol;Acc:HGNC:29805]	+	gene	Name match	0	7.24999e-05	0.0015349	1.35116	4.09325	4.24719	3.43971	5.76249	4.10124	4.8621	5.38382	5.02975	3.90649	3.88844	6.22029	5.4416	6.03071	5.42223	6.56604	4.92269
LINC02085	3	101940859	101997926	+	LINC02085	ENSG00000214407	long intergenic non-protein coding RNA 2085 [Source:HGNC Symbol;Acc:HGNC:27190]	+	gene	Name match	0	0.00128154	0.0152197	2.80408	NaN	-2.93299	-4.60337	-5.83724	-3.0404	NaN	-1.99874	-4.23191	NaN	NaN	-0.568287	-4.06157	-0.368827	-1.19384	-0.970197	NaN
AC106712.1	3	101960358	101997926	+	AC106712.1	ENSG00000241280	No description	+	gene	Name match	0	0.000177668	0.00317174	3.14179	NaN	-2.59066	-4.67607	-5.90994	-3.1131	NaN	-2.53087	-4.88957	NaN	NaN	-1.05602	-1.64884	0.143437	-1.02553	-1.57341	NaN
ALCAM	3	105366909	105576900	+	ALCAM	ENSG00000170017	activated leukocyte cell adhesion molecule [Source:HGNC Symbol;Acc:HGNC:400]	+	gene	Name match	0	0.000314055	0.00499117	-0.958592	2.60035	2.99426	2.97719	3.42542	3.47632	3.23149	3.64801	3.22116	3.4417	3.41942	2.79418	2.01484	1.48288	1.93587	2.08796	2.50996
[truncated: 5,715 more rows]

## Sheet: GO
Category	ID	Name	Source	p-value	q-value Bonferroni	q-value FDR B&H	q-value FDR B&Y	Hit Count in Query List	Hit Count in Genome	Hit in Query List
[truncated: 1,829 more rows]
